# Supplementary material for: Unveiling the mechanism of broad‐spectrum blast resistance in rice: The collaborative role of transcription factor OsGRAS30 and histone deacetylase OsHDAC1
Source: Plant Biotechnol J. 2024 Jan 31;22(6):1740–56. doi: 10.1111/pbi.14299 (PMC11123394; doi:10.1111/pbi.14299)
Supplement: Supplementary file 2 — Dataset S1 OsHDAC1 binding sites identified by ChIP‐Seq. [file PBI-22-1740-s008.xls]

seqnames	start	end	width	strand	.	X766	..1	X.1	X19.12187	X.1.1	X323	annotation	geneChr	geneStart	geneEnd	geneLength	geneStrand	geneId	transcriptId	distanceToTSS
Chr1	104796	105350	555	*	.	505	.	-1	10.5339	-1	344	Promoter	1	105872	106534	663	1	LOC_Os01g01230	LOC_Os01g01230.1	-522
Chr1	105992	106612	621	*	.	183	.	-1	8.39085	-1	410	Promoter	1	105872	106534	663	1	LOC_Os01g01230	LOC_Os01g01230.1	120
Chr1	118116	120752	2637	*	.	761	.	-1	15.47094	-1	343	Promoter	1	118081	120671	2591	1	LOC_Os01g01250	LOC_Os01g01250.1	35
Chr1	120861	121710	850	*	.	913	.	-1	20.49078	-1	380	Exon (LOC_Os01g01260.1/LOC_Os01g01260, exon 2 of 2)	1	118081	120671	2591	1	LOC_Os01g01250	LOC_Os01g01250.1	2780
Chr1	123432	123905	474	*	.	183	.	-1	6.49211	-1	256	Exon (LOC_Os01g01260.1/LOC_Os01g01260, exon 2 of 2)	1	121302	127457	6156	2	LOC_Os01g01260	LOC_Os01g01260.1	3552
Chr1	124811	125716	906	*	.	183	.	-1	8.67815	-1	157	Exon (LOC_Os01g01260.1/LOC_Os01g01260, exon 1 of 2)	1	121302	127457	6156	2	LOC_Os01g01260	LOC_Os01g01260.1	1741
Chr1	126019	126329	311	*	.	183	.	-1	5.22546	-1	130	Exon (LOC_Os01g01260.1/LOC_Os01g01260, exon 1 of 2)	1	121302	127457	6156	2	LOC_Os01g01260	LOC_Os01g01260.1	1128
Chr1	126727	127246	520	*	.	183	.	-1	6.09971	-1	279	Promoter	1	121302	127457	6156	2	LOC_Os01g01260	LOC_Os01g01260.1	211
Chr1	128304	128728	425	*	.	476	.	-1	10.87951	-1	208	Promoter	1	121302	127457	6156	2	LOC_Os01g01260	LOC_Os01g01260.1	-847
Chr1	185441	185835	395	*	.	298	.	-1	7.52307	-1	198	Downstream (<1kb)	1	186246	190846	4601	2	LOC_Os01g01369	LOC_Os01g01369.1	5011
Chr1	220181	221013	833	*	.	326	.	-1	8.87234	-1	664	Promoter	1	219011	220776	1766	2	LOC_Os01g01440	LOC_Os01g01440.1	0
Chr1	236433	237100	668	*	.	841	.	-1	20.29678	-1	225	Distal Intergenic	1	232377	232688	312	2	LOC_Os01g01460	LOC_Os01g01460.1	-3745
Chr1	237175	237701	527	*	.	525	.	-1	10.85831	-1	307	Distal Intergenic	1	241641	243468	1828	1	LOC_Os01g01470	LOC_Os01g01470.1	-3940
Chr1	256313	257238	926	*	.	1000	.	-1	72.0395	-1	354	Promoter	1	248706	256878	8173	2	LOC_Os01g01484	LOC_Os01g01484.1	0
Chr1	279940	280406	467	*	.	485	.	-1	10.44297	-1	192	Promoter	1	279982	280494	513	1	LOC_Os01g01540	LOC_Os01g01540.1	0
Chr1	283570	284695	1126	*	.	1000	.	-1	46.098	-1	863	Promoter	1	280846	283924	3079	2	LOC_Os01g01550	LOC_Os01g01550.1	0
Chr1	287466	287999	534	*	.	974	.	-1	22.70112	-1	209	Promoter	1	288372	292296	3925	1	LOC_Os01g01570	LOC_Os01g01570.1	-373
Chr1	313398	314212	815	*	.	949	.	-1	25.61632	-1	324	Promoter	1	309459	313170	3712	2	LOC_Os01g01620	LOC_Os01g01620.1	-228
Chr1	432413	432894	482	*	.	310	.	-1	7.1066	-1	212	Promoter	1	432435	432752	318	2	LOC_Os01g01810	LOC_Os01g01810.1	0
Chr1	465108	465502	395	*	.	572	.	-1	13.25586	-1	183	Promoter	1	466280	472435	6156	1	LOC_Os01g01850	LOC_Os01g01850.1	-778
Chr1	466064	467064	1001	*	.	183	.	-1	4.68552	-1	665	Promoter	1	466280	472435	6156	1	LOC_Os01g01850	LOC_Os01g01850.1	0
Chr1	467483	469015	1533	*	.	183	.	-1	4.46375	-1	1331	Exon (LOC_Os01g01850.1/LOC_Os01g01850, exon 1 of 2)	1	466280	472435	6156	1	LOC_Os01g01850	LOC_Os01g01850.1	1203
Chr1	469663	470290	628	*	.	400	.	-1	10.05612	-1	407	Exon (LOC_Os01g01850.1/LOC_Os01g01850, exon 2 of 2)	1	466280	472435	6156	1	LOC_Os01g01850	LOC_Os01g01850.1	3383
Chr1	472024	476440	4417	*	.	275	.	-1	4.37148	-1	2941	Promoter	1	473074	476310	3237	2	LOC_Os01g01860	LOC_Os01g01860.1	0
Chr1	476769	477273	505	*	.	670	.	-1	16.45457	-1	294	Promoter	1	473074	476310	3237	2	LOC_Os01g01860	LOC_Os01g01860.1	-459
Chr1	492508	493267	760	*	.	307	.	-1	7.66688	-1	405	Promoter	1	488085	492952	4868	2	LOC_Os01g01900	LOC_Os01g01900.1	0
Chr1	547126	547803	678	*	.	681	.	-1	15.68455	-1	423	Distal Intergenic	1	549108	553287	4180	1	LOC_Os01g02020	LOC_Os01g02020.1	-1305
Chr1	548579	548956	378	*	.	360	.	-1	8.82398	-1	188	Promoter	1	549108	553287	4180	1	LOC_Os01g02020	LOC_Os01g02020.1	-152
Chr1	598170	598603	434	*	.	645	.	-1	16.01116	-1	213	Promoter	1	598290	601472	3183	1	LOC_Os01g02100	LOC_Os01g02100.1	0
Chr1	678432	679571	1140	*	.	455	.	-1	9.79771	-1	627	Exon (LOC_Os01g02240.1/LOC_Os01g02240, exon 7 of 9)	1	678778	684594	5817	2	LOC_Os01g02240	LOC_Os01g02240.1	5023
Chr1	684881	685191	311	*	.	474	.	-1	10.99108	-1	171	Promoter	1	678778	684594	5817	2	LOC_Os01g02240	LOC_Os01g02240.1	-287
Chr1	798428	799259	832	*	.	839	.	-1	18.75709	-1	603	Distal Intergenic	1	796842	797533	692	1	LOC_Os01g02470	LOC_Os01g02470.1	1586
Chr1	801777	802956	1180	*	.	1000	.	-1	27.23315	-1	661	Promoter	1	800898	801654	757	1	LOC_Os01g02480	LOC_Os01g02480.1	879
Chr1	813658	814877	1220	*	.	708	.	-1	14.2508	-1	428	Distal Intergenic	1	817542	818335	794	1	LOC_Os01g02510	LOC_Os01g02510.1	-2665
Chr1	816537	817005	469	*	.	519	.	-1	12.42984	-1	247	Promoter	1	817542	818335	794	1	LOC_Os01g02510	LOC_Os01g02510.1	-537
Chr1	817397	819697	2301	*	.	363	.	-1	9.79771	-1	1221	Promoter	1	817542	818335	794	1	LOC_Os01g02510	LOC_Os01g02510.1	0
Chr1	821182	824994	3813	*	.	568	.	-1	14.07986	-1	837	Promoter	1	821344	824007	2664	1	LOC_Os01g02520	LOC_Os01g02520.1	0
Chr1	825747	826451	705	*	.	593	.	-1	12.34995	-1	215	Exon (LOC_Os01g02530.1/LOC_Os01g02530, exon 4 of 4)	1	824624	830778	6155	2	LOC_Os01g02530	LOC_Os01g02530.1	4327
Chr1	826774	827332	559	*	.	183	.	-1	7.19762	-1	275	Exon (LOC_Os01g02530.1/LOC_Os01g02530, exon 3 of 4)	1	824624	830778	6155	2	LOC_Os01g02530	LOC_Os01g02530.1	3446
Chr1	828096	829045	950	*	.	321	.	-1	7.6667	-1	276	Exon (LOC_Os01g02530.1/LOC_Os01g02530, exon 2 of 4)	1	824624	830778	6155	2	LOC_Os01g02530	LOC_Os01g02530.1	1733
Chr1	829337	829780	444	*	.	365	.	-1	8.50413	-1	242	Promoter	1	824624	830778	6155	2	LOC_Os01g02530	LOC_Os01g02530.1	998
Chr1	829964	830602	639	*	.	391	.	-1	9.67983	-1	355	Promoter	1	824624	830778	6155	2	LOC_Os01g02530	LOC_Os01g02530.1	176
Chr1	831580	832002	423	*	.	871	.	-1	23.60787	-1	205	Promoter	1	824624	830778	6155	2	LOC_Os01g02530	LOC_Os01g02530.1	-802
Chr1	870229	870815	587	*	.	356	.	-1	9.87731	-1	337	Exon (LOC_Os01g02610.1/LOC_Os01g02610, exon 6 of 6)	1	870318	874817	4500	2	LOC_Os01g02610	LOC_Os01g02610.1	4002
Chr1	875980	877026	1047	*	.	656	.	-1	14.59223	-1	793	Distal Intergenic	1	870318	874817	4500	2	LOC_Os01g02610	LOC_Os01g02610.1	-1163
Chr1	880040	880513	474	*	.	707	.	-1	18.68342	-1	206	Distal Intergenic	1	870318	874817	4500	2	LOC_Os01g02610	LOC_Os01g02610.1	-5223
Chr1	882506	883957	1452	*	.	777	.	-1	15.71548	-1	742	Downstream (<1kb)	1	884161	887787	3627	2	LOC_Os01g02629	LOC_Os01g02629.1	3830
Chr1	890033	891533	1501	*	.	514	.	-1	10.98652	-1	314	Promoter	1	892095	898250	6156	1	LOC_Os01g02650	LOC_Os01g02650.1	-562
Chr1	891947	892876	930	*	.	533	.	-1	12.541	-1	471	Promoter	1	892095	898250	6156	1	LOC_Os01g02650	LOC_Os01g02650.1	0
Chr1	893163	893661	499	*	.	712	.	-1	16.77283	-1	240	Exon (LOC_Os01g02650.1/LOC_Os01g02650, exon 1 of 2)	1	892095	898250	6156	1	LOC_Os01g02650	LOC_Os01g02650.1	1068
Chr1	893818	894860	1043	*	.	183	.	-1	7.41286	-1	855	Exon (LOC_Os01g02650.1/LOC_Os01g02650, exon 1 of 2)	1	892095	898250	6156	1	LOC_Os01g02650	LOC_Os01g02650.1	1723
Chr1	895489	896211	723	*	.	595	.	-1	12.34852	-1	336	Exon (LOC_Os01g02650.1/LOC_Os01g02650, exon 2 of 2)	1	892095	898250	6156	1	LOC_Os01g02650	LOC_Os01g02650.1	3394
Chr1	897918	902243	4326	*	.	1000	.	-1	48.75905	-1	3172	Promoter	1	898866	902158	3293	2	LOC_Os01g02660	LOC_Os01g02660.1	0
Chr1	902645	903163	519	*	.	966	.	-1	23.7708	-1	245	Promoter	1	898866	902158	3293	2	LOC_Os01g02660	LOC_Os01g02660.1	-487
Chr1	941971	942970	1000	*	.	183	.	-1	3.26378	-1	593	Exon (LOC_Os01g02740.1/LOC_Os01g02740, exon 10 of 10)	1	935574	938367	2794	2	LOC_Os01g02730	LOC_Os01g02730.1	-3604
Chr1	943197	943925	729	*	.	448	.	-1	10.64904	-1	429	Exon (LOC_Os01g02740.1/LOC_Os01g02740, exon 10 of 10)	1	935574	938367	2794	2	LOC_Os01g02730	LOC_Os01g02730.1	-4830
Chr1	991154	992034	881	*	.	350	.	-1	9.01322	-1	166	Downstream (2-3kb)	1	987591	990647	3057	1	LOC_Os01g02810	LOC_Os01g02810.1	3563
Chr1	1042517	1043223	707	*	.	1000	.	-1	34.18734	-1	327	Distal Intergenic	1	1046604	1053166	6563	1	LOC_Os01g02890	LOC_Os01g02890.1	-3381
Chr1	1099547	1100381	835	*	.	1000	.	-1	33.88683	-1	348	Promoter	1	1097580	1098942	1363	2	LOC_Os01g02950	LOC_Os01g02950.1	-605
Chr1	1101077	1101591	515	*	.	452	.	-1	9.80171	-1	265	Distal Intergenic	1	1097580	1098942	1363	2	LOC_Os01g02950	LOC_Os01g02950.1	-2135
Chr1	1106784	1107501	718	*	.	741	.	-1	17.32773	-1	300	Exon (LOC_Os01g02960.1/LOC_Os01g02960, exon 2 of 2)	1	1103782	1106890	3109	1	LOC_Os01g02960	LOC_Os01g02960.1	3002
Chr1	1112086	1113621	1536	*	.	290	.	-1	7.34599	-1	1187	Promoter	1	1112433	1113333	901	2	LOC_Os01g02970	LOC_Os01g02970.1	0
Chr1	1137262	1137812	551	*	.	612	.	-1	13.08798	-1	278	Promoter	1	1137241	1137624	384	2	LOC_Os01g02990	LOC_Os01g02990.1	0
Chr1	1141666	1142108	443	*	.	183	.	-1	4.70043	-1	210	Downstream (1-2kb)	1	1143557	1144497	941	2	LOC_Os01g03010	LOC_Os01g03010.1	2389
Chr1	1149545	1150370	826	*	.	957	.	-1	25.14757	-1	331	Intron (LOC_Os01g03020.1/LOC_Os01g03020, intron 11 of 19)	1	1147218	1155086	7869	2	LOC_Os01g03020	LOC_Os01g03020.2	4716
Chr1	1245422	1245984	563	*	.	698	.	-1	14.80517	-1	286	Distal Intergenic	1	1249881	1251448	1568	1	LOC_Os01g03180	LOC_Os01g03180.1	-3897
Chr1	1246182	1247225	1044	*	.	697	.	-1	13.966	-1	729	Distal Intergenic	1	1249881	1251448	1568	1	LOC_Os01g03180	LOC_Os01g03180.1	-2656
Chr1	1256002	1256504	503	*	.	301	.	-1	8.10106	-1	270	Distal Intergenic	1	1254028	1255635	1608	1	LOC_Os01g03190	LOC_Os01g03190.1	1974
Chr1	1258059	1258564	506	*	.	928	.	-1	21.04234	-1	297	Downstream (2-3kb)	1	1260851	1262083	1233	2	LOC_Os01g03200	LOC_Os01g03200.1	3519
Chr1	1262519	1264051	1533	*	.	441	.	-1	12.81087	-1	511	Promoter	1	1264356	1265273	918	1	LOC_Os01g03210	LOC_Os01g03210.1	-305
Chr1	1266609	1267087	479	*	.	375	.	-1	9.17181	-1	263	Distal Intergenic	1	1264356	1265273	918	1	LOC_Os01g03210	LOC_Os01g03210.1	2253
Chr1	1269535	1270061	527	*	.	183	.	-1	4.43912	-1	270	Distal Intergenic	1	1264356	1265273	918	1	LOC_Os01g03210	LOC_Os01g03210.1	5179
Chr1	1270822	1271586	765	*	.	363	.	-1	8.73402	-1	358	Distal Intergenic	1	1264356	1265273	918	1	LOC_Os01g03210	LOC_Os01g03210.1	6466
Chr1	1275611	1277229	1619	*	.	876	.	-1	18.70375	-1	314	Distal Intergenic	1	1264356	1265273	918	1	LOC_Os01g03210	LOC_Os01g03210.1	11255
Chr1	1289212	1289902	691	*	.	289	.	-1	8.09921	-1	260	Distal Intergenic	1	1301527	1302921	1395	1	LOC_Os01g03220	LOC_Os01g03220.1	-11625
Chr1	1303792	1304699	908	*	.	680	.	-1	16.32057	-1	597	Distal Intergenic	1	1301527	1302921	1395	1	LOC_Os01g03220	LOC_Os01g03220.1	2265
Chr1	1306444	1307815	1372	*	.	563	.	-1	11.66559	-1	1153	Downstream (2-3kb)	1	1309843	1311568	1726	2	LOC_Os01g03230	LOC_Os01g03230.1	3753
Chr1	1322000	1322593	594	*	.	183	.	-1	4.81873	-1	294	Distal Intergenic	1	1315823	1319863	4041	2	LOC_Os01g03260	LOC_Os01g03260.1	-2137
Chr1	1330800	1331508	709	*	.	934	.	-1	25.1121	-1	404	Promoter	1	1330804	1332398	1595	2	LOC_Os01g03280	LOC_Os01g03280.1	890
Chr1	1332162	1332783	622	*	.	532	.	-1	12.56396	-1	258	Promoter	1	1330804	1332398	1595	2	LOC_Os01g03280	LOC_Os01g03280.1	0
Chr1	1371490	1372449	960	*	.	832	.	-1	18.82472	-1	286	Promoter	1	1372963	1374138	1176	1	LOC_Os01g03410	LOC_Os01g03410.1	-514
Chr1	1372819	1373398	580	*	.	1000	.	-1	24.31096	-1	258	Promoter	1	1372963	1374138	1176	1	LOC_Os01g03410	LOC_Os01g03410.1	0
Chr1	1381459	1381870	412	*	.	183	.	-1	5.77447	-1	143	Exon (LOC_Os01g03429.1/LOC_Os01g03429, exon 2 of 2)	1	1379691	1382143	2453	1	LOC_Os01g03429	LOC_Os01g03429.1	1768
Chr1	1439344	1439841	498	*	.	873	.	-1	20.00637	-1	258	Intron (LOC_Os01g03549.1/LOC_Os01g03549, intron 1 of 2)	1	1437163	1445689	8527	1	LOC_Os01g03549	LOC_Os01g03549.1	2181
Chr1	1442628	1443138	511	*	.	1000	.	-1	27.55272	-1	250	Intron (LOC_Os01g03549.1/LOC_Os01g03549, intron 1 of 2)	1	1446849	1450473	3625	1	LOC_Os01g03570	LOC_Os01g03570.1	-3711
Chr1	1445969	1446434	466	*	.	431	.	-1	10.56231	-1	231	Promoter	1	1446849	1450473	3625	1	LOC_Os01g03570	LOC_Os01g03570.1	-415
Chr1	1460308	1461119	812	*	.	884	.	-1	18.47508	-1	409	Distal Intergenic	1	1457947	1459982	2036	1	LOC_Os01g03590	LOC_Os01g03590.1	2361
Chr1	1461727	1462379	653	*	.	760	.	-1	18.65102	-1	361	Distal Intergenic	1	1457947	1459982	2036	1	LOC_Os01g03590	LOC_Os01g03590.1	3780
Chr1	1465760	1467338	1579	*	.	749	.	-1	17.63807	-1	270	Downstream (<1kb)	1	1467735	1471802	4068	2	LOC_Os01g03600	LOC_Os01g03600.1	4464
Chr1	1470611	1471675	1065	*	.	573	.	-1	11.6185	-1	834	Promoter	1	1467735	1471802	4068	2	LOC_Os01g03600	LOC_Os01g03600.1	127
Chr1	1476942	1477334	393	*	.	183	.	-1	8.55869	-1	172	Promoter	1	1474387	1477867	3481	2	LOC_Os01g03610	LOC_Os01g03610.1	533
Chr1	1479724	1481544	1821	*	.	1000	.	-1	23.09088	-1	890	Distal Intergenic	1	1474387	1477867	3481	2	LOC_Os01g03610	LOC_Os01g03610.1	-1857
Chr1	1527009	1528519	1511	*	.	397	.	-1	8.94964	-1	810	Distal Intergenic	1	1534135	1539627	5493	1	LOC_Os01g03710	LOC_Os01g03710.1	-5616
Chr1	1529255	1529954	700	*	.	834	.	-1	21.80614	-1	271	Distal Intergenic	1	1534135	1539627	5493	1	LOC_Os01g03710	LOC_Os01g03710.1	-4181
Chr1	1581723	1582783	1061	*	.	838	.	-1	17.76532	-1	300	Promoter	1	1580843	1582345	1503	2	LOC_Os01g03770	LOC_Os01g03770.1	0
Chr1	1584802	1585255	454	*	.	405	.	-1	10.21986	-1	206	Promoter	1	1585991	1591955	5965	1	LOC_Os01g03780	LOC_Os01g03780.1	-736
Chr1	1585764	1586821	1058	*	.	1000	.	-1	27.23315	-1	578	Promoter	1	1585991	1591955	5965	1	LOC_Os01g03780	LOC_Os01g03780.1	0
Chr1	1587034	1588697	1664	*	.	812	.	-1	16.65949	-1	825	Exon (LOC_Os01g03780.1/LOC_Os01g03780, exon 1 of 4)	1	1585991	1591955	5965	1	LOC_Os01g03780	LOC_Os01g03780.1	1043
Chr1	1589339	1590272	934	*	.	1000	.	-1	37.66333	-1	295	Exon (LOC_Os01g03780.1/LOC_Os01g03780, exon 3 of 4)	1	1592575	1592979	405	2	LOC_Os01g03790	LOC_Os01g03790.1	2707
Chr1	1590513	1591391	879	*	.	183	.	-1	5.25535	-1	344	Exon (LOC_Os01g03780.1/LOC_Os01g03780, exon 4 of 4)	1	1592575	1592979	405	2	LOC_Os01g03790	LOC_Os01g03790.1	1588
Chr1	1591544	1593109	1566	*	.	351	.	-1	8.2405	-1	713	Promoter	1	1592575	1592979	405	2	LOC_Os01g03790	LOC_Os01g03790.1	0
Chr1	1609313	1609696	384	*	.	183	.	-1	5.93171	-1	158	Promoter	1	1608984	1617905	8922	1	LOC_Os01g03830	LOC_Os01g03830.1	329
Chr1	1616460	1616956	497	*	.	354	.	-1	8.25911	-1	339	Exon (LOC_Os01g03830.1/LOC_Os01g03830, exon 6 of 7)	1	1608984	1617905	8922	1	LOC_Os01g03830	LOC_Os01g03830.1	7476
Chr1	1634645	1635105	461	*	.	285	.	-1	7.23065	-1	220	Distal Intergenic	1	1638107	1639036	930	1	LOC_Os01g03860	LOC_Os01g03860.1	-3002
Chr1	1637696	1639529	1834	*	.	633	.	-1	14.96548	-1	970	Promoter	1	1638107	1639036	930	1	LOC_Os01g03860	LOC_Os01g03860.1	0
Chr1	1646689	1647347	659	*	.	742	.	-1	14.98256	-1	268	Promoter	1	1647158	1647415	258	2	LOC_Os01g03880	LOC_Os01g03880.1	68
Chr1	1664416	1665159	744	*	.	395	.	-1	9.06852	-1	521	Distal Intergenic	1	1670322	1670997	676	2	LOC_Os01g03900	LOC_Os01g03900.1	5838
Chr1	1710245	1710817	573	*	.	611	.	-1	12.9909	-1	260	Promoter	1	1710239	1710550	312	2	LOC_Os01g03970	LOC_Os01g03970.1	0
Chr1	1719369	1719927	559	*	.	639	.	-1	15.17003	-1	289	Promoter	1	1718965	1719370	406	1	LOC_Os01g03989	LOC_Os01g03989.1	404
Chr1	1730795	1731499	705	*	.	606	.	-1	12.14175	-1	297	Promoter	1	1731553	1731945	393	2	LOC_Os01g04000	LOC_Os01g04000.1	446
Chr1	1742293	1743031	739	*	.	1000	.	-1	40.70825	-1	428	Distal Intergenic	1	1738965	1739492	528	1	LOC_Os01g04010	LOC_Os01g04010.1	3328
Chr1	1781299	1781813	515	*	.	183	.	-1	5.45317	-1	236	Promoter	1	1781075	1782386	1312	1	LOC_Os01g04100	LOC_Os01g04100.1	224
Chr1	1841353	1841788	436	*	.	447	.	-1	10.71622	-1	278	Promoter	1	1839452	1841734	2283	2	LOC_Os01g04180	LOC_Os01g04180.1	0
Chr1	1916358	1917055	698	*	.	743	.	-1	18.24438	-1	461	Downstream (2-3kb)	1	1912561	1915094	2534	2	LOC_Os01g04300	LOC_Os01g04300.1	-1264
Chr1	1918655	1919543	889	*	.	819	.	-1	17.63807	-1	330	Promoter	1	1919749	1920431	683	2	LOC_Os01g04310	LOC_Os01g04310.1	888
Chr1	1921244	1924296	3053	*	.	919	.	-1	19.44825	-1	1374	Promoter	1	1919749	1920431	683	2	LOC_Os01g04310	LOC_Os01g04310.1	-813
Chr1	1924457	1925177	721	*	.	701	.	-1	14.0284	-1	423	Promoter	1	1925325	1926503	1179	1	LOC_Os01g04320	LOC_Os01g04320.1	-148
Chr1	1925331	1925832	502	*	.	1000	.	-1	32.36346	-1	237	Promoter	1	1925325	1926503	1179	1	LOC_Os01g04320	LOC_Os01g04320.1	6
Chr1	1932682	1933233	552	*	.	183	.	-1	5.52627	-1	357	Promoter	1	1930994	1931904	911	2	LOC_Os01g04330	LOC_Os01g04330.1	-778
Chr1	2004340	2005358	1019	*	.	1000	.	-1	30.27416	-1	709	Promoter	1	2003219	2003916	698	2	LOC_Os01g04500	LOC_Os01g04500.1	-424
Chr1	2006062	2006648	587	*	.	728	.	-1	18.11054	-1	266	Promoter	1	2006152	2007254	1103	2	LOC_Os01g04510	LOC_Os01g04510.1	606
Chr1	2009188	2009712	525	*	.	183	.	-1	6.22847	-1	244	Distal Intergenic	1	2006152	2007254	1103	2	LOC_Os01g04510	LOC_Os01g04510.1	-1934
Chr1	2011252	2011663	412	*	.	505	.	-1	11.66559	-1	208	Distal Intergenic	1	2014821	2018057	3237	1	LOC_Os01g04520	LOC_Os01g04520.1	-3158
Chr1	2019502	2019897	396	*	.	935	.	-1	26.00021	-1	222	Downstream (2-3kb)	1	2021415	2022167	753	1	LOC_Os01g04530	LOC_Os01g04530.1	-1518
Chr1	2039021	2040083	1063	*	.	542	.	-1	11.27994	-1	508	Distal Intergenic	1	2041300	2042770	1471	1	LOC_Os01g04560	LOC_Os01g04560.1	-1217
Chr1	2041651	2042066	416	*	.	689	.	-1	15.10229	-1	201	Promoter	1	2041300	2042770	1471	1	LOC_Os01g04560	LOC_Os01g04560.1	351
Chr1	2043718	2044388	671	*	.	494	.	-1	11.97695	-1	461	Distal Intergenic	1	2041300	2042770	1471	1	LOC_Os01g04560	LOC_Os01g04560.1	2418
Chr1	2045518	2046050	533	*	.	1000	.	-1	38.65923	-1	287	Distal Intergenic	1	2048717	2052521	3805	1	LOC_Os01g04570	LOC_Os01g04570.1	-2667
Chr1	2047190	2048248	1059	*	.	679	.	-1	16.07401	-1	489	Promoter	1	2048717	2052521	3805	1	LOC_Os01g04570	LOC_Os01g04570.1	-469
Chr1	2089697	2091067	1371	*	.	523	.	-1	14.60791	-1	721	Distal Intergenic	1	2083681	2087226	3546	2	LOC_Os01g04650	LOC_Os01g04650.1	-2471
Chr1	2110967	2111343	377	*	.	455	.	-1	11.19928	-1	207	Promoter	1	2111026	2111651	626	2	LOC_Os01g04699	LOC_Os01g04699.1	308
Chr1	2168294	2168970	677	*	.	1000	.	-1	28.79064	-1	356	Distal Intergenic	1	2162723	2162971	249	2	LOC_Os01g04760	LOC_Os01g04760.1	-5323
Chr1	2180693	2181468	776	*	.	565	.	-1	12.51519	-1	263	Promoter	1	2181346	2182254	909	1	LOC_Os01g04770	LOC_Os01g04770.1	0
Chr1	2181808	2183252	1445	*	.	575	.	-1	12.14175	-1	295	Promoter	1	2181346	2182254	909	1	LOC_Os01g04770	LOC_Os01g04770.1	462
Chr1	2184014	2184521	508	*	.	495	.	-1	10.43206	-1	243	Exon (LOC_Os01g04780.1/LOC_Os01g04780, exon 4 of 4)	1	2181346	2182254	909	1	LOC_Os01g04770	LOC_Os01g04770.1	2668
Chr1	2184964	2185833	870	*	.	496	.	-1	10.44044	-1	365	Exon (LOC_Os01g04780.1/LOC_Os01g04780, exon 4 of 4)	1	2181346	2182254	909	1	LOC_Os01g04770	LOC_Os01g04770.1	3618
Chr1	2186399	2187205	807	*	.	183	.	-1	7.00848	-1	225	Exon (LOC_Os01g04780.1/LOC_Os01g04780, exon 3 of 4)	1	2182765	2191942	9178	2	LOC_Os01g04780	LOC_Os01g04780.1	4737
Chr1	2187286	2188083	798	*	.	298	.	-1	7.43928	-1	482	Exon (LOC_Os01g04780.1/LOC_Os01g04780, exon 3 of 4)	1	2182765	2191942	9178	2	LOC_Os01g04780	LOC_Os01g04780.1	3859
Chr1	2188429	2192118	3690	*	.	428	.	-1	10.46981	-1	2451	Promoter	1	2182765	2191942	9178	2	LOC_Os01g04780	LOC_Os01g04780.1	0
Chr1	2192444	2193182	739	*	.	490	.	-1	10.92583	-1	247	Promoter	1	2182765	2191942	9178	2	LOC_Os01g04780	LOC_Os01g04780.1	-502
Chr1	2195962	2196632	671	*	.	183	.	-1	4.25391	-1	471	Exon (LOC_Os01g04790.1/LOC_Os01g04790, exon 2 of 2)	1	2195975	2198785	2811	2	LOC_Os01g04790	LOC_Os01g04790.1	2153
Chr1	2196703	2197583	881	*	.	561	.	-1	13.6206	-1	515	Exon (LOC_Os01g04790.1/LOC_Os01g04790, exon 2 of 2)	1	2195975	2198785	2811	2	LOC_Os01g04790	LOC_Os01g04790.1	1202
Chr1	2198407	2199771	1365	*	.	464	.	-1	11.35594	-1	524	Promoter	1	2195975	2198785	2811	2	LOC_Os01g04790	LOC_Os01g04790.1	0
Chr1	2233050	2234850	1801	*	.	753	.	-1	15.62769	-1	243	Promoter	1	2233636	2234508	873	2	LOC_Os01g04850	LOC_Os01g04850.1	0
Chr1	2298712	2299298	587	*	.	835	.	-1	17.65697	-1	305	Promoter	1	2299737	2305323	5587	1	LOC_Os01g04960	LOC_Os01g04960.1	-439
Chr1	2304463	2305161	699	*	.	363	.	-1	8.44485	-1	459	Exon (LOC_Os01g04960.1/LOC_Os01g04960, exon 8 of 10)	1	2299737	2305323	5587	1	LOC_Os01g04960	LOC_Os01g04960.1	4726
Chr1	2335693	2336479	787	*	.	977	.	-1	21.2124	-1	247	Promoter	1	2336924	2340064	3141	1	LOC_Os01g04980	LOC_Os01g04980.1	-445
Chr1	2336612	2337762	1151	*	.	462	.	-1	10.63266	-1	448	Promoter	1	2336924	2340064	3141	1	LOC_Os01g04980	LOC_Os01g04980.1	0
Chr1	2337969	2340438	2470	*	.	1000	.	-1	28.75381	-1	557	Exon (LOC_Os01g04980.1/LOC_Os01g04980, exon 1 of 2)	1	2336924	2340064	3141	1	LOC_Os01g04980	LOC_Os01g04980.1	1045
Chr1	2363720	2364495	776	*	.	917	.	-1	24.90682	-1	261	Promoter	1	2361799	2363814	2016	2	LOC_Os01g05020	LOC_Os01g05020.1	0
Chr1	2367389	2367887	499	*	.	975	.	-1	26.42019	-1	270	Exon (LOC_Os01g05030.1/LOC_Os01g05030, exon 4 of 4)	1	2364720	2367918	3199	1	LOC_Os01g05030	LOC_Os01g05030.1	2669
Chr1	2399466	2400123	658	*	.	847	.	-1	17.572	-1	263	Downstream (<1kb)	1	2400945	2402884	1940	2	LOC_Os01g05120	LOC_Os01g05120.1	2761
Chr1	2427434	2428551	1118	*	.	982	.	-1	22.09547	-1	883	Distal Intergenic	1	2422242	2422914	673	1	LOC_Os01g05170	LOC_Os01g05170.1	5192
Chr1	2483864	2484740	877	*	.	1000	.	-1	28.10188	-1	226	Distal Intergenic	1	2487387	2487986	600	1	LOC_Os01g05280	LOC_Os01g05280.1	-2647
Chr1	2517560	2518277	718	*	.	708	.	-1	15.20192	-1	434	Distal Intergenic	1	2520384	2522110	1727	1	LOC_Os01g05340	LOC_Os01g05340.1	-2107
Chr1	2529056	2529593	538	*	.	850	.	-1	20.68492	-1	273	Promoter	1	2529389	2532475	3087	1	LOC_Os01g05350	LOC_Os01g05350.1	0
Chr1	2537318	2537909	592	*	.	684	.	-1	16.80101	-1	322	Exon (LOC_Os01g05370.1/LOC_Os01g05370, exon 3 of 3)	1	2535300	2535680	381	1	LOC_Os01g05360	LOC_Os01g05360.1	2018
Chr1	2626117	2626751	635	*	.	828	.	-1	21.65689	-1	392	Distal Intergenic	1	2629374	2630050	677	1	LOC_Os01g05520	LOC_Os01g05520.1	-2623
Chr1	2631076	2632097	1022	*	.	804	.	-1	17.4812	-1	339	Promoter	1	2632554	2638081	5528	1	LOC_Os01g05530	LOC_Os01g05530.1	-457
Chr1	2651177	2652284	1108	*	.	395	.	-1	9.9646	-1	610	Promoter	1	2651134	2651589	456	2	LOC_Os01g05550	LOC_Os01g05550.1	0
Chr1	2662274	2662994	721	*	.	909	.	-1	26.0367	-1	360	Downstream (<1kb)	1	2663539	2664072	534	2	LOC_Os01g05580	LOC_Os01g05580.1	1078
Chr1	2731681	2733701	2021	*	.	420	.	-1	9.36993	-1	1144	Downstream (1-2kb)	1	2728135	2730972	2838	1	LOC_Os01g05720	LOC_Os01g05720.1	3546
Chr1	2738405	2739699	1295	*	.	892	.	-1	18.90486	-1	289	Promoter	1	2735509	2737830	2322	2	LOC_Os01g05730	LOC_Os01g05730.1	-575
Chr1	2753623	2754675	1053	*	.	640	.	-1	15.177	-1	510	Promoter	1	2753790	2757078	3289	1	LOC_Os01g05770	LOC_Os01g05770.1	0
Chr1	2855283	2856009	727	*	.	1000	.	-1	45.32175	-1	366	Intron (LOC_Os01g05970.1/LOC_Os01g05970, intron 1 of 1)	1	2844429	2858134	13706	2	LOC_Os01g05970	LOC_Os01g05970.1	2125
Chr1	2908928	2909271	344	*	.	183	.	-1	8.78072	-1	139	Promoter	1	2910081	2912507	2427	1	LOC_Os01g06100	LOC_Os01g06100.1	-810
Chr1	2910318	2910807	490	*	.	183	.	-1	6.59257	-1	234	Promoter	1	2910081	2912507	2427	1	LOC_Os01g06100	LOC_Os01g06100.1	237
Chr1	2911759	2916166	4408	*	.	1000	.	-1	22.72133	-1	3283	Promoter	1	2912904	2916104	3201	2	LOC_Os01g06110	LOC_Os01g06110.1	0
Chr1	2916582	2917234	653	*	.	493	.	-1	10.75776	-1	263	Promoter	1	2912904	2916104	3201	2	LOC_Os01g06110	LOC_Os01g06110.1	-478
Chr1	2940124	2940779	656	*	.	752	.	-1	18.99463	-1	283	Promoter	1	2941328	2944378	3051	1	LOC_Os01g06170	LOC_Os01g06170.1	-549
Chr1	2941045	2945422	4378	*	.	293	.	-1	9.56693	-1	1180	Promoter	1	2941328	2944378	3051	1	LOC_Os01g06170	LOC_Os01g06170.1	0
Chr1	2945702	2946467	766	*	.	597	.	-1	13.88997	-1	583	Exon (LOC_Os01g06180.1/LOC_Os01g06180, exon 2 of 3)	1	2944998	2947735	2738	2	LOC_Os01g06180	LOC_Os01g06180.1	1268
Chr1	2946675	2947981	1307	*	.	576	.	-1	13.52742	-1	578	Promoter	1	2944998	2947735	2738	2	LOC_Os01g06180	LOC_Os01g06180.1	0
Chr1	2948415	2948858	444	*	.	893	.	-1	22.56355	-1	205	Promoter	1	2944998	2947735	2738	2	LOC_Os01g06180	LOC_Os01g06180.1	-680
Chr1	2972600	2973114	515	*	.	183	.	-1	4.80333	-1	255	Intron (LOC_Os01g06270.2/LOC_Os01g06270, intron 11 of 12)	1	2969154	2970731	1578	1	LOC_Os01g06260	LOC_Os01g06260.1	3446
Chr1	2997594	2998017	424	*	.	183	.	-1	5.83652	-1	179	Promoter	1	2991397	2997317	5921	2	LOC_Os01g06300	LOC_Os01g06300.1	-277
Chr1	3010241	3011775	1535	*	.	615	.	-1	14.45597	-1	857	Promoter	1	3010411	3012164	1754	1	LOC_Os01g06330	LOC_Os01g06330.1	0
Chr1	3021908	3023930	2023	*	.	857	.	-1	22.50704	-1	1610	Downstream (1-2kb)	1	3025830	3026390	561	2	LOC_Os01g06370	LOC_Os01g06370.1	2460
Chr1	3094869	3095355	487	*	.	430	.	-1	12.22147	-1	237	Promoter	1	3095210	3095930	721	1	LOC_Os01g06570	LOC_Os01g06570.1	0
Chr1	3116184	3117472	1289	*	.	967	.	-1	24.20139	-1	1035	Promoter	1	3116162	3116902	741	2	LOC_Os01g06610	LOC_Os01g06610.1	0
Chr1	3119902	3120512	611	*	.	1000	.	-1	38.40478	-1	288	Distal Intergenic	1	3122888	3124069	1182	1	LOC_Os01g06620	LOC_Os01g06620.1	-2376
Chr1	3121139	3121866	728	*	.	892	.	-1	18.70375	-1	269	Downstream (2-3kb)	1	3122888	3124069	1182	1	LOC_Os01g06620	LOC_Os01g06620.1	-1022
Chr1	3122930	3123292	363	*	.	320	.	-1	7.5698	-1	210	Promoter	1	3122888	3124069	1182	1	LOC_Os01g06620	LOC_Os01g06620.1	42
Chr1	3133537	3133927	391	*	.	183	.	-1	6.70674	-1	169	Promoter	1	3134217	3135409	1193	1	LOC_Os01g06650	LOC_Os01g06650.1	-290
Chr1	3134760	3135207	448	*	.	728	.	-1	17.82121	-1	241	Promoter	1	3134217	3135409	1193	1	LOC_Os01g06650	LOC_Os01g06650.1	543
Chr1	3155745	3156221	477	*	.	183	.	-1	6.81346	-1	221	Promoter	1	3157179	3158987	1809	1	LOC_Os01g06690	LOC_Os01g06690.1	-958
Chr1	3205265	3206078	814	*	.	696	.	-1	14.68363	-1	321	Distal Intergenic	1	3209141	3215099	5959	1	LOC_Os01g06770	LOC_Os01g06770.1	-3063
Chr1	3206622	3207181	560	*	.	910	.	-1	26.62051	-1	265	Distal Intergenic	1	3209141	3215099	5959	1	LOC_Os01g06770	LOC_Os01g06770.1	-1960
Chr1	3215433	3216419	987	*	.	1000	.	-1	28.74242	-1	287	Downstream (1-2kb)	1	3217716	3218279	564	2	LOC_Os01g06780	LOC_Os01g06780.1	1860
Chr1	3216675	3217308	634	*	.	451	.	-1	11.34426	-1	320	Promoter	1	3217716	3218279	564	2	LOC_Os01g06780	LOC_Os01g06780.1	971
Chr1	3229662	3230360	699	*	.	743	.	-1	16.53738	-1	505	Promoter	1	3229084	3229782	699	2	LOC_Os01g06800	LOC_Os01g06800.1	0
Chr1	3235502	3235895	394	*	.	748	.	-1	18.02498	-1	191	Promoter	1	3235987	3237799	1813	1	LOC_Os01g06820	LOC_Os01g06820.1	-92
Chr1	3239266	3239715	450	*	.	333	.	-1	9.10558	-1	208	Distal Intergenic	1	3241127	3243315	2189	1	LOC_Os01g06836	LOC_Os01g06836.1	-1412
Chr1	3240018	3240744	727	*	.	1000	.	-1	54.81631	-1	314	Promoter	1	3241127	3243315	2189	1	LOC_Os01g06836	LOC_Os01g06836.1	-383
Chr1	3241019	3241432	414	*	.	183	.	-1	4.9347	-1	167	Promoter	1	3241127	3243315	2189	1	LOC_Os01g06836	LOC_Os01g06836.1	0
Chr1	3266635	3267047	413	*	.	440	.	-1	10.91917	-1	239	Distal Intergenic	1	3272839	3276416	3578	1	LOC_Os01g06900	LOC_Os01g06900.1	-5792
Chr1	3268579	3269200	622	*	.	970	.	-1	24.95544	-1	431	Distal Intergenic	1	3272839	3276416	3578	1	LOC_Os01g06900	LOC_Os01g06900.1	-3639
Chr1	3279073	3279748	676	*	.	635	.	-1	13.40382	-1	331	Distal Intergenic	1	3277305	3277805	501	2	LOC_Os01g06910	LOC_Os01g06910.1	-1268
Chr1	3293514	3294135	622	*	.	1000	.	-1	31.36773	-1	349	Promoter	1	3292985	3293489	505	2	LOC_Os01g06970	LOC_Os01g06970.1	-25
Chr1	3372520	3373531	1012	*	.	840	.	-1	17.9633	-1	506	Distal Intergenic	1	3376593	3377205	613	1	LOC_Os01g07150	LOC_Os01g07150.1	-3062
Chr1	3385161	3385545	385	*	.	183	.	-1	6.19937	-1	121	Downstream (1-2kb)	1	3380727	3382058	1332	2	LOC_Os01g07160	LOC_Os01g07160.1	-3103
Chr1	3439453	3440051	599	*	.	547	.	-1	11.20996	-1	244	Distal Intergenic	1	3431606	3435618	4013	2	LOC_Os01g07280	LOC_Os01g07280.1	-3835
Chr1	3441853	3442253	401	*	.	421	.	-1	9.58797	-1	206	Distal Intergenic	1	3445159	3446607	1449	1	LOC_Os01g07300	LOC_Os01g07300.1	-2906
Chr1	3574752	3575940	1189	*	.	559	.	-1	13.37786	-1	931	Promoter	1	3559732	3574280	14549	2	LOC_Os01g07490	LOC_Os01g07490.1	-472
Chr1	3595661	3596021	361	*	.	183	.	-1	3.56293	-1	157	Promoter	1	3591811	3596154	4344	2	LOC_Os01g07520	LOC_Os01g07520.1	133
Chr1	3596518	3596949	432	*	.	183	.	-1	6.3261	-1	182	Promoter	1	3591811	3596154	4344	2	LOC_Os01g07520	LOC_Os01g07520.1	-364
Chr1	3597058	3597640	583	*	.	504	.	-1	10.5339	-1	324	Promoter	1	3591811	3596154	4344	2	LOC_Os01g07520	LOC_Os01g07520.1	-904
Chr1	3626005	3626590	586	*	.	879	.	-1	18.62919	-1	338	Distal Intergenic	1	3621211	3625356	4146	1	LOC_Os01g07560	LOC_Os01g07560.1	4794
Chr1	3693977	3694559	583	*	.	582	.	-1	11.98356	-1	249	Promoter	1	3694855	3695301	447	2	LOC_Os01g07680	LOC_Os01g07680.1	742
Chr1	3768313	3768949	637	*	.	642	.	-1	14.05944	-1	344	Intron (LOC_Os01g07840.1/LOC_Os01g07840, intron 3 of 12)	1	3764546	3774641	10096	1	LOC_Os01g07840	LOC_Os01g07840.1	3767
Chr1	3793318	3794739	1422	*	.	464	.	-1	10.63266	-1	715	Distal Intergenic	1	3783691	3786243	2553	2	LOC_Os01g07860	LOC_Os01g07860.1	-7075
Chr1	4098228	4098774	547	*	.	1000	.	-1	35.83274	-1	301	Promoter	1	4099383	4101882	2500	1	LOC_Os01g08360	LOC_Os01g08360.1	-609
Chr1	4186815	4187217	403	*	.	422	.	-1	10.47245	-1	166	Downstream (<1kb)	1	4187493	4191715	4223	2	LOC_Os01g08480	LOC_Os01g08480.1	4498
Chr1	4196363	4196744	382	*	.	696	.	-1	17.13196	-1	183	Promoter	1	4196937	4198833	1897	1	LOC_Os01g08490	LOC_Os01g08490.1	-193
Chr1	4280311	4280887	577	*	.	1000	.	-1	24.95544	-1	271	Downstream (<1kb)	1	4278871	4279113	243	1	LOC_Os01g08590	LOC_Os01g08590.1	1440
Chr1	4283891	4284591	701	*	.	317	.	-1	8.13205	-1	221	Promoter	1	4284626	4288083	3458	1	LOC_Os01g08610	LOC_Os01g08610.1	-35
Chr1	4291044	4291779	736	*	.	183	.	-1	4.90685	-1	437	Promoter	1	4291014	4291325	312	1	LOC_Os01g08620	LOC_Os01g08620.1	30
Chr1	4295697	4296512	816	*	.	832	.	-1	21.32648	-1	235	Downstream (1-2kb)	1	4291014	4291325	312	1	LOC_Os01g08620	LOC_Os01g08620.1	4683
Chr1	4303924	4304529	606	*	.	719	.	-1	15.29881	-1	365	Promoter	1	4304785	4305167	383	1	LOC_Os01g08640	LOC_Os01g08640.1	-256
Chr1	4362085	4362743	659	*	.	183	.	-1	7.23065	-1	375	Promoter	1	4363128	4366827	3700	1	LOC_Os01g08730	LOC_Os01g08730.1	-385
Chr1	4427142	4427571	430	*	.	503	.	-1	11.80636	-1	273	Promoter	1	4423892	4426884	2993	2	LOC_Os01g08814	LOC_Os01g08814.3	-258
Chr1	4476349	4477854	1506	*	.	1000	.	-1	27.99117	-1	1165	Intron (LOC_Os01g08890.1/LOC_Os01g08890, intron 1 of 14)	1	4459084	4484478	25395	2	LOC_Os01g08890	LOC_Os01g08890.1	6624
Chr1	4522322	4523333	1012	*	.	1000	.	-1	28.8022	-1	497	Distal Intergenic	1	4514298	4520613	6316	2	LOC_Os01g09000	LOC_Os01g09000.1	-1709
Chr1	4550125	4550555	431	*	.	693	.	-1	16.65626	-1	214	Downstream (<1kb)	1	4551112	4554640	3529	2	LOC_Os01g09050	LOC_Os01g09050.1	4085
Chr1	4556656	4557199	544	*	.	420	.	-1	9.67983	-1	291	Downstream (1-2kb)	1	4551112	4554640	3529	2	LOC_Os01g09050	LOC_Os01g09050.1	-2016
Chr1	4557365	4558512	1148	*	.	305	.	-1	7.56761	-1	963	Downstream (<1kb)	1	4559006	4559950	945	2	LOC_Os01g09060	LOC_Os01g09060.1	1438
Chr1	4559731	4560449	719	*	.	183	.	-1	4.84416	-1	328	Promoter	1	4559006	4559950	945	2	LOC_Os01g09060	LOC_Os01g09060.1	0
Chr1	4575218	4575745	528	*	.	373	.	-1	8.97414	-1	247	Promoter	1	4575712	4576155	444	1	LOC_Os01g09110	LOC_Os01g09110.1	0
Chr1	4592363	4592714	352	*	.	183	.	-1	5.83652	-1	173	Distal Intergenic	1	4590920	4591372	453	1	LOC_Os01g09140	LOC_Os01g09140.1	1443
Chr1	4599612	4603608	3997	*	.	310	.	-1	8.96172	-1	2259	Promoter	1	4599777	4603027	3251	1	LOC_Os01g09160	LOC_Os01g09160.1	0
Chr1	4603764	4604171	408	*	.	183	.	-1	6.45621	-1	222	Exon (LOC_Os01g09170.1/LOC_Os01g09170, exon 2 of 2)	1	4599777	4603027	3251	1	LOC_Os01g09160	LOC_Os01g09160.1	3987
Chr1	4605011	4605639	629	*	.	183	.	-1	6.67385	-1	308	Exon (LOC_Os01g09170.1/LOC_Os01g09170, exon 2 of 2)	1	4603847	4610002	6156	2	LOC_Os01g09170	LOC_Os01g09170.1	4363
Chr1	4607276	4608223	948	*	.	655	.	-1	15.47998	-1	280	Exon (LOC_Os01g09170.1/LOC_Os01g09170, exon 1 of 2)	1	4603847	4610002	6156	2	LOC_Os01g09170	LOC_Os01g09170.1	1779
Chr1	4610675	4611217	543	*	.	448	.	-1	11.03361	-1	342	Promoter	1	4603847	4610002	6156	2	LOC_Os01g09170	LOC_Os01g09170.1	-673
Chr1	4643577	4645122	1546	*	.	309	.	-1	9.0448	-1	722	Promoter	1	4644061	4644696	636	2	LOC_Os01g09212	LOC_Os01g09212.1	0
Chr1	4673440	4673946	507	*	.	183	.	-1	3.59749	-1	476	Promoter	1	4673400	4684865	11466	1	LOC_Os01g09246	LOC_Os01g09246.1	40
Chr1	4690996	4691867	872	*	.	943	.	-1	31.90322	-1	294	Intron (LOC_Os01g09252.1/LOC_Os01g09252, intron 4 of 5)	1	4688108	4693114	5007	1	LOC_Os01g09252	LOC_Os01g09252.1	2888
Chr1	4777196	4781467	4272	*	.	823	.	-1	17.44213	-1	3769	Intron (LOC_Os01g09384.1/LOC_Os01g09384, intron 2 of 15)	1	4768735	4782706	13972	2	LOC_Os01g09384	LOC_Os01g09384.1	1239
Chr1	4783575	4784026	452	*	.	756	.	-1	18.75781	-1	250	Promoter	1	4768735	4782706	13972	2	LOC_Os01g09384	LOC_Os01g09384.1	-869
Chr1	4786938	4787333	396	*	.	779	.	-1	17.32773	-1	145	Promoter	1	4786478	4787242	765	1	LOC_Os01g09400	LOC_Os01g09400.1	460
Chr1	4787645	4788206	562	*	.	563	.	-1	13.18416	-1	307	Distal Intergenic	1	4786478	4787242	765	1	LOC_Os01g09400	LOC_Os01g09400.1	1167
Chr1	4807968	4809505	1538	*	.	1000	.	-1	35.14593	-1	657	Promoter	1	4807985	4808500	516	1	LOC_Os01g09440	LOC_Os01g09440.1	0
Chr1	4839569	4840007	439	*	.	183	.	-1	6.18003	-1	193	Promoter	1	4840354	4845339	4986	1	LOC_Os01g09490	LOC_Os01g09490.1	-347
Chr1	4855900	4856266	367	*	.	562	.	-1	13.45877	-1	186	Promoter	1	4857087	4863438	6352	1	LOC_Os01g09520	LOC_Os01g09520.1	-821
Chr1	4858139	4858588	450	*	.	499	.	-1	11.79016	-1	243	Exon (LOC_Os01g09520.1/LOC_Os01g09520, exon 1 of 4)	1	4857087	4863438	6352	1	LOC_Os01g09520	LOC_Os01g09520.1	1052
Chr1	4863746	4867232	3487	*	.	663	.	-1	13.23035	-1	2335	Promoter	1	4863878	4867115	3238	2	LOC_Os01g09530	LOC_Os01g09530.1	0
Chr1	4867681	4868277	597	*	.	651	.	-1	13.46674	-1	226	Promoter	1	4863878	4867115	3238	2	LOC_Os01g09530	LOC_Os01g09530.1	-566
Chr1	4904344	4904871	528	*	.	183	.	-1	4.58727	-1	225	Promoter	1	4905501	4909514	4014	1	LOC_Os01g09570	LOC_Os01g09570.1	-630
Chr1	4922116	4922560	445	*	.	651	.	-1	15.55112	-1	224	Distal Intergenic	1	4917884	4919224	1341	2	LOC_Os01g09590	LOC_Os01g09590.1	-2892
Chr1	4957532	4958089	558	*	.	183	.	-1	6.46611	-1	453	Distal Intergenic	1	4949132	4951126	1995	2	LOC_Os01g09620	LOC_Os01g09620.2	-6406
Chr1	4975773	4976535	763	*	.	880	.	-1	18.46567	-1	325	Promoter	1	4976091	4976585	495	1	LOC_Os01g09650	LOC_Os01g09650.1	0
Chr1	4987698	4988404	707	*	.	446	.	-1	11.07222	-1	422	Promoter	1	4987704	4988201	498	2	LOC_Os01g09680	LOC_Os01g09680.1	0
Chr1	5085850	5086273	424	*	.	183	.	-1	5.95583	-1	265	Promoter	1	5085833	5086559	727	1	LOC_Os01g09830	LOC_Os01g09830.1	17
Chr1	5088897	5089666	770	*	.	395	.	-1	9.81061	-1	585	Distal Intergenic	1	5085833	5086559	727	1	LOC_Os01g09830	LOC_Os01g09830.1	3064
Chr1	5143613	5144651	1039	*	.	843	.	-1	18.30566	-1	307	Distal Intergenic	1	5138463	5140925	2463	2	LOC_Os01g09890	LOC_Os01g09890.1	-2688
Chr1	5172290	5172744	455	*	.	875	.	-1	20.78437	-1	212	Downstream (<1kb)	1	5171227	5171814	588	1	LOC_Os01g09940	LOC_Os01g09940.1	1063
Chr1	5174713	5175214	502	*	.	979	.	-1	21.90776	-1	249	Promoter	1	5173555	5174272	718	2	LOC_Os01g09950	LOC_Os01g09950.1	-441
Chr1	5176126	5176495	370	*	.	483	.	-1	10.47245	-1	197	Promoter	1	5176246	5183614	7369	1	LOC_Os01g09960	LOC_Os01g09960.1	0
Chr1	5182827	5183386	560	*	.	643	.	-1	15.29944	-1	161	Exon (LOC_Os01g09960.1/LOC_Os01g09960, exon 12 of 13)	1	5176246	5183614	7369	1	LOC_Os01g09960	LOC_Os01g09960.1	6581
Chr1	5281277	5281897	621	*	.	399	.	-1	8.97414	-1	372	Promoter	1	5281182	5281505	324	1	LOC_Os01g10120	LOC_Os01g10120.1	95
Chr1	5283612	5285518	1907	*	.	730	.	-1	14.98057	-1	512	Downstream (2-3kb)	1	5281182	5281505	324	1	LOC_Os01g10120	LOC_Os01g10120.1	2430
Chr1	5301946	5302348	403	*	.	183	.	-1	3.41769	-1	171	Distal Intergenic	1	5288135	5293325	5191	2	LOC_Os01g10130	LOC_Os01g10130.1	-8621
Chr1	5336667	5337213	547	*	.	524	.	-1	10.94806	-1	408	Promoter	1	5336704	5337330	627	2	LOC_Os01g10160	LOC_Os01g10160.1	117
Chr1	5347266	5349313	2048	*	.	926	.	-1	20.46514	-1	426	Distal Intergenic	1	5352369	5353612	1244	2	LOC_Os01g10180	LOC_Os01g10180.1	4299
Chr1	5362050	5362557	508	*	.	183	.	-1	5.95716	-1	244	Promoter	1	5361440	5362677	1238	2	LOC_Os01g10195	LOC_Os01g10195.1	120
Chr1	5378955	5379704	750	*	.	681	.	-1	16.12862	-1	188	Distal Intergenic	1	5384196	5385088	893	1	LOC_Os01g10230	LOC_Os01g10230.1	-4492
Chr1	5386650	5387311	662	*	.	858	.	-1	22.46667	-1	244	Promoter	1	5386995	5388128	1134	1	LOC_Os01g10240	LOC_Os01g10240.1	0
Chr1	5387679	5388242	564	*	.	438	.	-1	10.87519	-1	319	Promoter	1	5386995	5388128	1134	1	LOC_Os01g10240	LOC_Os01g10240.1	684
Chr1	5462228	5462969	742	*	.	312	.	-1	8.96573	-1	214	Distal Intergenic	1	5464110	5467442	3333	1	LOC_Os01g10380	LOC_Os01g10380.1	-1141
Chr1	5468315	5468840	526	*	.	183	.	-1	4.37148	-1	233	Distal Intergenic	1	5470119	5473013	2895	1	LOC_Os01g10390	LOC_Os01g10390.1	-1279
Chr1	5488019	5488670	652	*	.	634	.	-1	17.33738	-1	285	Promoter	1	5485564	5487417	1854	2	LOC_Os01g10410	LOC_Os01g10410.1	-602
Chr1	5490717	5491652	936	*	.	1000	.	-1	36.65478	-1	569	Promoter	1	5490623	5491360	738	2	LOC_Os01g10420	LOC_Os01g10420.1	0
Chr1	5517946	5518445	500	*	.	745	.	-1	17.76532	-1	232	Distal Intergenic	1	5510522	5514480	3959	2	LOC_Os01g10450	LOC_Os01g10450.2	-3466
Chr1	5584619	5585141	523	*	.	475	.	-1	12.30963	-1	325	Promoter	1	5578753	5585267	6515	2	LOC_Os01g10520	LOC_Os01g10520.1	126
Chr1	5608110	5608634	525	*	.	761	.	-1	17.09949	-1	240	Distal Intergenic	1	5600028	5600869	842	1	LOC_Os01g10550	LOC_Os01g10550.1	8082
Chr1	5615807	5616569	763	*	.	738	.	-1	15.16211	-1	354	Promoter	1	5616360	5616893	534	2	LOC_Os01g10560	LOC_Os01g10560.1	324
Chr1	5616724	5617867	1144	*	.	795	.	-1	20.20486	-1	722	Promoter	1	5616360	5616893	534	2	LOC_Os01g10560	LOC_Os01g10560.1	0
Chr1	5619695	5620202	508	*	.	829	.	-1	18.21682	-1	216	Distal Intergenic	1	5616360	5616893	534	2	LOC_Os01g10560	LOC_Os01g10560.1	-2802
Chr1	5625431	5625836	406	*	.	625	.	-1	12.63619	-1	203	Distal Intergenic	1	5616360	5616893	534	2	LOC_Os01g10560	LOC_Os01g10560.1	-8538
Chr1	5636567	5637156	590	*	.	513	.	-1	10.71622	-1	300	Distal Intergenic	1	5639769	5641495	1727	1	LOC_Os01g10580	LOC_Os01g10580.1	-2613
Chr1	5671536	5672300	765	*	.	298	.	-1	7.60598	-1	593	Promoter	1	5668988	5671470	2483	2	LOC_Os01g10610	LOC_Os01g10610.1	-66
Chr1	5690630	5691190	561	*	.	571	.	-1	13.24738	-1	275	Promoter	1	5689889	5690347	459	1	LOC_Os01g10650	LOC_Os01g10650.1	741
Chr1	5749816	5750387	572	*	.	183	.	-1	8.55869	-1	340	Promoter	1	5750067	5750435	369	1	LOC_Os01g10750	LOC_Os01g10750.1	0
Chr1	5773410	5774078	669	*	.	183	.	-1	4.40837	-1	147	Promoter	1	5773300	5774192	893	1	LOC_Os01g10830	LOC_Os01g10830.1	110
Chr1	5803733	5805141	1409	*	.	979	.	-1	22.9738	-1	1134	Distal Intergenic	1	5808045	5808340	296	1	LOC_Os01g10880	LOC_Os01g10880.1	-2904
Chr1	5806566	5807640	1075	*	.	1000	.	-1	38.92167	-1	807	Promoter	1	5808045	5808340	296	1	LOC_Os01g10880	LOC_Os01g10880.1	-405
Chr1	5819260	5819769	510	*	.	899	.	-1	24.22085	-1	288	Promoter	1	5814778	5819207	4430	2	LOC_Os01g10900	LOC_Os01g10900.1	-53
Chr1	5822910	5823351	442	*	.	962	.	-1	28.17271	-1	230	Downstream (<1kb)	1	5820255	5822506	2252	1	LOC_Os01g10910	LOC_Os01g10910.1	2655
Chr1	5825507	5826759	1253	*	.	1000	.	-1	1060.44141	-1	442	Exon (LOC_Os01g10920.1/LOC_Os01g10920, exon 1 of 4)	1	5823869	5828251	4383	2	LOC_Os01g10920	LOC_Os01g10920.1	1492
Chr1	5855414	5856246	833	*	.	1000	.	-1	44.14842	-1	541	Promoter	1	5856467	5857920	1454	1	LOC_Os01g10980	LOC_Os01g10980.1	-221
Chr1	5865248	5865700	453	*	.	475	.	-1	10.23286	-1	245	Exon (LOC_Os01g11000.1/LOC_Os01g11000, exon 5 of 5)	1	5861816	5863794	1979	1	LOC_Os01g10990	LOC_Os01g10990.1	3432
Chr1	5865955	5866485	531	*	.	358	.	-1	8.94511	-1	299	Exon (LOC_Os01g11000.1/LOC_Os01g11000, exon 4 of 5)	1	5865389	5869482	4094	2	LOC_Os01g11000	LOC_Os01g11000.1	2997
Chr1	5872137	5872980	844	*	.	446	.	-1	10.83981	-1	276	Downstream (2-3kb)	1	5865389	5869482	4094	2	LOC_Os01g11000	LOC_Os01g11000.1	-2655
Chr1	5923405	5923943	539	*	.	183	.	-1	6.99837	-1	301	Intron (LOC_Os01g11110.2/LOC_Os01g11110, intron 1 of 5)	1	5921759	5934186	12428	1	LOC_Os01g11110	LOC_Os01g11110.2	1646
Chr1	5957565	5958223	659	*	.	798	.	-1	18.62919	-1	371	Distal Intergenic	1	5945633	5954387	8755	2	LOC_Os01g11130	LOC_Os01g11130.1	-3178
Chr1	5997672	5998331	660	*	.	292	.	-1	7.13259	-1	330	Downstream (2-3kb)	1	5994786	5995455	670	1	LOC_Os01g11190	LOC_Os01g11190.1	2886
Chr1	5998785	5999370	586	*	.	462	.	-1	10.1308	-1	256	Downstream (<1kb)	1	6000333	6002858	2526	2	LOC_Os01g11200	LOC_Os01g11200.1	3488
Chr1	6001700	6002081	382	*	.	638	.	-1	15.17003	-1	188	Promoter	1	6000333	6002858	2526	2	LOC_Os01g11200	LOC_Os01g11200.1	777
Chr1	6068438	6070468	2031	*	.	638	.	-1	13.79477	-1	1052	Promoter	1	6068798	6071736	2939	1	LOC_Os01g11330	LOC_Os01g11330.1	0
Chr1	6075507	6075885	379	*	.	704	.	-1	16.96649	-1	191	Downstream (<1kb)	1	6076688	6078711	2024	2	LOC_Os01g11340	LOC_Os01g11340.1	2826
Chr1	6129175	6129673	499	*	.	525	.	-1	11.27994	-1	224	Promoter	1	6129330	6129737	408	2	LOC_Os01g11390	LOC_Os01g11390.1	64
Chr1	6162336	6162889	554	*	.	732	.	-1	16.76396	-1	331	Downstream (<1kb)	1	6163187	6166385	3199	2	LOC_Os01g11450	LOC_Os01g11450.1	3496
Chr1	6166975	6167656	682	*	.	299	.	-1	7.60598	-1	506	Promoter	1	6163187	6166385	3199	2	LOC_Os01g11450	LOC_Os01g11450.1	-590
Chr1	6174486	6175063	578	*	.	730	.	-1	14.80517	-1	299	Distal Intergenic	1	6171722	6173186	1465	2	LOC_Os01g11460	LOC_Os01g11460.1	-1300
Chr1	6175266	6176365	1100	*	.	1000	.	-1	46.56238	-1	772	Distal Intergenic	1	6171722	6173186	1465	2	LOC_Os01g11460	LOC_Os01g11460.1	-2080
Chr1	6193786	6194635	850	*	.	1000	.	-1	64.39199	-1	592	Distal Intergenic	1	6191931	6193745	1815	1	LOC_Os01g11510	LOC_Os01g11510.1	1855
Chr1	6198290	6198974	685	*	.	349	.	-1	9.19627	-1	259	Downstream (<1kb)	1	6199158	6200399	1242	2	LOC_Os01g11520	LOC_Os01g11520.1	1425
Chr1	6239976	6240850	875	*	.	294	.	-1	6.65639	-1	501	Downstream (1-2kb)	1	6242495	6244969	2475	2	LOC_Os01g11570	LOC_Os01g11570.1	4119
Chr1	6263454	6263929	476	*	.	569	.	-1	13.1907	-1	204	Distal Intergenic	1	6267440	6270903	3464	1	LOC_Os01g11620	LOC_Os01g11620.1	-3511
Chr1	6271131	6271787	657	*	.	1000	.	-1	28.43247	-1	250	Distal Intergenic	1	6267440	6270903	3464	1	LOC_Os01g11620	LOC_Os01g11620.2	3691
Chr1	6348697	6350994	2298	*	.	183	.	-1	6.88161	-1	1421	Distal Intergenic	1	6352582	6358359	5778	1	LOC_Os01g11740	LOC_Os01g11740.1	-1588
Chr1	6374138	6375212	1075	*	.	350	.	-1	8.31229	-1	779	Distal Intergenic	1	6377261	6382037	4777	1	LOC_Os01g11790	LOC_Os01g11790.1	-2049
Chr1	6416189	6416867	679	*	.	301	.	-1	7.35577	-1	342	Intron (LOC_Os01g11860.1/LOC_Os01g11860, intron 4 of 7)	1	6412786	6419895	7110	1	LOC_Os01g11860	LOC_Os01g11860.1	3403
Chr1	6422347	6422762	416	*	.	486	.	-1	10.27578	-1	175	Distal Intergenic	1	6425100	6428266	3167	1	LOC_Os01g11870	LOC_Os01g11870.1	-2338
Chr1	6439064	6439431	368	*	.	641	.	-1	15.30717	-1	186	Distal Intergenic	1	6444319	6456076	11758	1	LOC_Os01g11900	LOC_Os01g11900.1	-4888
Chr1	6472178	6472676	499	*	.	183	.	-1	8.31525	-1	195	Promoter	1	6471718	6485507	13790	1	LOC_Os01g11920	LOC_Os01g11920.1	460
Chr1	6538964	6539578	615	*	.	407	.	-1	9.15712	-1	317	Distal Intergenic	1	6537654	6537896	243	2	LOC_Os01g12010	LOC_Os01g12010.1	-1068
Chr1	6593801	6594499	699	*	.	932	.	-1	26.18462	-1	345	Distal Intergenic	1	6590899	6592136	1238	2	LOC_Os01g12110	LOC_Os01g12110.1	-1665
Chr1	6606748	6607357	610	*	.	1000	.	-1	29.38154	-1	271	Promoter	1	6606521	6607239	719	2	LOC_Os01g12120	LOC_Os01g12120.1	0
Chr1	6722526	6723292	767	*	.	183	.	-1	7.91168	-1	570	Promoter	1	6722205	6722600	396	1	LOC_Os01g12310	LOC_Os01g12310.1	321
Chr1	6746518	6747052	535	*	.	1000	.	-1	23.1566	-1	241	Promoter	1	6735758	6746298	10541	2	LOC_Os01g12340	LOC_Os01g12340.1	-220
Chr1	6747233	6750757	3525	*	.	1000	.	-1	32.03368	-1	1326	Promoter	1	6747476	6750728	3253	1	LOC_Os01g12350	LOC_Os01g12350.1	0
Chr1	6750948	6751833	886	*	.	848	.	-1	17.71079	-1	545	Exon (LOC_Os01g12360.1/LOC_Os01g12360, exon 2 of 2)	1	6747476	6750728	3253	1	LOC_Os01g12350	LOC_Os01g12350.1	3472
Chr1	6752497	6753213	717	*	.	316	.	-1	7.88935	-1	189	Exon (LOC_Os01g12360.1/LOC_Os01g12360, exon 2 of 2)	1	6751357	6757512	6156	2	LOC_Os01g12360	LOC_Os01g12360.1	4299
Chr1	6753759	6754286	528	*	.	183	.	-1	5.41466	-1	131	Exon (LOC_Os01g12360.1/LOC_Os01g12360, exon 2 of 2)	1	6751357	6757512	6156	2	LOC_Os01g12360	LOC_Os01g12360.1	3226
Chr1	6754803	6756523	1721	*	.	602	.	-1	13.75571	-1	962	Promoter	1	6751357	6757512	6156	2	LOC_Os01g12360	LOC_Os01g12360.1	989
Chr1	6756721	6757583	863	*	.	836	.	-1	18.02498	-1	304	Promoter	1	6751357	6757512	6156	2	LOC_Os01g12360	LOC_Os01g12360.1	0
Chr1	6758198	6758781	584	*	.	725	.	-1	17.68365	-1	338	Promoter	1	6751357	6757512	6156	2	LOC_Os01g12360	LOC_Os01g12360.1	-686
Chr1	6862968	6863964	997	*	.	1000	.	-1	47.05422	-1	525	Promoter	1	6863321	6863747	427	1	LOC_Os01g12500	LOC_Os01g12500.1	0
Chr1	6926783	6927177	395	*	.	592	.	-1	13.89933	-1	179	Promoter	1	6928001	6934154	6154	1	LOC_Os01g12590	LOC_Os01g12590.1	-824
Chr1	6927748	6928763	1016	*	.	183	.	-1	5.32938	-1	473	Promoter	1	6928001	6934154	6154	1	LOC_Os01g12590	LOC_Os01g12590.1	0
Chr1	6929057	6930651	1595	*	.	553	.	-1	12.20535	-1	471	Exon (LOC_Os01g12590.1/LOC_Os01g12590, exon 1 of 2)	1	6928001	6934154	6154	1	LOC_Os01g12590	LOC_Os01g12590.1	1056
Chr1	6931394	6931976	583	*	.	485	.	-1	11.45216	-1	257	Exon (LOC_Os01g12590.1/LOC_Os01g12590, exon 2 of 2)	1	6928001	6934154	6154	1	LOC_Os01g12590	LOC_Os01g12590.1	3393
Chr1	6932357	6933026	670	*	.	540	.	-1	12.9388	-1	477	Exon (LOC_Os01g12590.1/LOC_Os01g12590, exon 2 of 2)	1	6928001	6934154	6154	1	LOC_Os01g12590	LOC_Os01g12590.1	4356
Chr1	6933637	6936440	2804	*	.	747	.	-1	17.85035	-1	1724	Exon (LOC_Os01g12590.1/LOC_Os01g12590, exon 2 of 2)	1	6934782	6938200	3419	2	LOC_Os01g12600	LOC_Os01g12600.1	1760
Chr1	6936756	6938120	1365	*	.	1000	.	-1	34.78885	-1	274	Promoter	1	6934782	6938200	3419	2	LOC_Os01g12600	LOC_Os01g12600.1	80
Chr1	6938435	6938905	471	*	.	695	.	-1	17.31659	-1	266	Promoter	1	6934782	6938200	3419	2	LOC_Os01g12600	LOC_Os01g12600.1	-235
Chr1	6941396	6941888	493	*	.	994	.	-1	28.54369	-1	238	Distal Intergenic	1	6940383	6940772	390	1	LOC_Os01g12610	LOC_Os01g12610.1	1013
Chr1	6954335	6954735	401	*	.	425	.	-1	9.67983	-1	247	Promoter	1	6954748	6955074	327	2	LOC_Os01g12630	LOC_Os01g12630.1	339
Chr1	7007444	7008173	730	*	.	183	.	-1	4.89755	-1	563	Promoter	1	7009033	7010505	1473	1	LOC_Os01g12690	LOC_Os01g12690.1	-860
Chr1	7074235	7075459	1225	*	.	633	.	-1	13.68463	-1	944	Downstream (<1kb)	1	7076271	7076777	507	2	LOC_Os01g12780	LOC_Os01g12780.1	1318
Chr1	7077577	7078548	972	*	.	682	.	-1	13.82686	-1	685	Promoter	1	7076271	7076777	507	2	LOC_Os01g12780	LOC_Os01g12780.1	-800
Chr1	7212633	7213828	1196	*	.	822	.	-1	18.54702	-1	254	Intron (LOC_Os01g12950.3/LOC_Os01g12950, intron 9 of 9)	1	7215369	7215995	627	2	LOC_Os01g12990	LOC_Os01g12990.1	2167
Chr1	7215020	7215961	942	*	.	679	.	-1	16.65626	-1	263	Promoter	1	7215369	7215995	627	2	LOC_Os01g12990	LOC_Os01g12990.1	34
Chr1	7236207	7236823	617	*	.	700	.	-1	16.18832	-1	298	Promoter	1	7236012	7236450	439	2	LOC_Os01g13010	LOC_Os01g13010.1	0
Chr1	7358339	7358758	420	*	.	364	.	-1	8.46384	-1	227	Promoter	1	7352175	7357620	5446	2	LOC_Os01g13200	LOC_Os01g13200.1	-719
Chr1	7375379	7376472	1094	*	.	839	.	-1	20.69654	-1	714	Distal Intergenic	1	7369672	7374369	4698	2	LOC_Os01g13229	LOC_Os01g13229.1	-1010
Chr1	7399179	7399755	577	*	.	541	.	-1	12.67635	-1	353	Promoter	1	7400509	7404312	3804	1	LOC_Os01g13270	LOC_Os01g13270.1	-754
Chr1	7498184	7498750	567	*	.	1000	.	-1	191.32352	-1	293	Promoter	1	7495057	7498391	3335	2	LOC_Os01g13460	LOC_Os01g13460.1	0
Chr1	7502172	7502903	732	*	.	1000	.	-1	217.79022	-1	285	Distal Intergenic	1	7506213	7511768	5556	1	LOC_Os01g13470	LOC_Os01g13470.1	-3310
Chr1	7503466	7503845	380	*	.	729	.	-1	14.94419	-1	194	Distal Intergenic	1	7506213	7511768	5556	1	LOC_Os01g13470	LOC_Os01g13470.1	-2368
Chr1	7525411	7526255	845	*	.	1000	.	-1	36.94349	-1	420	Distal Intergenic	1	7528649	7530136	1488	1	LOC_Os01g13500	LOC_Os01g13500.1	-2394
Chr1	7527233	7527950	718	*	.	364	.	-1	9.44998	-1	479	Promoter	1	7528649	7530136	1488	1	LOC_Os01g13500	LOC_Os01g13500.1	-699
Chr1	7556151	7556585	435	*	.	1000	.	-1	32.03274	-1	204	Promoter	1	7557172	7560626	3455	1	LOC_Os01g13530	LOC_Os01g13530.1	-587
Chr1	7567647	7568253	607	*	.	382	.	-1	8.97414	-1	324	Distal Intergenic	1	7571236	7576817	5582	1	LOC_Os01g13540	LOC_Os01g13540.1	-2983
Chr1	7596084	7596666	583	*	.	334	.	-1	7.91168	-1	382	Distal Intergenic	1	7590399	7592760	2362	2	LOC_Os01g13570	LOC_Os01g13570.1	-3324
Chr1	7620421	7620953	533	*	.	1000	.	-1	35.92149	-1	262	Intron (LOC_Os01g13610.1/LOC_Os01g13610, intron 3 of 4)	1	7619080	7624561	5482	2	LOC_Os01g13610	LOC_Os01g13610.1	3608
Chr1	7634008	7634707	700	*	.	183	.	-1	4.329	-1	309	Promoter	1	7635648	7640915	5268	1	LOC_Os01g13620	LOC_Os01g13620.1	-941
Chr1	7635022	7635642	621	*	.	651	.	-1	15.69544	-1	321	Promoter	1	7635648	7640915	5268	1	LOC_Os01g13620	LOC_Os01g13620.1	-6
Chr1	7635789	7636734	946	*	.	480	.	-1	10.26671	-1	488	Promoter	1	7635648	7640915	5268	1	LOC_Os01g13620	LOC_Os01g13620.1	141
Chr1	7638484	7638949	466	*	.	614	.	-1	14.87627	-1	254	Intron (LOC_Os01g13620.1/LOC_Os01g13620, intron 4 of 5)	1	7635648	7640915	5268	1	LOC_Os01g13620	LOC_Os01g13620.1	2836
Chr1	7641903	7642714	812	*	.	530	.	-1	12.60498	-1	298	Promoter	1	7641517	7643124	1608	2	LOC_Os01g13630	LOC_Os01g13630.1	410
Chr1	7642783	7644374	1592	*	.	1000	.	-1	33.14222	-1	597	Promoter	1	7641517	7643124	1608	2	LOC_Os01g13630	LOC_Os01g13630.1	0
Chr1	7644722	7645305	584	*	.	183	.	-1	7.28374	-1	251	Distal Intergenic	1	7641517	7643124	1608	2	LOC_Os01g13630	LOC_Os01g13630.1	-1598
Chr1	7646472	7647216	745	*	.	183	.	-1	6.39628	-1	349	Distal Intergenic	1	7648657	7650004	1348	1	LOC_Os01g13640	LOC_Os01g13640.1	-1441
Chr1	7651418	7651840	423	*	.	183	.	-1	5.9188	-1	164	Promoter	1	7650663	7652075	1413	2	LOC_Os01g13650	LOC_Os01g13650.1	235
Chr1	7688936	7689356	421	*	.	183	.	-1	7.49784	-1	272	Exon (LOC_Os01g13740.1/LOC_Os01g13740, exon 3 of 6)	1	7686884	7693987	7104	2	LOC_Os01g13740	LOC_Os01g13740.1	4631
Chr1	7710568	7710981	414	*	.	651	.	-1	15.38969	-1	171	Distal Intergenic	1	7712339	7721253	8915	1	LOC_Os01g13760	LOC_Os01g13760.1	-1358
Chr1	7711369	7711951	583	*	.	851	.	-1	22.3294	-1	329	Promoter	1	7712339	7721253	8915	1	LOC_Os01g13760	LOC_Os01g13760.1	-388
Chr1	7781054	7781632	579	*	.	559	.	-1	11.45186	-1	305	Promoter	1	7780251	7781054	804	1	LOC_Os01g13880	LOC_Os01g13880.1	803
Chr1	7782179	7783276	1098	*	.	406	.	-1	10.00062	-1	790	Promoter	1	7782803	7788695	5893	1	LOC_Os01g13890	LOC_Os01g13890.1	0
Chr1	7783541	7783895	355	*	.	183	.	-1	5.47864	-1	243	Promoter	1	7782803	7788695	5893	1	LOC_Os01g13890	LOC_Os01g13890.1	738
Chr1	7784048	7784942	895	*	.	605	.	-1	12.82124	-1	347	Exon (LOC_Os01g13890.1/LOC_Os01g13890, exon 1 of 4)	1	7782803	7788695	5893	1	LOC_Os01g13890	LOC_Os01g13890.1	1245
Chr1	7785828	7787837	2010	*	.	183	.	-1	4.30555	-1	257	Exon (LOC_Os01g13890.1/LOC_Os01g13890, exon 2 of 4)	1	7789318	7790571	1254	2	LOC_Os01g13900	LOC_Os01g13900.1	2734
Chr1	7788279	7790172	1894	*	.	489	.	-1	11.52991	-1	1497	Promoter	1	7789318	7790571	1254	2	LOC_Os01g13900	LOC_Os01g13900.1	399
Chr1	7791057	7791638	582	*	.	631	.	-1	14.9664	-1	246	Promoter	1	7792032	7794446	2415	1	LOC_Os01g13910	LOC_Os01g13910.1	-394
Chr1	7844224	7844640	417	*	.	622	.	-1	14.3564	-1	204	Promoter	1	7844348	7844658	311	1	LOC_Os01g14000	LOC_Os01g14000.1	0
Chr1	7875390	7875802	413	*	.	183	.	-1	5.22229	-1	148	Promoter	1	7876233	7878802	2570	1	LOC_Os01g14070	LOC_Os01g14070.1	-431
Chr1	7883739	7884126	388	*	.	437	.	-1	9.94308	-1	197	Distal Intergenic	1	7879931	7882632	2702	2	LOC_Os01g14080	LOC_Os01g14080.1	-1107
Chr1	7885015	7885684	670	*	.	935	.	-1	21.4263	-1	269	Distal Intergenic	1	7879931	7882632	2702	2	LOC_Os01g14080	LOC_Os01g14080.1	-2383
Chr1	7935953	7937719	1767	*	.	465	.	-1	10.2518	-1	1200	Promoter	1	7936170	7937575	1406	1	LOC_Os01g14160	LOC_Os01g14160.1	0
Chr1	7988922	7989288	367	*	.	183	.	-1	6.19937	-1	222	Promoter	1	7988936	7990102	1167	2	LOC_Os01g14250	LOC_Os01g14250.1	814
Chr1	7992949	7993356	408	*	.	891	.	-1	24.10803	-1	225	Promoter	1	7993040	7997155	4116	1	LOC_Os01g14260	LOC_Os01g14260.1	0
Chr1	8010591	8011081	491	*	.	856	.	-1	22.51594	-1	254	Promoter	1	8012037	8013807	1771	1	LOC_Os01g14300	LOC_Os01g14300.1	-956
Chr1	8040804	8041198	395	*	.	447	.	-1	9.67983	-1	233	Promoter	1	8040956	8041210	255	2	LOC_Os01g14360	LOC_Os01g14360.1	12
Chr1	8041501	8042288	788	*	.	183	.	-1	4.81326	-1	187	Promoter	1	8040956	8041210	255	2	LOC_Os01g14360	LOC_Os01g14360.1	-291
Chr1	8057014	8057414	401	*	.	636	.	-1	15.49835	-1	229	Promoter	1	8057723	8057935	213	2	LOC_Os01g14380	LOC_Os01g14380.1	521
Chr1	8057789	8058402	614	*	.	183	.	-1	6.90699	-1	352	Promoter	1	8057723	8057935	213	2	LOC_Os01g14380	LOC_Os01g14380.1	0
Chr1	8100521	8101726	1206	*	.	277	.	-1	5.03428	-1	262	Downstream (<1kb)	1	8101999	8103480	1482	2	LOC_Os01g14470	LOC_Os01g14470.1	1754
Chr1	8109029	8109432	404	*	.	663	.	-1	16.18819	-1	206	Distal Intergenic	1	8101999	8103480	1482	2	LOC_Os01g14470	LOC_Os01g14470.1	-5549
Chr1	8124194	8125321	1128	*	.	183	.	-1	4.46375	-1	287	Downstream (<1kb)	1	8125667	8128193	2527	2	LOC_Os01g14510	LOC_Os01g14510.1	2872
Chr1	8156596	8157059	464	*	.	784	.	-1	16.10319	-1	221	Distal Intergenic	1	8159849	8161554	1706	1	LOC_Os01g14550	LOC_Os01g14550.1	-2790
Chr1	8163546	8165671	2126	*	.	676	.	-1	16.65082	-1	508	Exon (LOC_Os01g14570.1/LOC_Os01g14570, exon 1 of 3)	1	8163863	8167012	3150	2	LOC_Os01g14570	LOC_Os01g14570.1	1341
Chr1	8166266	8167232	967	*	.	432	.	-1	10.82794	-1	466	Promoter	1	8163863	8167012	3150	2	LOC_Os01g14570	LOC_Os01g14570.1	0
Chr1	8167798	8168253	456	*	.	945	.	-1	26.33771	-1	258	Promoter	1	8163863	8167012	3150	2	LOC_Os01g14570	LOC_Os01g14570.1	-786
Chr1	8183793	8184205	413	*	.	183	.	-1	8.35257	-1	197	Promoter	1	8178899	8183108	4210	2	LOC_Os01g14610	LOC_Os01g14610.1	-685
Chr1	8185200	8185641	442	*	.	647	.	-1	14.3564	-1	218	Distal Intergenic	1	8178899	8183108	4210	2	LOC_Os01g14610	LOC_Os01g14610.1	-2092
Chr1	8220164	8220958	795	*	.	920	.	-1	23.36051	-1	278	Distal Intergenic	1	8212421	8215161	2741	2	LOC_Os01g14690	LOC_Os01g14690.1	-5003
Chr1	8236318	8237726	1409	*	.	797	.	-1	20.4698	-1	981	Promoter	1	8234625	8235833	1209	2	LOC_Os01g14720	LOC_Os01g14720.1	-485
Chr1	8238638	8239526	889	*	.	183	.	-1	5.22546	-1	446	Promoter	1	8238804	8239716	913	1	LOC_Os01g14730	LOC_Os01g14730.1	0
Chr1	8242517	8242984	468	*	.	1000	.	-1	25.26196	-1	223	Promoter	1	8242626	8242898	273	2	LOC_Os01g14750	LOC_Os01g14750.1	0
Chr1	8267800	8268295	496	*	.	183	.	-1	6.54407	-1	319	Promoter	1	8267911	8269269	1359	1	LOC_Os01g14780	LOC_Os01g14780.1	0
Chr1	8307680	8308513	834	*	.	798	.	-1	17.59113	-1	272	Distal Intergenic	1	8305547	8306555	1009	2	LOC_Os01g14850	LOC_Os01g14850.1	-1125
Chr1	8327617	8328269	653	*	.	453	.	-1	9.81647	-1	453	Distal Intergenic	1	8329704	8334052	4349	1	LOC_Os01g14860	LOC_Os01g14860.1	-1435
Chr1	8343506	8343933	428	*	.	535	.	-1	12.60599	-1	165	Promoter	1	8343761	8346041	2281	1	LOC_Os01g14890	LOC_Os01g14890.1	0
Chr1	8447809	8448516	708	*	.	695	.	-1	13.93721	-1	407	Promoter	1	8444463	8447054	2592	2	LOC_Os01g15029	LOC_Os01g15029.1	-755
Chr1	8453236	8453575	340	*	.	482	.	-1	11.37072	-1	187	Downstream (2-3kb)	1	8447460	8451535	4076	2	LOC_Os01g15039	LOC_Os01g15039.1	-1701
Chr1	8496260	8496652	393	*	.	332	.	-1	8.50534	-1	233	Promoter	1	8496480	8496851	372	1	LOC_Os01g15150	LOC_Os01g15150.1	0
Chr1	8500079	8501185	1107	*	.	727	.	-1	18.46398	-1	927	Distal Intergenic	1	8496480	8496851	372	1	LOC_Os01g15150	LOC_Os01g15150.1	3599
Chr1	8529018	8529661	644	*	.	754	.	-1	18.73933	-1	241	Downstream (2-3kb)	1	8527554	8528354	801	1	LOC_Os01g15229	LOC_Os01g15229.1	1464
Chr1	8530591	8531559	969	*	.	314	.	-1	8.13335	-1	294	Downstream (<1kb)	1	8532212	8532919	708	2	LOC_Os01g15240	LOC_Os01g15240.1	1360
Chr1	8549665	8550110	446	*	.	849	.	-1	19.33454	-1	232	Downstream (<1kb)	1	8550296	8552646	2351	2	LOC_Os01g15280	LOC_Os01g15280.1	2536
Chr1	8552930	8553452	523	*	.	890	.	-1	19.8735	-1	251	Promoter	1	8550296	8552646	2351	2	LOC_Os01g15280	LOC_Os01g15280.1	-284
Chr1	8557520	8558098	579	*	.	875	.	-1	23.31997	-1	281	Promoter	1	8555286	8557176	1891	2	LOC_Os01g15290	LOC_Os01g15290.1	-344
Chr1	8586534	8586864	331	*	.	423	.	-1	10.62959	-1	160	Promoter	1	8586049	8586941	893	2	LOC_Os01g15340	LOC_Os01g15340.1	77
Chr1	8604693	8607047	2355	*	.	666	.	-1	13.46513	-1	1313	Distal Intergenic	1	8593788	8599448	5661	2	LOC_Os01g15350	LOC_Os01g15350.1	-5245
Chr1	8607669	8609290	1622	*	.	463	.	-1	11.03392	-1	697	Distal Intergenic	1	8612672	8615467	2796	1	LOC_Os01g15370	LOC_Os01g15370.1	-3382
Chr1	8618065	8618525	461	*	.	769	.	-1	19.44488	-1	222	Downstream (<1kb)	1	8618914	8621205	2292	2	LOC_Os01g15380	LOC_Os01g15380.1	2680
Chr1	8621595	8622185	591	*	.	744	.	-1	18.73153	-1	348	Promoter	1	8618914	8621205	2292	2	LOC_Os01g15380	LOC_Os01g15380.1	-390
Chr1	8624143	8625219	1077	*	.	936	.	-1	21.87328	-1	588	Distal Intergenic	1	8627820	8629150	1331	1	LOC_Os01g15390	LOC_Os01g15390.1	-2601
Chr1	8638671	8640069	1399	*	.	277	.	-1	5.3103	-1	362	Promoter	1	8639048	8639503	456	1	LOC_Os01g15420	LOC_Os01g15420.1	0
Chr1	8643519	8644727	1209	*	.	954	.	-1	21.96931	-1	221	Distal Intergenic	1	8639048	8639503	456	1	LOC_Os01g15420	LOC_Os01g15420.1	4471
Chr1	8648348	8649392	1045	*	.	945	.	-1	25.00977	-1	252	Downstream (1-2kb)	1	8651130	8651477	348	2	LOC_Os01g15438	LOC_Os01g15438.1	2085
Chr1	8653222	8654447	1226	*	.	864	.	-1	22.25852	-1	209	Distal Intergenic	1	8651130	8651477	348	2	LOC_Os01g15438	LOC_Os01g15438.1	-1745
Chr1	8669400	8669910	511	*	.	1000	.	-1	26.32515	-1	257	Distal Intergenic	1	8659375	8664836	5462	2	LOC_Os01g15460	LOC_Os01g15460.3	-4564
Chr1	8670208	8670838	631	*	.	1000	.	-1	29.86455	-1	310	Distal Intergenic	1	8659375	8664836	5462	2	LOC_Os01g15460	LOC_Os01g15460.3	-5372
Chr1	8708188	8708587	400	*	.	183	.	-1	4.54282	-1	195	Promoter	1	8701159	8708630	7472	2	LOC_Os01g15490	LOC_Os01g15490.1	43
Chr1	8714727	8715148	422	*	.	641	.	-1	15.46184	-1	237	Downstream (<1kb)	1	8715455	8716848	1394	2	LOC_Os01g15510	LOC_Os01g15510.1	1700
Chr1	8715607	8716117	511	*	.	403	.	-1	9.9836	-1	216	Promoter	1	8715455	8716848	1394	2	LOC_Os01g15510	LOC_Os01g15510.1	731
Chr1	8717466	8717907	442	*	.	421	.	-1	10.46424	-1	249	Promoter	1	8717853	8720898	3046	1	LOC_Os01g15520	LOC_Os01g15520.1	0
Chr1	8726532	8726943	412	*	.	734	.	-1	18.02811	-1	204	Distal Intergenic	1	8732427	8734486	2060	1	LOC_Os01g15530	LOC_Os01g15530.1	-5484
Chr1	8744627	8745326	700	*	.	1000	.	-1	31.54231	-1	358	Downstream (<1kb)	1	8745873	8746724	852	2	LOC_Os01g15550	LOC_Os01g15550.1	1398
Chr1	8757178	8758117	940	*	.	671	.	-1	16.14379	-1	299	Promoter	1	8757514	8757981	468	1	LOC_Os01g15590	LOC_Os01g15590.1	0
Chr1	8779188	8779580	393	*	.	347	.	-1	8.10796	-1	230	Exon (LOC_Os01g15620.1/LOC_Os01g15620, exon 6 of 9)	1	8775599	8780615	5017	1	LOC_Os01g15620	LOC_Os01g15620.1	3589
Chr1	8803721	8804720	1000	*	.	612	.	-1	14.69346	-1	800	Downstream (1-2kb)	1	8805806	8808517	2712	2	LOC_Os01g15650	LOC_Os01g15650.1	3797
Chr1	8808856	8809265	410	*	.	317	.	-1	7.88935	-1	314	Promoter	1	8809361	8813097	3737	1	LOC_Os01g15660	LOC_Os01g15660.3	-96
Chr1	8826885	8827383	499	*	.	608	.	-1	12.20929	-1	281	Promoter	1	8822990	8828178	5189	2	LOC_Os01g15690	LOC_Os01g15690.1	795
Chr1	8856338	8856883	546	*	.	380	.	-1	9.58345	-1	277	Exon (LOC_Os01g15740.1/LOC_Os01g15740, exon 4 of 4)	1	8853816	8856953	3138	1	LOC_Os01g15740	LOC_Os01g15740.1	2522
Chr1	8859602	8859981	380	*	.	634	.	-1	13.0605	-1	177	Distal Intergenic	1	8864271	8867561	3291	1	LOC_Os01g15750	LOC_Os01g15750.1	-4290
Chr1	8863321	8863781	461	*	.	389	.	-1	9.89964	-1	223	Promoter	1	8864271	8867561	3291	1	LOC_Os01g15750	LOC_Os01g15750.1	-490
Chr1	8864752	8865878	1127	*	.	1000	.	-1	33.76959	-1	564	Promoter	1	8864271	8867561	3291	1	LOC_Os01g15750	LOC_Os01g15750.1	481
Chr1	8866091	8867633	1543	*	.	920	.	-1	24.6804	-1	1049	Exon (LOC_Os01g15750.1/LOC_Os01g15750, exon 3 of 3)	1	8864271	8867561	3291	1	LOC_Os01g15750	LOC_Os01g15750.1	1820
Chr1	8867783	8868628	846	*	.	183	.	-1	3.46583	-1	517	Exon (LOC_Os01g15760.1/LOC_Os01g15760, exon 5 of 5)	1	8864271	8867561	3291	1	LOC_Os01g15750	LOC_Os01g15750.1	3512
Chr1	8869298	8869726	429	*	.	183	.	-1	7.13755	-1	247	Exon (LOC_Os01g15760.1/LOC_Os01g15760, exon 5 of 5)	1	8868190	8874344	6155	2	LOC_Os01g15760	LOC_Os01g15760.1	4618
Chr1	8871619	8873198	1580	*	.	461	.	-1	9.87464	-1	415	Exon (LOC_Os01g15760.1/LOC_Os01g15760, exon 2 of 5)	1	8868190	8874344	6155	2	LOC_Os01g15760	LOC_Os01g15760.1	1146
Chr1	8873548	8874682	1135	*	.	183	.	-1	8.73403	-1	923	Promoter	1	8868190	8874344	6155	2	LOC_Os01g15760	LOC_Os01g15760.1	0
Chr1	8891102	8891596	495	*	.	789	.	-1	18.9102	-1	280	Promoter	1	8886786	8891444	4659	2	LOC_Os01g15780	LOC_Os01g15780.2	0
Chr1	8909846	8910563	718	*	.	598	.	-1	11.99225	-1	467	Distal Intergenic	1	8903333	8905428	2096	2	LOC_Os01g15810	LOC_Os01g15810.1	-4418
Chr1	8937369	8938026	658	*	.	571	.	-1	12.48412	-1	439	Distal Intergenic	1	8939348	8942613	3266	1	LOC_Os01g15880	LOC_Os01g15880.1	-1322
Chr1	8938494	8939637	1144	*	.	471	.	-1	11.32386	-1	513	Promoter	1	8939348	8942613	3266	1	LOC_Os01g15880	LOC_Os01g15880.1	0
Chr1	8939897	8942460	2564	*	.	1000	.	-1	36.29812	-1	1151	Promoter	1	8939348	8942613	3266	1	LOC_Os01g15880	LOC_Os01g15880.1	549
Chr1	8946643	8947141	499	*	.	183	.	-1	6.06425	-1	206	Exon (LOC_Os01g15890.1/LOC_Os01g15890, exon 2 of 6)	1	8943896	8948425	4530	2	LOC_Os01g15890	LOC_Os01g15890.1	1284
Chr1	9029265	9029686	422	*	.	183	.	-1	4.31865	-1	106	Promoter	1	9024897	9028876	3980	2	LOC_Os01g16040	LOC_Os01g16040.1	-389
Chr1	9054354	9055617	1264	*	.	183	.	-1	7.53461	-1	210	Promoter	1	9053511	9053928	418	1	LOC_Os01g16070	LOC_Os01g16070.1	843
Chr1	9105967	9106391	425	*	.	183	.	-1	7.69149	-1	187	Distal Intergenic	1	9100034	9102721	2688	1	LOC_Os01g16130	LOC_Os01g16130.1	5933
Chr1	9155188	9155640	453	*	.	393	.	-1	9.90457	-1	205	Distal Intergenic	1	9159606	9165693	6088	1	LOC_Os01g16180	LOC_Os01g16180.1	-3966
Chr1	9157993	9158502	510	*	.	418	.	-1	10.4232	-1	270	Distal Intergenic	1	9159606	9165693	6088	1	LOC_Os01g16180	LOC_Os01g16180.1	-1104
Chr1	9244773	9245428	656	*	.	781	.	-1	19.8113	-1	444	Promoter	1	9245577	9253454	7878	1	LOC_Os01g16310	LOC_Os01g16310.1	-149
Chr1	9287084	9287562	479	*	.	1000	.	-1	29.51367	-1	242	Downstream (1-2kb)	1	9288840	9289082	243	1	LOC_Os01g16360	LOC_Os01g16360.1	-1278
Chr1	9334373	9335536	1164	*	.	825	.	-1	17.02323	-1	866	Promoter	1	9334749	9335266	518	2	LOC_Os01g16440	LOC_Os01g16440.1	0
Chr1	9346763	9347588	826	*	.	447	.	-1	10.91917	-1	267	Promoter	1	9344881	9347403	2523	2	LOC_Os01g16460	LOC_Os01g16460.1	0
Chr1	9353492	9355345	1854	*	.	575	.	-1	13.81037	-1	918	Exon (LOC_Os01g16480.1/LOC_Os01g16480, exon 4 of 10)	1	9352449	9359400	6952	1	LOC_Os01g16480	LOC_Os01g16480.1	1043
Chr1	9361871	9362806	936	*	.	563	.	-1	13.30997	-1	438	Promoter	1	9361353	9362600	1248	2	LOC_Os01g16490	LOC_Os01g16490.1	0
Chr1	9363387	9363831	445	*	.	824	.	-1	19.55707	-1	259	Promoter	1	9361353	9362600	1248	2	LOC_Os01g16490	LOC_Os01g16490.1	-787
Chr1	9399453	9399870	418	*	.	838	.	-1	19.94981	-1	201	Downstream (2-3kb)	1	9394361	9396460	2100	2	LOC_Os01g16550	LOC_Os01g16550.1	-2993
Chr1	9409954	9410591	638	*	.	348	.	-1	8.94511	-1	264	Promoter	1	9411334	9412353	1020	1	LOC_Os01g16570	LOC_Os01g16570.1	-743
Chr1	9459133	9459981	849	*	.	709	.	-1	18.83205	-1	455	Distal Intergenic	1	9454976	9456923	1948	1	LOC_Os01g16670	LOC_Os01g16670.1	4157
Chr1	9461530	9461982	453	*	.	911	.	-1	23.09088	-1	193	Distal Intergenic	1	9454976	9456923	1948	1	LOC_Os01g16670	LOC_Os01g16670.1	6554
Chr1	9478685	9479160	476	*	.	331	.	-1	8.50534	-1	148	Downstream (2-3kb)	1	9481206	9483344	2139	2	LOC_Os01g16690	LOC_Os01g16690.1	4184
Chr1	9527973	9528639	667	*	.	435	.	-1	9.50881	-1	492	Distal Intergenic	1	9526187	9526984	798	1	LOC_Os01g16770	LOC_Os01g16770.1	1786
Chr1	9531511	9531894	384	*	.	342	.	-1	8.87234	-1	154	Distal Intergenic	1	9533161	9536453	3293	1	LOC_Os01g16780	LOC_Os01g16780.1	-1267
Chr1	9532344	9532805	462	*	.	749	.	-1	18.99304	-1	227	Promoter	1	9533161	9536453	3293	1	LOC_Os01g16780	LOC_Os01g16780.1	-356
Chr1	9533024	9534811	1788	*	.	685	.	-1	16.23633	-1	1256	Promoter	1	9533161	9536453	3293	1	LOC_Os01g16780	LOC_Os01g16780.1	0
Chr1	9535143	9536490	1348	*	.	986	.	-1	23.09088	-1	944	Exon (LOC_Os01g16780.1/LOC_Os01g16780, exon 3 of 3)	1	9533161	9536453	3293	1	LOC_Os01g16780	LOC_Os01g16780.1	1982
Chr1	9536681	9537307	627	*	.	183	.	-1	8.75542	-1	357	Exon (LOC_Os01g16790.1/LOC_Os01g16790, exon 4 of 4)	1	9533161	9536453	3293	1	LOC_Os01g16780	LOC_Os01g16780.1	3520
Chr1	9539244	9539810	567	*	.	479	.	-1	11.34426	-1	278	Exon (LOC_Os01g16790.1/LOC_Os01g16790, exon 3 of 4)	1	9537227	9543236	6010	2	LOC_Os01g16790	LOC_Os01g16790.1	3426
Chr1	9540731	9542103	1373	*	.	864	.	-1	20.06878	-1	651	Exon (LOC_Os01g16790.1/LOC_Os01g16790, exon 2 of 4)	1	9537227	9543236	6010	2	LOC_Os01g16790	LOC_Os01g16790.1	1133
Chr1	9542482	9543537	1056	*	.	586	.	-1	11.96617	-1	514	Promoter	1	9537227	9543236	6010	2	LOC_Os01g16790	LOC_Os01g16790.1	0
Chr1	9543935	9544476	542	*	.	447	.	-1	9.67983	-1	294	Promoter	1	9537227	9543236	6010	2	LOC_Os01g16790	LOC_Os01g16790.1	-699
Chr1	9545716	9546268	553	*	.	851	.	-1	19.42169	-1	291	Promoter	1	9545520	9546039	520	2	LOC_Os01g16800	LOC_Os01g16800.1	0
Chr1	9623608	9624208	601	*	.	809	.	-1	21.05162	-1	259	Exon (LOC_Os01g16850.1/LOC_Os01g16850, exon 4 of 22)	1	9613654	9625257	11604	2	LOC_Os01g16850	LOC_Os01g16850.1	1049
Chr1	9692300	9692700	401	*	.	640	.	-1	15.24754	-1	188	Downstream (1-2kb)	1	9690235	9692180	1946	1	LOC_Os01g16950	LOC_Os01g16950.1	2065
Chr1	9732709	9734257	1549	*	.	410	.	-1	16.12655	-1	1161	Promoter	1	9733832	9738226	4395	1	LOC_Os01g17000	LOC_Os01g17000.1	0
Chr1	9781924	9782517	594	*	.	776	.	-1	17.65697	-1	321	Distal Intergenic	1	9770015	9771037	1023	2	LOC_Os01g17050	LOC_Os01g17050.1	-10887
Chr1	9789995	9790320	326	*	.	291	.	-1	6.44956	-1	121	Distal Intergenic	1	9793959	9796174	2216	2	LOC_Os01g17060	LOC_Os01g17060.1	5854
Chr1	9837372	9838198	827	*	.	672	.	-1	16.38003	-1	336	Downstream (<1kb)	1	9835458	9836209	752	1	LOC_Os01g17110	LOC_Os01g17110.1	1914
Chr1	9845625	9846306	682	*	.	920	.	-1	21.31403	-1	260	Promoter	1	9845800	9848861	3062	1	LOC_Os01g17130	LOC_Os01g17130.1	0
Chr1	9846488	9846963	476	*	.	551	.	-1	11.6185	-1	229	Promoter	1	9845800	9848861	3062	1	LOC_Os01g17130	LOC_Os01g17130.1	688
Chr1	9949266	9950070	805	*	.	527	.	-1	11.93594	-1	592	Distal Intergenic	1	9936753	9947940	11188	2	LOC_Os01g17279	LOC_Os01g17279.1	-1326
Chr1	9990173	9991116	944	*	.	619	.	-1	14.48803	-1	623	Promoter	1	9990370	9996046	5677	1	LOC_Os01g17360	LOC_Os01g17360.1	0
Chr1	9991359	9993070	1712	*	.	306	.	-1	7.30256	-1	295	Promoter	1	9990370	9996046	5677	1	LOC_Os01g17360	LOC_Os01g17360.1	989
Chr1	9993767	9994309	543	*	.	929	.	-1	25.59454	-1	287	Exon (LOC_Os01g17360.1/LOC_Os01g17360, exon 6 of 7)	1	9990370	9996046	5677	1	LOC_Os01g17360	LOC_Os01g17360.1	3397
Chr1	9996097	10001210	5114	*	.	707	.	-1	20.95049	-1	3884	Promoter	1	9997588	10000126	2539	2	LOC_Os01g17370	LOC_Os01g17370.1	0
Chr1	10001692	10002997	1306	*	.	277	.	-1	9.24199	-1	1017	Promoter	1	10001066	10001392	327	2	LOC_Os01g17380	LOC_Os01g17380.1	-300
Chr1	10030827	10036234	5408	*	.	815	.	-1	18.24125	-1	2192	Promoter	1	10031981	10035223	3243	1	LOC_Os01g17450	LOC_Os01g17450.1	0
Chr1	10036723	10037325	603	*	.	331	.	-1	8.99478	-1	399	Exon (LOC_Os01g17460.1/LOC_Os01g17460, exon 2 of 2)	1	10035844	10041807	5964	2	LOC_Os01g17460	LOC_Os01g17460.1	4482
Chr1	10037576	10038496	921	*	.	816	.	-1	18.13099	-1	608	Exon (LOC_Os01g17460.1/LOC_Os01g17460, exon 2 of 2)	1	10035844	10041807	5964	2	LOC_Os01g17460	LOC_Os01g17460.1	3311
Chr1	10039126	10040780	1655	*	.	643	.	-1	15.81027	-1	1006	Exon (LOC_Os01g17460.1/LOC_Os01g17460, exon 1 of 2)	1	10035844	10041807	5964	2	LOC_Os01g17460	LOC_Os01g17460.1	1027
Chr1	10040990	10042191	1202	*	.	960	.	-1	21.99362	-1	541	Promoter	1	10035844	10041807	5964	2	LOC_Os01g17460	LOC_Os01g17460.1	0
Chr1	10042463	10042979	517	*	.	717	.	-1	17.36701	-1	270	Promoter	1	10035844	10041807	5964	2	LOC_Os01g17460	LOC_Os01g17460.1	-656
Chr1	10059452	10060081	630	*	.	715	.	-1	17.40584	-1	308	Promoter	1	10058631	10059897	1267	2	LOC_Os01g17980	LOC_Os01g17980.1	0
Chr1	10075929	10076694	766	*	.	773	.	-1	16.97027	-1	263	Promoter	1	10071411	10076360	4950	2	LOC_Os01g18000	LOC_Os01g18000.1	0
Chr1	10078601	10079906	1306	*	.	654	.	-1	15.91614	-1	1071	Promoter	1	10079338	10080316	979	1	LOC_Os01g18010	LOC_Os01g18010.1	0
Chr1	10084281	10084879	599	*	.	1000	.	-1	24.34202	-1	289	Distal Intergenic	1	10080809	10082274	1466	2	LOC_Os01g18020	LOC_Os01g18020.1	-2007
Chr1	10085004	10085547	544	*	.	958	.	-1	20.68775	-1	303	Distal Intergenic	1	10080809	10082274	1466	2	LOC_Os01g18020	LOC_Os01g18020.1	-2730
Chr1	10087605	10088708	1104	*	.	491	.	-1	11.56191	-1	290	Promoter	1	10088390	10089561	1172	1	LOC_Os01g18030	LOC_Os01g18030.1	0
Chr1	10104075	10104661	587	*	.	1000	.	-1	47.44975	-1	286	Distal Intergenic	1	10098282	10103021	4740	2	LOC_Os01g18050	LOC_Os01g18050.1	-1054
Chr1	10105341	10105876	536	*	.	369	.	-1	9.71795	-1	261	Distal Intergenic	1	10098282	10103021	4740	2	LOC_Os01g18050	LOC_Os01g18050.1	-2320
Chr1	10110630	10111075	446	*	.	548	.	-1	11.40063	-1	209	Downstream (2-3kb)	1	10098282	10103021	4740	2	LOC_Os01g18050	LOC_Os01g18050.1	-7609
Chr1	10155156	10155973	818	*	.	694	.	-1	13.87723	-1	477	Promoter	1	10156418	10158682	2265	1	LOC_Os01g18130	LOC_Os01g18130.1	-445
Chr1	10159053	10159593	541	*	.	893	.	-1	24.22085	-1	198	Promoter	1	10159759	10160678	920	1	LOC_Os01g18140	LOC_Os01g18140.1	-166
Chr1	10178587	10179091	505	*	.	817	.	-1	21.2124	-1	323	Distal Intergenic	1	10180700	10182404	1705	1	LOC_Os01g18190	LOC_Os01g18190.1	-1609
Chr1	10184292	10185570	1279	*	.	793	.	-1	16.14379	-1	290	Promoter	1	10185178	10188342	3165	1	LOC_Os01g18200	LOC_Os01g18200.1	0
Chr1	10234597	10236282	1686	*	.	789	.	-1	20.15609	-1	1411	Promoter	1	10234933	10236023	1091	2	LOC_Os01g18250	LOC_Os01g18250.1	0
Chr1	10253010	10253554	545	*	.	183	.	-1	4.94955	-1	182	Downstream (1-2kb)	1	10248085	10251783	3699	2	LOC_Os01g18260	LOC_Os01g18260.1	-1227
Chr1	10260032	10260462	431	*	.	183	.	-1	5.33794	-1	265	Promoter	1	10254826	10260612	5787	2	LOC_Os01g18270	LOC_Os01g18270.1	150
Chr1	10303428	10304643	1216	*	.	535	.	-1	11.22446	-1	246	Promoter	1	10303744	10304211	468	1	LOC_Os01g18340	LOC_Os01g18340.1	0
Chr1	10328514	10329227	714	*	.	183	.	-1	7.6507	-1	535	Distal Intergenic	1	10333538	10337512	3975	2	LOC_Os01g18390	LOC_Os01g18390.1	8285
Chr1	10358846	10359855	1010	*	.	1000	.	-1	27.52941	-1	394	Distal Intergenic	1	10352429	10353151	723	1	LOC_Os01g18420	LOC_Os01g18420.1	6417
Chr1	10380648	10381280	633	*	.	183	.	-1	8.51898	-1	429	Exon (LOC_Os01g18470.1/LOC_Os01g18470, exon 12 of 12)	1	10375933	10376935	1003	2	LOC_Os01g18460	LOC_Os01g18460.1	-3713
Chr1	10395963	10396355	393	*	.	626	.	-1	12.55197	-1	193	Exon (LOC_Os01g18480.1/LOC_Os01g18480, exon 10 of 10)	1	10399945	10400235	291	2	LOC_Os01g18490	LOC_Os01g18490.1	3880
Chr1	10397018	10397739	722	*	.	662	.	-1	14.6868	-1	257	Downstream (2-3kb)	1	10399945	10400235	291	2	LOC_Os01g18490	LOC_Os01g18490.1	2496
Chr1	10404200	10404678	479	*	.	702	.	-1	14.534	-1	263	Exon (LOC_Os01g18500.1/LOC_Os01g18500, exon 2 of 3)	1	10402717	10405818	3102	2	LOC_Os01g18500	LOC_Os01g18500.1	1140
Chr1	10409905	10411370	1466	*	.	861	.	-1	22.62446	-1	1171	Distal Intergenic	1	10413354	10415522	2169	1	LOC_Os01g18510	LOC_Os01g18510.1	-1984
Chr1	10419546	10420278	733	*	.	312	.	-1	7.47151	-1	419	Distal Intergenic	1	10415793	10419314	3522	1	LOC_Os01g18520	LOC_Os01g18520.1	3753
Chr1	10420803	10421551	749	*	.	469	.	-1	10.61286	-1	432	Distal Intergenic	1	10415793	10419314	3522	1	LOC_Os01g18520	LOC_Os01g18520.1	5010
Chr1	10426681	10427041	361	*	.	340	.	-1	8.78952	-1	167	Distal Intergenic	1	10431473	10432723	1251	2	LOC_Os01g18530	LOC_Os01g18530.1	5682
Chr1	10441595	10442724	1130	*	.	638	.	-1	12.78581	-1	307	Distal Intergenic	1	10431473	10432723	1251	2	LOC_Os01g18530	LOC_Os01g18530.1	-8872
Chr1	10442875	10443461	587	*	.	343	.	-1	8.22861	-1	257	Distal Intergenic	1	10431473	10432723	1251	2	LOC_Os01g18530	LOC_Os01g18530.1	-10152
Chr1	10456134	10456687	554	*	.	183	.	-1	4.54179	-1	194	Promoter	1	10455230	10456079	850	2	LOC_Os01g18560	LOC_Os01g18560.1	-55
Chr1	10500341	10501289	949	*	.	1000	.	-1	121.65279	-1	653	Promoter	1	10496604	10500943	4340	2	LOC_Os01g18640	LOC_Os01g18640.1	0
Chr1	10504276	10504659	384	*	.	183	.	-1	8.16946	-1	88	Promoter	1	10501619	10504192	2574	2	LOC_Os01g18650	LOC_Os01g18650.1	-84
Chr1	10507899	10508441	543	*	.	183	.	-1	8.52213	-1	117	Promoter	1	10509032	10513400	4369	1	LOC_Os01g18660	LOC_Os01g18660.1	-591
Chr1	10538056	10538884	829	*	.	183	.	-1	5.2125	-1	314	Downstream (2-3kb)	1	10540064	10541002	939	1	LOC_Os01g18680	LOC_Os01g18680.1	-1180
Chr1	10539847	10540438	592	*	.	570	.	-1	13.27977	-1	270	Promoter	1	10540064	10541002	939	1	LOC_Os01g18680	LOC_Os01g18680.1	0
Chr1	10542593	10543038	446	*	.	377	.	-1	9.78785	-1	161	Promoter	1	10541810	10543718	1909	2	LOC_Os01g18690	LOC_Os01g18690.1	680
Chr1	10543603	10544046	444	*	.	183	.	-1	4.9108	-1	169	Promoter	1	10541810	10543718	1909	2	LOC_Os01g18690	LOC_Os01g18690.1	0
Chr1	10545962	10547390	1429	*	.	429	.	-1	10.49672	-1	651	Promoter	1	10544971	10547148	2178	2	LOC_Os01g18700	LOC_Os01g18700.1	0
Chr1	10558651	10559495	845	*	.	1000	.	-1	39.59386	-1	359	Downstream (<1kb)	1	10559887	10560969	1083	2	LOC_Os01g18730	LOC_Os01g18730.1	1474
Chr1	10572550	10574815	2266	*	.	370	.	-1	8.55869	-1	556	Promoter	1	10572707	10574221	1515	2	LOC_Os01g18760	LOC_Os01g18760.1	0
Chr1	10575544	10577118	1575	*	.	833	.	-1	18.40144	-1	1270	Promoter	1	10575930	10576529	600	2	LOC_Os01g18770	LOC_Os01g18770.1	0
Chr1	10578391	10579132	742	*	.	301	.	-1	7.83248	-1	532	Exon (LOC_Os01g18780.1/LOC_Os01g18780, exon 2 of 2)	1	10578399	10580428	2030	2	LOC_Os01g18780	LOC_Os01g18780.1	1296
Chr1	10585609	10586594	986	*	.	955	.	-1	25.17927	-1	770	Distal Intergenic	1	10578399	10580428	2030	2	LOC_Os01g18780	LOC_Os01g18780.1	-5181
Chr1	10587055	10587447	393	*	.	588	.	-1	12.57654	-1	200	Distal Intergenic	1	10578399	10580428	2030	2	LOC_Os01g18780	LOC_Os01g18780.1	-6627
Chr1	10632944	10633539	596	*	.	183	.	-1	5.83652	-1	251	Distal Intergenic	1	10628391	10630541	2151	2	LOC_Os01g18810	LOC_Os01g18810.1	-2403
Chr1	10633774	10634739	966	*	.	183	.	-1	5.54688	-1	731	Distal Intergenic	1	10628391	10630541	2151	2	LOC_Os01g18810	LOC_Os01g18810.1	-3233
Chr1	10638005	10639040	1036	*	.	906	.	-1	24.71114	-1	805	Downstream (2-3kb)	1	10641303	10642392	1090	2	LOC_Os01g18830	LOC_Os01g18830.1	3352
Chr1	10645593	10646155	563	*	.	183	.	-1	6.88161	-1	311	Distal Intergenic	1	10643287	10644848	1562	1	LOC_Os01g18840	LOC_Os01g18840.1	2306
Chr1	10696015	10696876	862	*	.	347	.	-1	8.97414	-1	399	Promoter	1	10693327	10695914	2588	2	LOC_Os01g18920	LOC_Os01g18920.1	-101
Chr1	10711448	10711958	511	*	.	489	.	-1	11.45728	-1	245	Downstream (1-2kb)	1	10713139	10714271	1133	2	LOC_Os01g18950	LOC_Os01g18950.1	2313
Chr1	10723721	10724976	1256	*	.	829	.	-1	20.29678	-1	961	Promoter	1	10724222	10724539	318	2	LOC_Os01g18980	LOC_Os01g18980.1	0
Chr1	10727915	10729903	1989	*	.	1000	.	-1	22.72133	-1	1711	Distal Intergenic	1	10732612	10734567	1956	1	LOC_Os01g18990	LOC_Os01g18990.1	-2709
Chr1	10739563	10740785	1223	*	.	297	.	-1	10.42025	-1	859	Downstream (<1kb)	1	10741340	10743477	2138	2	LOC_Os01g19010	LOC_Os01g19010.1	2692
Chr1	10742703	10744422	1720	*	.	309	.	-1	8.16875	-1	1477	Promoter	1	10741340	10743477	2138	2	LOC_Os01g19010	LOC_Os01g19010.1	0
Chr1	10764765	10765279	515	*	.	446	.	-1	9.79758	-1	185	Distal Intergenic	1	10758624	10762152	3529	2	LOC_Os01g19030	LOC_Os01g19030.1	-2613
Chr1	10782686	10783559	874	*	.	932	.	-1	25.00544	-1	298	Promoter	1	10782754	10783182	429	2	LOC_Os01g19080	LOC_Os01g19080.1	0
Chr1	10794361	10795013	653	*	.	460	.	-1	11.00753	-1	462	Distal Intergenic	1	10797095	10799005	1911	1	LOC_Os01g19110	LOC_Os01g19110.1	-2082
Chr1	10835688	10836896	1209	*	.	508	.	-1	12.12522	-1	625	Distal Intergenic	1	10830045	10831911	1867	1	LOC_Os01g19170	LOC_Os01g19170.1	5643
Chr1	10852281	10852814	534	*	.	517	.	-1	10.92583	-1	241	Promoter	1	10853801	10859425	5625	1	LOC_Os01g19190	LOC_Os01g19190.1	-987
Chr1	10853172	10854352	1181	*	.	732	.	-1	15.71548	-1	519	Promoter	1	10853801	10859425	5625	1	LOC_Os01g19190	LOC_Os01g19190.1	0
Chr1	10854472	10856163	1692	*	.	486	.	-1	11.91711	-1	877	Promoter	1	10853801	10859425	5625	1	LOC_Os01g19190	LOC_Os01g19190.1	671
Chr1	10856848	10857624	777	*	.	522	.	-1	11.12496	-1	232	Exon (LOC_Os01g19190.1/LOC_Os01g19190, exon 2 of 2)	1	10853801	10859425	5625	1	LOC_Os01g19190	LOC_Os01g19190.1	3047
Chr1	10859087	10862924	3838	*	.	1000	.	-1	25.87017	-1	2831	Promoter	1	10860048	10863321	3274	2	LOC_Os01g19200	LOC_Os01g19200.1	397
Chr1	10863169	10864370	1202	*	.	402	.	-1	9.13702	-1	845	Promoter	1	10860048	10863321	3274	2	LOC_Os01g19200	LOC_Os01g19200.1	0
Chr1	10875719	10876472	754	*	.	752	.	-1	15.54282	-1	447	Promoter	1	10875741	10876344	604	1	LOC_Os01g19230	LOC_Os01g19230.1	0
Chr1	10884500	10885776	1277	*	.	836	.	-1	19.22778	-1	865	Promoter	1	10885891	10886205	315	1	LOC_Os01g19250	LOC_Os01g19250.1	-115
Chr1	10885966	10886428	463	*	.	624	.	-1	13.36338	-1	226	Promoter	1	10885891	10886205	315	1	LOC_Os01g19250	LOC_Os01g19250.1	75
Chr1	10893868	10894347	480	*	.	386	.	-1	9.60591	-1	195	Distal Intergenic	1	10895602	10897796	2195	1	LOC_Os01g19270	LOC_Os01g19270.1	-1255
Chr1	10894649	10895051	403	*	.	327	.	-1	7.69888	-1	217	Promoter	1	10895602	10897796	2195	1	LOC_Os01g19270	LOC_Os01g19270.1	-551
Chr1	10901327	10902257	931	*	.	1000	.	-1	32.53366	-1	307	Promoter	1	10899088	10900447	1360	2	LOC_Os01g19280	LOC_Os01g19280.1	-880
Chr1	10910373	10910819	447	*	.	362	.	-1	9.36612	-1	271	Promoter	1	10911296	10914795	3500	1	LOC_Os01g19290	LOC_Os01g19290.1	-477
Chr1	10950558	10951124	567	*	.	480	.	-1	10.64904	-1	311	Promoter	1	10950432	10950836	405	2	LOC_Os01g19350	LOC_Os01g19350.1	0
Chr1	10956897	10957473	577	*	.	582	.	-1	13.68528	-1	163	Distal Intergenic	1	10952470	10956289	3820	1	LOC_Os01g19360	LOC_Os01g19360.1	4427
Chr1	11080772	11081793	1022	*	.	1000	.	-1	32.53271	-1	485	Intron (LOC_Os01g19529.1/LOC_Os01g19529, intron 1 of 1)	1	11078199	11083482	5284	2	LOC_Os01g19529	LOC_Os01g19529.1	1689
Chr1	11083215	11083556	342	*	.	516	.	-1	11.9619	-1	149	Promoter	1	11078199	11083482	5284	2	LOC_Os01g19529	LOC_Os01g19529.1	0
Chr1	11123556	11123962	407	*	.	736	.	-1	15.76794	-1	177	Promoter	1	11124761	11127923	3163	1	LOC_Os01g19620	LOC_Os01g19620.1	-799
Chr1	11124500	11125485	986	*	.	341	.	-1	7.95732	-1	702	Promoter	1	11124761	11127923	3163	1	LOC_Os01g19620	LOC_Os01g19620.1	0
Chr1	11125928	11127574	1647	*	.	614	.	-1	12.43865	-1	1369	Exon (LOC_Os01g19620.1/LOC_Os01g19620, exon 1 of 2)	1	11124761	11127923	3163	1	LOC_Os01g19620	LOC_Os01g19620.1	1167
Chr1	11127801	11128271	471	*	.	974	.	-1	21.18222	-1	207	Exon (LOC_Os01g19620.1/LOC_Os01g19620, exon 2 of 2)	1	11129421	11131876	2456	1	LOC_Os01g19630	LOC_Os01g19630.1	-1150
Chr1	11181351	11182081	731	*	.	888	.	-1	18.656	-1	268	Promoter	1	11177124	11180604	3481	2	LOC_Os01g19710	LOC_Os01g19710.1	-747
Chr1	11207872	11208478	607	*	.	668	.	-1	16.02487	-1	230	Promoter	1	11208573	11209819	1247	1	LOC_Os01g19750	LOC_Os01g19750.1	-95
Chr1	11241568	11242007	440	*	.	183	.	-1	7.35577	-1	284	Distal Intergenic	1	11245197	11246756	1560	1	LOC_Os01g19820	LOC_Os01g19820.2	-3190
Chr1	11269255	11269755	501	*	.	370	.	-1	9.15712	-1	317	Distal Intergenic	1	11272155	11278214	6060	1	LOC_Os01g19870	LOC_Os01g19870.1	-2400
Chr1	11299107	11299511	405	*	.	183	.	-1	5.04997	-1	254	Intron (LOC_Os01g19894.1/LOC_Os01g19894, intron 6 of 14)	1	11292665	11305805	13141	2	LOC_Os01g19894	LOC_Os01g19894.1	6294
Chr1	11305125	11305827	703	*	.	322	.	-1	8.6698	-1	281	Promoter	1	11292665	11305805	13141	2	LOC_Os01g19894	LOC_Os01g19894.1	0
Chr1	11307288	11308109	822	*	.	578	.	-1	13.74397	-1	260	Promoter	1	11307284	11307814	531	1	LOC_Os01g19910	LOC_Os01g19910.1	4
Chr1	11314693	11315308	616	*	.	953	.	-1	22.27698	-1	367	Promoter	1	11312980	11314011	1032	2	LOC_Os01g19930	LOC_Os01g19930.1	-682
Chr1	11328835	11329493	659	*	.	286	.	-1	6.3261	-1	331	Intron (LOC_Os01g19960.1/LOC_Os01g19960, intron 3 of 11)	1	11326333	11334931	8599	1	LOC_Os01g19960	LOC_Os01g19960.1	2502
Chr1	11337948	11338322	375	*	.	183	.	-1	4.47429	-1	130	Distal Intergenic	1	11326333	11334931	8599	1	LOC_Os01g19960	LOC_Os01g19960.1	11615
Chr1	11384641	11385200	560	*	.	783	.	-1	19.66529	-1	259	Downstream (<1kb)	1	11383145	11384165	1021	1	LOC_Os01g20040	LOC_Os01g20040.1	1496
Chr1	11391781	11392461	681	*	.	183	.	-1	7.88372	-1	460	Promoter	1	11391435	11391776	342	2	LOC_Os01g20070	LOC_Os01g20070.1	-5
Chr1	11402755	11403386	632	*	.	841	.	-1	17.572	-1	304	Downstream (<1kb)	1	11398914	11401032	2119	2	LOC_Os01g20080	LOC_Os01g20080.1	-1723
Chr1	11453599	11454123	525	*	.	458	.	-1	10.03401	-1	281	Distal Intergenic	1	11446404	11449442	3039	1	LOC_Os01g20150	LOC_Os01g20150.1	7195
Chr1	11493605	11494068	464	*	.	1000	.	-1	26.61318	-1	216	Distal Intergenic	1	11486264	11489593	3330	2	LOC_Os01g20200	LOC_Os01g20200.1	-4012
Chr1	11516241	11516886	646	*	.	432	.	-1	10.10702	-1	401	Promoter	1	11517688	11521595	3908	1	LOC_Os01g20700	LOC_Os01g20700.1	-802
Chr1	11539215	11539878	664	*	.	530	.	-1	11.06604	-1	422	Distal Intergenic	1	11544302	11545431	1130	2	LOC_Os01g20730	LOC_Os01g20730.1	5553
Chr1	11599170	11599947	778	*	.	1000	.	-1	28.10699	-1	255	Promoter	1	11599937	11600573	637	2	LOC_Os01g20820	LOC_Os01g20820.1	626
Chr1	11603958	11604588	631	*	.	183	.	-1	6.99943	-1	323	Distal Intergenic	1	11599937	11600573	637	2	LOC_Os01g20820	LOC_Os01g20820.1	-3385
Chr1	11615034	11615429	396	*	.	941	.	-1	23.27301	-1	200	Distal Intergenic	1	11618335	11622535	4201	1	LOC_Os01g20840	LOC_Os01g20840.1	-2906
Chr1	11670137	11670488	352	*	.	693	.	-1	16.04296	-1	186	Distal Intergenic	1	11667260	11667716	457	2	LOC_Os01g20894	LOC_Os01g20894.1	-2421
Chr1	11676178	11676751	574	*	.	503	.	-1	10.5339	-1	358	Promoter	1	11677483	11681889	4407	1	LOC_Os01g20900	LOC_Os01g20900.1	-732
Chr1	11682329	11683351	1023	*	.	334	.	-1	9.79486	-1	756	Intron (LOC_Os01g20900.5/LOC_Os01g20900, intron 5 of 5)	1	11686442	11687386	945	1	LOC_Os01g20910	LOC_Os01g20910.1	-3091
Chr1	11760420	11760766	347	*	.	183	.	-1	7.14526	-1	195	Promoter	1	11761405	11762013	609	1	LOC_Os01g21080	LOC_Os01g21080.1	-639
Chr1	11761606	11764495	2890	*	.	355	.	-1	8.6795	-1	1936	Promoter	1	11762633	11764595	1963	2	LOC_Os01g21090	LOC_Os01g21090.1	100
Chr1	11861439	11862794	1356	*	.	1000	.	-1	29.3109	-1	1035	Downstream (1-2kb)	1	11863920	11864332	413	2	LOC_Os01g21250	LOC_Os01g21250.1	1538
Chr1	11867365	11868619	1255	*	.	510	.	-1	10.64904	-1	990	Distal Intergenic	1	11863920	11864332	413	2	LOC_Os01g21250	LOC_Os01g21250.1	-3033
Chr1	11869671	11871594	1924	*	.	275	.	-1	3.51203	-1	974	Distal Intergenic	1	11863920	11864332	413	2	LOC_Os01g21250	LOC_Os01g21250.1	-5339
Chr1	11886531	11887535	1005	*	.	685	.	-1	16.62686	-1	397	Promoter	1	11886855	11890058	3204	1	LOC_Os01g21290	LOC_Os01g21290.1	0
Chr1	11889049	11889854	806	*	.	183	.	-1	4.96964	-1	348	Exon (LOC_Os01g21290.1/LOC_Os01g21290, exon 2 of 2)	1	11886855	11890058	3204	1	LOC_Os01g21290	LOC_Os01g21290.1	2194
Chr1	11893806	11894559	754	*	.	183	.	-1	5.77604	-1	369	Distal Intergenic	1	11897558	11902407	4850	1	LOC_Os01g21300	LOC_Os01g21300.1	-2999
Chr1	11913200	11913942	743	*	.	283	.	-1	5.87298	-1	342	Distal Intergenic	1	11906864	11910916	4053	2	LOC_Os01g21320	LOC_Os01g21320.1	-2284
Chr1	11917244	11917896	653	*	.	373	.	-1	9.8889	-1	371	Promoter	1	11917508	11917909	402	2	LOC_Os01g21340	LOC_Os01g21340.1	13
Chr1	11932442	11933283	842	*	.	339	.	-1	8.1606	-1	573	Promoter	1	11930353	11931888	1536	2	LOC_Os01g21350	LOC_Os01g21350.1	-554
Chr1	11946564	11947193	630	*	.	1000	.	-1	25.41143	-1	314	Promoter	1	11946745	11947056	312	1	LOC_Os01g21390	LOC_Os01g21390.1	0
Chr1	11969129	11969936	808	*	.	183	.	-1	5.35995	-1	441	Promoter	1	11970728	11972568	1841	1	LOC_Os01g21440	LOC_Os01g21440.2	-792
Chr1	11997258	11997911	654	*	.	664	.	-1	14.09197	-1	270	Downstream (1-2kb)	1	11992632	11993683	1052	2	LOC_Os01g21480	LOC_Os01g21480.1	-3575
Chr1	12007613	12008469	857	*	.	678	.	-1	13.57976	-1	600	Downstream (2-3kb)	1	12010580	12011810	1231	2	LOC_Os01g21500	LOC_Os01g21500.1	3341
Chr1	12014215	12015507	1293	*	.	740	.	-1	15.63324	-1	340	Distal Intergenic	1	12010580	12011810	1231	2	LOC_Os01g21500	LOC_Os01g21500.1	-2405
Chr1	12016661	12017644	984	*	.	929	.	-1	20.1257	-1	425	Distal Intergenic	1	12010580	12011810	1231	2	LOC_Os01g21500	LOC_Os01g21500.1	-4851
Chr1	12018528	12018933	406	*	.	397	.	-1	9.3823	-1	198	Distal Intergenic	1	12010580	12011810	1231	2	LOC_Os01g21500	LOC_Os01g21500.1	-6718
Chr1	12026508	12027705	1198	*	.	873	.	-1	19.28468	-1	494	Promoter	1	12022563	12027290	4728	2	LOC_Os01g21510	LOC_Os01g21510.1	0
Chr1	12035898	12036276	379	*	.	183	.	-1	6.81346	-1	207	Promoter	1	12034969	12040208	5240	1	LOC_Os01g21530	LOC_Os01g21530.1	929
Chr1	12040371	12040852	482	*	.	392	.	-1	9.06504	-1	220	Downstream (2-3kb)	1	12034969	12040208	5240	1	LOC_Os01g21530	LOC_Os01g21530.1	5402
Chr1	12051080	12052111	1032	*	.	541	.	-1	12.83096	-1	825	Promoter	1	12052624	12053076	453	2	LOC_Os01g21542	LOC_Os01g21542.1	965
Chr1	12052459	12053215	757	*	.	183	.	-1	6.83653	-1	424	Promoter	1	12052624	12053076	453	2	LOC_Os01g21542	LOC_Os01g21542.1	0
Chr1	12053552	12054319	768	*	.	183	.	-1	7.60952	-1	404	Promoter	1	12052624	12053076	453	2	LOC_Os01g21542	LOC_Os01g21542.1	-476
Chr1	12066952	12067487	536	*	.	1000	.	-1	28.55671	-1	301	Promoter	1	12067684	12069113	1430	1	LOC_Os01g21560	LOC_Os01g21560.1	-197
Chr1	12091038	12091439	402	*	.	292	.	-1	7.83248	-1	200	Promoter	1	12091633	12093276	1644	1	LOC_Os01g21590	LOC_Os01g21590.1	-194
Chr1	12098147	12100075	1929	*	.	183	.	-1	3.87565	-1	270	Promoter	1	12098991	12102228	3238	1	LOC_Os01g21600	LOC_Os01g21600.1	0
Chr1	12105482	12106020	539	*	.	183	.	-1	5.39215	-1	248	Distal Intergenic	1	12108869	12110717	1849	1	LOC_Os01g21610	LOC_Os01g21610.1	-2849
Chr1	12174588	12174954	367	*	.	597	.	-1	13.90177	-1	192	Downstream (2-3kb)	1	12176157	12176726	570	1	LOC_Os01g21700	LOC_Os01g21700.1	-1203
Chr1	12180997	12181711	715	*	.	831	.	-1	22.28807	-1	272	Distal Intergenic	1	12184857	12186827	1971	1	LOC_Os01g21710	LOC_Os01g21710.1	-3146
Chr1	12205458	12206174	717	*	.	631	.	-1	14.4368	-1	458	Promoter	1	12205547	12205888	342	2	LOC_Os01g21750	LOC_Os01g21750.1	0
Chr1	12217419	12217935	517	*	.	870	.	-1	23.28215	-1	245	Distal Intergenic	1	12220348	12224299	3952	1	LOC_Os01g21780	LOC_Os01g21780.1	-2413
Chr1	12250004	12250495	492	*	.	546	.	-1	11.98356	-1	272	Promoter	1	12250987	12257719	6733	1	LOC_Os01g21840	LOC_Os01g21840.1	-492
Chr1	12257458	12257816	359	*	.	488	.	-1	11.45781	-1	118	Exon (LOC_Os01g21840.1/LOC_Os01g21840, exon 10 of 10)	1	12258138	12263046	4909	2	LOC_Os01g21850	LOC_Os01g21850.1	5230
Chr1	12348208	12348748	541	*	.	937	.	-1	26.18462	-1	259	Intron (LOC_Os01g21990.1/LOC_Os01g21990, intron 3 of 5)	1	12344460	12351233	6774	1	LOC_Os01g21990	LOC_Os01g21990.1	3748
Chr1	12369716	12370068	353	*	.	355	.	-1	10.15139	-1	198	Downstream (1-2kb)	1	12371941	12372306	366	2	LOC_Os01g22030	LOC_Os01g22030.1	2238
Chr1	12421582	12421981	400	*	.	572	.	-1	11.66559	-1	197	Distal Intergenic	1	12417808	12419730	1923	1	LOC_Os01g22120	LOC_Os01g22120.1	3774
Chr1	12422159	12422636	478	*	.	848	.	-1	22.33234	-1	210	Distal Intergenic	1	12417808	12419730	1923	1	LOC_Os01g22120	LOC_Os01g22120.1	4351
Chr1	12430295	12431239	945	*	.	183	.	-1	5.24306	-1	657	Distal Intergenic	1	12439025	12442585	3561	2	LOC_Os01g22140	LOC_Os01g22140.1	11346
Chr1	12434714	12435239	526	*	.	566	.	-1	11.6185	-1	329	Distal Intergenic	1	12439025	12442585	3561	2	LOC_Os01g22140	LOC_Os01g22140.1	7346
Chr1	12437438	12438625	1188	*	.	1000	.	-1	25.05523	-1	407	Downstream (<1kb)	1	12439025	12442585	3561	2	LOC_Os01g22140	LOC_Os01g22140.1	3960
Chr1	12443466	12443969	504	*	.	830	.	-1	21.59649	-1	245	Promoter	1	12439025	12442585	3561	2	LOC_Os01g22140	LOC_Os01g22140.1	-881
Chr1	12445807	12447083	1277	*	.	832	.	-1	17.27335	-1	993	Promoter	1	12444630	12446150	1521	2	LOC_Os01g22150	LOC_Os01g22150.1	0
Chr1	12454978	12455453	476	*	.	687	.	-1	14.17506	-1	226	Distal Intergenic	1	12457027	12463693	6667	1	LOC_Os01g22170	LOC_Os01g22170.1	-1574
Chr1	12455623	12456283	661	*	.	946	.	-1	26.8641	-1	302	Promoter	1	12457027	12463693	6667	1	LOC_Os01g22170	LOC_Os01g22170.1	-744
Chr1	12464444	12465096	653	*	.	770	.	-1	19.65537	-1	414	Promoter	1	12465947	12470870	4924	1	LOC_Os01g22180	LOC_Os01g22180.1	-851
Chr1	12504322	12504970	649	*	.	944	.	-1	26.52475	-1	354	Distal Intergenic	1	12499923	12504215	4293	1	LOC_Os01g22230	LOC_Os01g22230.2	4399
Chr1	12527730	12528140	411	*	.	489	.	-1	11.49283	-1	200	Promoter	1	12528873	12530921	2049	1	LOC_Os01g22280	LOC_Os01g22280.1	-733
Chr1	12529108	12530883	1776	*	.	376	.	-1	8.75998	-1	1474	Promoter	1	12528873	12530921	2049	1	LOC_Os01g22280	LOC_Os01g22280.1	235
Chr1	12533157	12535308	2152	*	.	183	.	-1	4.02235	-1	1198	Promoter	1	12534119	12534382	264	1	LOC_Os01g22309	LOC_Os01g22309.1	0
Chr1	12540595	12542519	1925	*	.	348	.	-1	8.89337	-1	983	Promoter	1	12543374	12544763	1390	1	LOC_Os01g22320	LOC_Os01g22320.1	-855
Chr1	12542794	12543213	420	*	.	392	.	-1	10.39863	-1	181	Promoter	1	12543374	12544763	1390	1	LOC_Os01g22320	LOC_Os01g22320.1	-161
Chr1	12598773	12599238	466	*	.	901	.	-1	24.40426	-1	228	Promoter	1	12599768	12603004	3237	1	LOC_Os01g22410	LOC_Os01g22410.1	-530
Chr1	12599777	12603907	4131	*	.	1000	.	-1	36.27365	-1	1051	Promoter	1	12599768	12603004	3237	1	LOC_Os01g22410	LOC_Os01g22410.1	9
Chr1	12605602	12606446	845	*	.	729	.	-1	15.63324	-1	311	Exon (LOC_Os01g22420.1/LOC_Os01g22420, exon 2 of 2)	1	12603635	12609793	6159	2	LOC_Os01g22420	LOC_Os01g22420.1	3347
Chr1	12607082	12608729	1648	*	.	437	.	-1	10.43206	-1	1346	Exon (LOC_Os01g22420.1/LOC_Os01g22420, exon 1 of 2)	1	12603635	12609793	6159	2	LOC_Os01g22420	LOC_Os01g22420.1	1064
Chr1	12608878	12609686	809	*	.	715	.	-1	17.33738	-1	408	Promoter	1	12603635	12609793	6159	2	LOC_Os01g22420	LOC_Os01g22420.1	107
Chr1	12610558	12611040	483	*	.	923	.	-1	20.06878	-1	249	Promoter	1	12603635	12609793	6159	2	LOC_Os01g22420	LOC_Os01g22420.1	-765
Chr1	12617219	12618178	960	*	.	835	.	-1	18.39251	-1	717	Promoter	1	12615648	12617245	1598	2	LOC_Os01g22430	LOC_Os01g22430.1	0
Chr1	12620929	12621612	684	*	.	527	.	-1	12.38535	-1	257	Promoter	1	12621246	12621704	459	1	LOC_Os01g22440	LOC_Os01g22440.1	0
Chr1	12715724	12717078	1355	*	.	1000	.	-1	26.30429	-1	418	Distal Intergenic	1	12704700	12709808	5109	2	LOC_Os01g22600	LOC_Os01g22600.1	-5916
Chr1	12721742	12722411	670	*	.	360	.	-1	8.35257	-1	381	Downstream (<1kb)	1	12723151	12724428	1278	2	LOC_Os01g22620	LOC_Os01g22620.1	2017
Chr1	12723077	12724492	1416	*	.	831	.	-1	21.18385	-1	368	Promoter	1	12723151	12724428	1278	2	LOC_Os01g22620	LOC_Os01g22620.1	0
Chr1	12753945	12754384	440	*	.	183	.	-1	6.44956	-1	182	Distal Intergenic	1	12751899	12753162	1264	1	LOC_Os01g22680	LOC_Os01g22680.1	2046
Chr1	12761388	12761930	543	*	.	183	.	-1	6.96513	-1	245	Distal Intergenic	1	12758518	12760143	1626	1	LOC_Os01g22710	LOC_Os01g22710.1	2870
Chr1	12775659	12776332	674	*	.	1000	.	-1	32.22437	-1	262	Downstream (<1kb)	1	12777304	12778969	1666	2	LOC_Os01g22730	LOC_Os01g22730.1	2637
Chr1	12780680	12781338	659	*	.	950	.	-1	23.06573	-1	284	Promoter	1	12781694	12784921	3228	1	LOC_Os01g22740	LOC_Os01g22740.1	-356
Chr1	12781537	12783668	2132	*	.	278	.	-1	7.69888	-1	1241	Promoter	1	12781694	12784921	3228	1	LOC_Os01g22740	LOC_Os01g22740.1	0
Chr1	12784009	12785896	1888	*	.	736	.	-1	15.32006	-1	1072	Exon (LOC_Os01g22740.1/LOC_Os01g22740, exon 3 of 3)	1	12781694	12784921	3228	1	LOC_Os01g22740	LOC_Os01g22740.1	2315
Chr1	12787153	12788285	1133	*	.	183	.	-1	3.26378	-1	464	Exon (LOC_Os01g22750.1/LOC_Os01g22750, exon 2 of 3)	1	12785540	12791695	6156	2	LOC_Os01g22750	LOC_Os01g22750.1	3410
Chr1	12788977	12790020	1044	*	.	447	.	-1	10.79068	-1	184	Exon (LOC_Os01g22750.1/LOC_Os01g22750, exon 1 of 3)	1	12785540	12791695	6156	2	LOC_Os01g22750	LOC_Os01g22750.1	1675
Chr1	12790972	12791401	430	*	.	183	.	-1	5.97923	-1	267	Promoter	1	12785540	12791695	6156	2	LOC_Os01g22750	LOC_Os01g22750.1	294
Chr1	12793467	12794793	1327	*	.	1000	.	-1	37.93159	-1	329	Downstream (2-3kb)	1	12785540	12791695	6156	2	LOC_Os01g22750	LOC_Os01g22750.1	-1772
Chr1	12800884	12802517	1634	*	.	1000	.	-1	44.60696	-1	301	Downstream (<1kb)	1	12803326	12803709	384	2	LOC_Os01g22770	LOC_Os01g22770.1	1192
Chr1	12802931	12803431	501	*	.	451	.	-1	9.78361	-1	276	Promoter	1	12803326	12803709	384	2	LOC_Os01g22770	LOC_Os01g22770.1	278
Chr1	12823644	12824736	1093	*	.	862	.	-1	18.71558	-1	263	Distal Intergenic	1	12821557	12821908	352	1	LOC_Os01g22820	LOC_Os01g22820.1	2087
Chr1	12826934	12828386	1453	*	.	502	.	-1	13.2289	-1	283	Promoter	1	12827289	12830974	3686	1	LOC_Os01g22830	LOC_Os01g22830.1	0
Chr1	12836307	12836952	646	*	.	1000	.	-1	26.3037	-1	332	Promoter	1	12832002	12835327	3326	2	LOC_Os01g22840	LOC_Os01g22840.1	-980
Chr1	12840224	12840616	393	*	.	802	.	-1	20.82839	-1	200	Promoter	1	12838715	12840323	1609	2	LOC_Os01g22850	LOC_Os01g22850.1	0
Chr1	12842188	12842841	654	*	.	183	.	-1	7.33138	-1	478	Distal Intergenic	1	12838715	12840323	1609	2	LOC_Os01g22850	LOC_Os01g22850.1	-1865
Chr1	12844705	12845191	487	*	.	183	.	-1	6.07651	-1	273	Promoter	1	12844746	12845348	603	1	LOC_Os01g22860	LOC_Os01g22860.1	0
Chr1	12846812	12848659	1848	*	.	1000	.	-1	29.40854	-1	340	Promoter	1	12848912	12853410	4499	1	LOC_Os01g22870	LOC_Os01g22870.1	-253
Chr1	12866240	12866661	422	*	.	183	.	-1	7.69149	-1	173	Distal Intergenic	1	12870228	12874264	4037	1	LOC_Os01g22900	LOC_Os01g22900.1	-3567
Chr1	12886576	12887094	519	*	.	1000	.	-1	45.44293	-1	276	Distal Intergenic	1	12884474	12885551	1078	2	LOC_Os01g22920	LOC_Os01g22920.1	-1025
Chr1	12935594	12936077	484	*	.	417	.	-1	10.65965	-1	233	Distal Intergenic	1	12932411	12933541	1131	2	LOC_Os01g23000	LOC_Os01g23000.1	-2053
Chr1	12945601	12946491	891	*	.	611	.	-1	13.966	-1	398	Promoter	1	12945723	12946007	285	1	LOC_Os01g23010	LOC_Os01g23010.1	0
Chr1	12948303	12949641	1339	*	.	1000	.	-1	33.79296	-1	909	Promoter	1	12950370	12957099	6730	1	LOC_Os01g23020	LOC_Os01g23020.1	-729
Chr1	12951608	12952515	908	*	.	394	.	-1	9.11433	-1	438	Exon (LOC_Os01g23020.1/LOC_Os01g23020, exon 2 of 3)	1	12950370	12957099	6730	1	LOC_Os01g23020	LOC_Os01g23020.1	1238
Chr1	12957216	12958588	1373	*	.	1000	.	-1	36.28565	-1	1052	Distal Intergenic	1	12950370	12957099	6730	1	LOC_Os01g23020	LOC_Os01g23020.1	6846
Chr1	12959237	12959676	440	*	.	183	.	-1	7.45637	-1	176	Downstream (2-3kb)	1	12950370	12957099	6730	1	LOC_Os01g23020	LOC_Os01g23020.1	8867
Chr1	12961064	12962304	1241	*	.	287	.	-1	6.56227	-1	237	Downstream (<1kb)	1	12962650	12968916	6267	2	LOC_Os01g23040	LOC_Os01g23040.1	6612
Chr1	12970560	12971375	816	*	.	764	.	-1	16.14868	-1	583	Downstream (<1kb)	1	12971700	12972524	825	2	LOC_Os01g23050	LOC_Os01g23050.1	1149
Chr1	12974173	12975987	1815	*	.	1000	.	-1	29.66511	-1	241	Promoter	1	12974525	12974728	204	1	LOC_Os01g23060	LOC_Os01g23060.1	0
Chr1	12978213	12978833	621	*	.	753	.	-1	18.95148	-1	208	Distal Intergenic	1	12980585	12982781	2197	1	LOC_Os01g23070	LOC_Os01g23070.1	-1752
Chr1	12979451	12979892	442	*	.	436	.	-1	10.64904	-1	255	Promoter	1	12980585	12982781	2197	1	LOC_Os01g23070	LOC_Os01g23070.1	-693
Chr1	13008850	13009863	1014	*	.	458	.	-1	9.9446	-1	229	Promoter	1	13005171	13009650	4480	2	LOC_Os01g23130	LOC_Os01g23130.1	0
Chr1	13012999	13014419	1421	*	.	1000	.	-1	29.37986	-1	1061	Promoter	1	13010888	13012839	1952	2	LOC_Os01g23144	LOC_Os01g23144.1	-160
Chr1	13018418	13019043	626	*	.	1000	.	-1	33.96234	-1	323	Promoter	1	13018801	13021215	2415	1	LOC_Os01g23160	LOC_Os01g23160.1	0
Chr1	13019192	13019745	554	*	.	1000	.	-1	23.31349	-1	278	Promoter	1	13018801	13021215	2415	1	LOC_Os01g23160	LOC_Os01g23160.1	391
Chr1	13023652	13025096	1445	*	.	1000	.	-1	35.14462	-1	712	Downstream (1-2kb)	1	13026724	13029253	2530	2	LOC_Os01g23180	LOC_Os01g23180.1	4157
Chr1	13028456	13029403	948	*	.	183	.	-1	5.63867	-1	264	Promoter	1	13026724	13029253	2530	2	LOC_Os01g23180	LOC_Os01g23180.1	0
Chr1	13038515	13039460	946	*	.	418	.	-1	9.59922	-1	215	Distal Intergenic	1	13033723	13038060	4338	1	LOC_Os01g23200	LOC_Os01g23200.1	4792
Chr1	13041993	13042406	414	*	.	183	.	-1	4.77249	-1	302	Distal Intergenic	1	13048418	13053898	5481	1	LOC_Os01g23210	LOC_Os01g23210.1	-6012
Chr1	13043971	13044454	484	*	.	183	.	-1	5.73116	-1	196	Distal Intergenic	1	13048418	13053898	5481	1	LOC_Os01g23210	LOC_Os01g23210.1	-3964
Chr1	13045277	13046421	1145	*	.	884	.	-1	18.47508	-1	293	Distal Intergenic	1	13048418	13053898	5481	1	LOC_Os01g23210	LOC_Os01g23210.1	-1997
Chr1	13050722	13051090	369	*	.	183	.	-1	5.95853	-1	157	Intron (LOC_Os01g23210.1/LOC_Os01g23210, intron 2 of 2)	1	13048418	13053898	5481	1	LOC_Os01g23210	LOC_Os01g23210.1	2304
Chr1	13051519	13051914	396	*	.	183	.	-1	4.72791	-1	250	Intron (LOC_Os01g23210.1/LOC_Os01g23210, intron 2 of 2)	1	13048418	13053898	5481	1	LOC_Os01g23210	LOC_Os01g23210.1	3101
Chr1	13055723	13057055	1333	*	.	1000	.	-1	32.53366	-1	1011	Distal Intergenic	1	13048418	13053898	5481	1	LOC_Os01g23210	LOC_Os01g23210.1	7305
Chr1	13060587	13061054	468	*	.	980	.	-1	24.18018	-1	192	Distal Intergenic	1	13064645	13065403	759	1	LOC_Os01g23230	LOC_Os01g23230.1	-3591
Chr1	13068482	13069430	949	*	.	1000	.	-1	40.81226	-1	685	Distal Intergenic	1	13066384	13066686	303	2	LOC_Os01g23239	LOC_Os01g23239.1	-1796
Chr1	13083968	13085255	1288	*	.	783	.	-1	16.00002	-1	958	Promoter	1	13081483	13083754	2272	2	LOC_Os01g23290	LOC_Os01g23290.1	-214
Chr1	13098707	13099942	1236	*	.	793	.	-1	16.28117	-1	281	Promoter	1	13094452	13097951	3500	2	LOC_Os01g23320	LOC_Os01g23320.1	-756
Chr1	13100146	13100631	486	*	.	368	.	-1	9.28111	-1	291	Downstream (1-2kb)	1	13094452	13097951	3500	2	LOC_Os01g23320	LOC_Os01g23320.1	-2195
Chr1	13107355	13107742	388	*	.	841	.	-1	19.48008	-1	171	Promoter	1	13102091	13108592	6502	2	LOC_Os01g23330	LOC_Os01g23330.1	850
Chr1	13107962	13108979	1018	*	.	714	.	-1	17.48764	-1	727	Promoter	1	13102091	13108592	6502	2	LOC_Os01g23330	LOC_Os01g23330.1	0
Chr1	13124633	13125026	394	*	.	735	.	-1	18.49854	-1	209	Distal Intergenic	1	13130523	13131199	677	1	LOC_Os01g23350	LOC_Os01g23350.1	-5497
Chr1	13146019	13146385	367	*	.	317	.	-1	7.52656	-1	220	Promoter	1	13146651	13147025	375	2	LOC_Os01g23400	LOC_Os01g23400.1	640
Chr1	13146547	13147216	670	*	.	354	.	-1	9.03303	-1	360	Promoter	1	13146651	13147025	375	2	LOC_Os01g23400	LOC_Os01g23400.1	0
Chr1	13161618	13162096	479	*	.	183	.	-1	5.76385	-1	204	Downstream (2-3kb)	1	13156189	13159517	3329	1	LOC_Os01g23420	LOC_Os01g23420.1	5429
Chr1	13168506	13169176	671	*	.	183	.	-1	7.42089	-1	320	Promoter	1	13164378	13169205	4828	2	LOC_Os01g23430	LOC_Os01g23430.1	29
Chr1	13174572	13174942	371	*	.	531	.	-1	12.87592	-1	213	Promoter	1	13170717	13174129	3413	2	LOC_Os01g23440	LOC_Os01g23440.1	-443
Chr1	13179521	13180654	1134	*	.	290	.	-1	6.59257	-1	562	Promoter	1	13180307	13182788	2482	1	LOC_Os01g23460	LOC_Os01g23460.1	0
Chr1	13186821	13187438	618	*	.	302	.	-1	7.53298	-1	371	Promoter	1	13186830	13187297	468	2	LOC_Os01g23480	LOC_Os01g23480.1	0
Chr1	13204892	13205425	534	*	.	595	.	-1	13.85123	-1	253	Promoter	1	13205096	13205413	318	1	LOC_Os01g23520	LOC_Os01g23520.1	0
Chr1	13212476	13212988	513	*	.	897	.	-1	18.90486	-1	263	Promoter	1	13211987	13218563	6577	1	LOC_Os01g23530	LOC_Os01g23530.1	489
Chr1	13239024	13239624	601	*	.	547	.	-1	12.7515	-1	324	Intron (LOC_Os01g23580.1/LOC_Os01g23580, intron 1 of 7)	1	13237248	13246183	8936	1	LOC_Os01g23580	LOC_Os01g23580.1	1776
Chr1	13324960	13325628	669	*	.	344	.	-1	8.78952	-1	247	Distal Intergenic	1	13319295	13323947	4653	2	LOC_Os01g23680	LOC_Os01g23680.2	-1013
Chr1	13326390	13326967	578	*	.	645	.	-1	15.88352	-1	340	Promoter	1	13327424	13328163	740	1	LOC_Os01g23690	LOC_Os01g23690.1	-457
Chr1	13327450	13328279	830	*	.	183	.	-1	4.51662	-1	494	Promoter	1	13327424	13328163	740	1	LOC_Os01g23690	LOC_Os01g23690.1	26
Chr1	13351760	13352146	387	*	.	779	.	-1	19.62465	-1	215	Distal Intergenic	1	13353629	13356837	3209	1	LOC_Os01g23740	LOC_Os01g23740.2	-1483
Chr1	13373525	13374478	954	*	.	470	.	-1	11.13477	-1	676	Promoter	1	13373620	13374665	1046	1	LOC_Os01g23780	LOC_Os01g23780.1	0
Chr1	13404452	13404787	336	*	.	368	.	-1	8.75947	-1	144	Distal Intergenic	1	13401924	13402382	459	2	LOC_Os01g23820	LOC_Os01g23820.1	-2070
Chr1	13413525	13413980	456	*	.	859	.	-1	18.53948	-1	208	Downstream (<1kb)	1	13414418	13415232	815	2	LOC_Os01g23840	LOC_Os01g23840.1	1252
Chr1	13429130	13429743	614	*	.	705	.	-1	14.64323	-1	339	Distal Intergenic	1	13422753	13424642	1890	2	LOC_Os01g23850	LOC_Os01g23850.1	-4488
Chr1	13444010	13445120	1111	*	.	848	.	-1	22.46667	-1	352	Promoter	1	13444016	13445074	1059	2	LOC_Os01g23890	LOC_Os01g23890.1	0
Chr1	13460076	13460715	640	*	.	392	.	-1	9.77921	-1	355	Promoter	1	13459579	13460593	1015	2	LOC_Os01g23920	LOC_Os01g23920.1	0
Chr1	13471773	13472273	501	*	.	330	.	-1	8.55869	-1	283	Distal Intergenic	1	13467990	13469759	1770	1	LOC_Os01g23940	LOC_Os01g23940.1	3783
Chr1	13492187	13493034	848	*	.	1000	.	-1	29.71935	-1	375	Distal Intergenic	1	13496278	13502236	5959	1	LOC_Os01g23980	LOC_Os01g23980.1	-3244
Chr1	13493747	13494253	507	*	.	745	.	-1	17.12455	-1	245	Distal Intergenic	1	13496278	13502236	5959	1	LOC_Os01g23980	LOC_Os01g23980.1	-2025
Chr1	13502315	13503114	800	*	.	327	.	-1	9.37928	-1	400	Distal Intergenic	1	13508317	13508882	566	2	LOC_Os01g23990	LOC_Os01g23990.1	5768
Chr1	13503275	13504450	1176	*	.	946	.	-1	26.52475	-1	785	Distal Intergenic	1	13508317	13508882	566	2	LOC_Os01g23990	LOC_Os01g23990.1	4432
Chr1	13512811	13513478	668	*	.	607	.	-1	16.12655	-1	443	Distal Intergenic	1	13508317	13508882	566	2	LOC_Os01g23990	LOC_Os01g23990.1	-3929
Chr1	13588946	13589801	856	*	.	575	.	-1	11.66625	-1	283	Distal Intergenic	1	13591221	13593395	2175	1	LOC_Os01g24100	LOC_Os01g24100.1	-1420
Chr1	13590345	13590869	525	*	.	632	.	-1	12.6579	-1	267	Promoter	1	13591221	13593395	2175	1	LOC_Os01g24100	LOC_Os01g24100.1	-352
Chr1	13593823	13594255	433	*	.	767	.	-1	18.99603	-1	165	Downstream (<1kb)	1	13594901	13595386	486	2	LOC_Os01g24110	LOC_Os01g24110.1	1131
Chr1	13616242	13616794	553	*	.	773	.	-1	19.76274	-1	302	Promoter	1	13617508	13618144	637	1	LOC_Os01g24150	LOC_Os01g24150.1	-714
Chr1	13624904	13626657	1754	*	.	938	.	-1	20.153	-1	916	Promoter	1	13626406	13630428	4023	1	LOC_Os01g24180	LOC_Os01g24180.1	0
Chr1	13632483	13634241	1759	*	.	1000	.	-1	26.9687	-1	1014	Promoter	1	13630851	13632922	2072	2	LOC_Os01g24190	LOC_Os01g24190.1	0
Chr1	13640437	13640827	391	*	.	355	.	-1	8.26184	-1	138	Distal Intergenic	1	13643985	13646640	2656	1	LOC_Os01g24210	LOC_Os01g24210.1	-3158
Chr1	13660575	13661801	1227	*	.	1000	.	-1	28.1858	-1	349	Promoter	1	13662002	13664774	2773	1	LOC_Os01g24240	LOC_Os01g24240.1	-201
Chr1	13670409	13671159	751	*	.	673	.	-1	15.95492	-1	409	Promoter	1	13667094	13670933	3840	2	LOC_Os01g24260	LOC_Os01g24260.1	0
Chr1	13673502	13673985	484	*	.	953	.	-1	20.54598	-1	227	Distal Intergenic	1	13672136	13672612	477	1	LOC_Os01g24270	LOC_Os01g24270.1	1366
Chr1	13674276	13675389	1114	*	.	183	.	-1	5.41466	-1	259	Distal Intergenic	1	13672136	13672612	477	1	LOC_Os01g24270	LOC_Os01g24270.1	2140
Chr1	13678753	13679142	390	*	.	183	.	-1	4.65823	-1	171	Promoter	1	13678379	13679061	683	1	LOC_Os01g24280	LOC_Os01g24280.1	374
Chr1	13680091	13681115	1025	*	.	183	.	-1	5.59569	-1	946	Distal Intergenic	1	13678379	13679061	683	1	LOC_Os01g24280	LOC_Os01g24280.1	1712
Chr1	13696950	13697362	413	*	.	545	.	-1	12.7515	-1	160	Downstream (<1kb)	1	13684382	13694297	9916	2	LOC_Os01g24294	LOC_Os01g24294.1	-2653
Chr1	13716876	13717431	556	*	.	897	.	-1	25.12719	-1	297	Promoter	1	13717346	13719543	2198	1	LOC_Os01g24350	LOC_Os01g24350.1	0
Chr1	13728802	13730297	1496	*	.	959	.	-1	20.6705	-1	1050	Exon (LOC_Os01g24360.1/LOC_Os01g24360, exon 4 of 9)	1	13726762	13732218	5457	2	LOC_Os01g24360	LOC_Os01g24360.1	1921
Chr1	13738797	13740087	1291	*	.	1000	.	-1	32.35747	-1	331	Downstream (<1kb)	1	13740304	13741112	809	2	LOC_Os01g24370	LOC_Os01g24370.1	1025
Chr1	13745850	13747181	1332	*	.	1000	.	-1	25.17927	-1	267	Downstream (<1kb)	1	13747340	13748637	1298	2	LOC_Os01g24390	LOC_Os01g24390.1	1456
Chr1	13751317	13752542	1226	*	.	1000	.	-1	24.31096	-1	287	Downstream (<1kb)	1	13747340	13748637	1298	2	LOC_Os01g24390	LOC_Os01g24390.1	-2680
Chr1	13773453	13774162	710	*	.	770	.	-1	15.63399	-1	366	Distal Intergenic	1	13775186	13776654	1469	1	LOC_Os01g24430	LOC_Os01g24430.1	-1024
Chr1	13805915	13806328	414	*	.	637	.	-1	15.07863	-1	207	Downstream (1-2kb)	1	13799955	13804790	4836	2	LOC_Os01g24480	LOC_Os01g24480.1	-1125
Chr1	13820682	13821024	343	*	.	576	.	-1	13.68528	-1	149	Downstream (1-2kb)	1	13822762	13823756	995	2	LOC_Os01g24510	LOC_Os01g24510.1	2732
Chr1	13821532	13822103	572	*	.	183	.	-1	7.45637	-1	383	Downstream (<1kb)	1	13822762	13823756	995	2	LOC_Os01g24510	LOC_Os01g24510.1	1653
Chr1	13827057	13828363	1307	*	.	568	.	-1	12.52567	-1	302	Downstream (<1kb)	1	13823941	13825292	1352	2	LOC_Os01g24520	LOC_Os01g24520.1	-1765
Chr1	13855740	13856113	374	*	.	315	.	-1	7.29042	-1	197	Downstream (1-2kb)	1	13857601	13858621	1021	2	LOC_Os01g24590	LOC_Os01g24590.1	2508
Chr1	13858031	13858849	819	*	.	912	.	-1	24.72466	-1	319	Promoter	1	13857601	13858621	1021	2	LOC_Os01g24590	LOC_Os01g24590.1	0
Chr1	13863550	13864173	624	*	.	537	.	-1	13.33948	-1	391	Promoter	1	13864617	13867853	3237	1	LOC_Os01g24620	LOC_Os01g24620.1	-444
Chr1	13864525	13868934	4410	*	.	1000	.	-1	42.97274	-1	1150	Promoter	1	13864617	13867853	3237	1	LOC_Os01g24620	LOC_Os01g24620.1	0
Chr1	13869625	13870102	478	*	.	660	.	-1	14.14086	-1	194	Exon (LOC_Os01g24630.1/LOC_Os01g24630, exon 2 of 2)	1	13868492	13874647	6156	2	LOC_Os01g24630	LOC_Os01g24630.1	4545
Chr1	13870578	13871161	584	*	.	420	.	-1	9.3466	-1	318	Exon (LOC_Os01g24630.1/LOC_Os01g24630, exon 2 of 2)	1	13868492	13874647	6156	2	LOC_Os01g24630	LOC_Os01g24630.1	3486
Chr1	13871922	13873062	1141	*	.	732	.	-1	18.03225	-1	226	Exon (LOC_Os01g24630.1/LOC_Os01g24630, exon 1 of 2)	1	13868492	13874647	6156	2	LOC_Os01g24630	LOC_Os01g24630.1	1585
Chr1	13873857	13874281	425	*	.	415	.	-1	9.21618	-1	246	Promoter	1	13868492	13874647	6156	2	LOC_Os01g24630	LOC_Os01g24630.1	366
Chr1	13875428	13875824	397	*	.	403	.	-1	9.60591	-1	227	Promoter	1	13875846	13877303	1458	1	LOC_Os01g24640	LOC_Os01g24640.1	-22
Chr1	13907409	13907868	460	*	.	183	.	-1	6.81848	-1	257	Distal Intergenic	1	13903153	13904729	1577	2	LOC_Os01g24710	LOC_Os01g24710.1	-2680
Chr1	13916106	13916564	459	*	.	183	.	-1	7.19014	-1	278	Promoter	1	13915867	13916187	321	1	LOC_Os01g24740	LOC_Os01g24740.1	239
Chr1	13933118	13933631	514	*	.	803	.	-1	21.14449	-1	228	Promoter	1	13933250	13934338	1089	2	LOC_Os01g24760	LOC_Os01g24760.1	707
Chr1	13937192	13937633	442	*	.	183	.	-1	5.97919	-1	275	Promoter	1	13936525	13937302	778	2	LOC_Os01g24770	LOC_Os01g24770.1	0
Chr1	14058363	14058837	475	*	.	316	.	-1	8.10676	-1	194	Promoter	1	14059572	14064407	4836	1	LOC_Os01g24950	LOC_Os01g24950.1	-735
Chr1	14073187	14073726	540	*	.	677	.	-1	13.65551	-1	221	Distal Intergenic	1	14076321	14076620	300	1	LOC_Os01g24970	LOC_Os01g24970.1	-2595
Chr1	14095667	14096547	881	*	.	498	.	-1	12.60599	-1	243	Distal Intergenic	1	14097662	14098787	1126	1	LOC_Os01g25000	LOC_Os01g25000.1	-1115
Chr1	14099750	14100264	515	*	.	1000	.	-1	30.13817	-1	249	Distal Intergenic	1	14101994	14108083	6090	1	LOC_Os01g25010	LOC_Os01g25010.1	-1730
Chr1	14105752	14106151	400	*	.	183	.	-1	7.44787	-1	204	Intron (LOC_Os01g25010.1/LOC_Os01g25010, intron 3 of 3)	1	14101994	14108083	6090	1	LOC_Os01g25010	LOC_Os01g25010.1	3758
Chr1	14106331	14106662	332	*	.	451	.	-1	10.82796	-1	151	Intron (LOC_Os01g25010.1/LOC_Os01g25010, intron 3 of 3)	1	14101994	14108083	6090	1	LOC_Os01g25010	LOC_Os01g25010.1	4337
Chr1	14113417	14113948	532	*	.	837	.	-1	22.2915	-1	254	Promoter	1	14113573	14114293	721	1	LOC_Os01g25020	LOC_Os01g25020.1	0
Chr1	14114151	14114574	424	*	.	433	.	-1	10.87546	-1	204	Promoter	1	14113573	14114293	721	1	LOC_Os01g25020	LOC_Os01g25020.1	578
Chr1	14142066	14142880	815	*	.	1000	.	-1	34.43992	-1	303	Distal Intergenic	1	14137598	14139142	1545	2	LOC_Os01g25065	LOC_Os01g25065.1	-2924
Chr1	14146142	14146507	366	*	.	522	.	-1	12.31003	-1	156	Distal Intergenic	1	14149989	14150267	279	1	LOC_Os01g25070	LOC_Os01g25070.1	-3482
Chr1	14161864	14163081	1218	*	.	870	.	-1	18.24325	-1	324	Downstream (<1kb)	1	14163295	14165284	1990	2	LOC_Os01g25090	LOC_Os01g25090.1	2203
Chr1	14183512	14183946	435	*	.	493	.	-1	10.70257	-1	233	Promoter	1	14183341	14183751	411	2	LOC_Os01g25130	LOC_Os01g25130.1	0
Chr1	14203625	14204185	561	*	.	870	.	-1	18.24125	-1	270	Distal Intergenic	1	14210479	14211106	628	2	LOC_Os01g25160	LOC_Os01g25160.1	6921
Chr1	14207139	14207645	507	*	.	718	.	-1	17.53901	-1	252	Downstream (2-3kb)	1	14210479	14211106	628	2	LOC_Os01g25160	LOC_Os01g25160.1	3461
Chr1	14236724	14237248	525	*	.	334	.	-1	9.09386	-1	251	Distal Intergenic	1	14225415	14233656	8242	2	LOC_Os01g25189	LOC_Os01g25189.6	-3068
Chr1	14242966	14243796	831	*	.	320	.	-1	7.45385	-1	607	Downstream (1-2kb)	1	14245177	14246112	936	2	LOC_Os01g25210	LOC_Os01g25210.1	2316
Chr1	14246178	14246636	459	*	.	901	.	-1	24.49388	-1	243	Promoter	1	14245177	14246112	936	2	LOC_Os01g25210	LOC_Os01g25210.1	-66
Chr1	14250069	14250438	370	*	.	385	.	-1	9.3823	-1	194	Promoter	1	14250215	14251959	1745	1	LOC_Os01g25230	LOC_Os01g25230.1	0
Chr1	14251734	14252327	594	*	.	744	.	-1	18.75781	-1	304	Promoter	1	14252929	14257384	4456	1	LOC_Os01g25240	LOC_Os01g25240.1	-602
Chr1	14279544	14280027	484	*	.	905	.	-1	19.91121	-1	242	Promoter	1	14280746	14282187	1442	1	LOC_Os01g25280	LOC_Os01g25280.1	-719
Chr1	14286631	14287074	444	*	.	586	.	-1	13.7828	-1	197	Promoter	1	14285949	14287010	1062	1	LOC_Os01g25290	LOC_Os01g25290.1	682
Chr1	14346490	14346938	449	*	.	542	.	-1	11.70395	-1	199	Intron (LOC_Os01g25386.1/LOC_Os01g25386, intron 3 of 10)	1	14340133	14357449	17317	2	LOC_Os01g25386	LOC_Os01g25386.1	10511
Chr1	14369249	14369775	527	*	.	573	.	-1	12.20535	-1	275	Intron (LOC_Os01g25402.1/LOC_Os01g25402, intron 2 of 9)	1	14365180	14374329	9150	1	LOC_Os01g25402	LOC_Os01g25402.1	4069
Chr1	14378353	14378785	433	*	.	524	.	-1	12.311	-1	184	Distal Intergenic	1	14385696	14386361	666	2	LOC_Os01g25430	LOC_Os01g25430.1	7576
Chr1	14441880	14442359	480	*	.	593	.	-1	13.87063	-1	216	Downstream (<1kb)	1	14437845	14439688	1844	2	LOC_Os01g25460	LOC_Os01g25460.1	-2192
Chr1	14462196	14462860	665	*	.	864	.	-1	22.20281	-1	296	Promoter	1	14462361	14464876	2516	1	LOC_Os01g25520	LOC_Os01g25520.1	0
Chr1	14466498	14467181	684	*	.	1000	.	-1	29.16226	-1	349	Distal Intergenic	1	14471242	14476738	5497	1	LOC_Os01g25530	LOC_Os01g25530.1	-4061
Chr1	14490113	14490446	334	*	.	183	.	-1	6.13987	-1	231	Promoter	1	14491333	14497302	5970	1	LOC_Os01g25580	LOC_Os01g25580.1	-887
Chr1	14491051	14492185	1135	*	.	377	.	-1	8.74954	-1	547	Promoter	1	14491333	14497302	5970	1	LOC_Os01g25580	LOC_Os01g25580.1	0
Chr1	14493215	14493849	635	*	.	183	.	-1	5.76385	-1	451	Exon (LOC_Os01g25580.1/LOC_Os01g25580, exon 1 of 3)	1	14491333	14497302	5970	1	LOC_Os01g25580	LOC_Os01g25580.1	1882
Chr1	14494755	14495190	436	*	.	388	.	-1	9.68761	-1	233	Exon (LOC_Os01g25580.1/LOC_Os01g25580, exon 2 of 3)	1	14491333	14497302	5970	1	LOC_Os01g25580	LOC_Os01g25580.1	3422
Chr1	14496976	14497672	697	*	.	183	.	-1	7.12207	-1	353	Exon (LOC_Os01g25580.1/LOC_Os01g25580, exon 3 of 3)	1	14497938	14501078	3141	2	LOC_Os01g25590	LOC_Os01g25590.1	3406
Chr1	14497935	14499521	1587	*	.	183	.	-1	4.39661	-1	909	Exon (LOC_Os01g25590.1/LOC_Os01g25590, exon 1 of 1)	1	14497938	14501078	3141	2	LOC_Os01g25590	LOC_Os01g25590.1	1557
Chr1	14499699	14501176	1478	*	.	1000	.	-1	30.81683	-1	298	Promoter	1	14497938	14501078	3141	2	LOC_Os01g25590	LOC_Os01g25590.1	0
Chr1	14534481	14534894	414	*	.	183	.	-1	6.51444	-1	221	Promoter	1	14534152	14534475	324	1	LOC_Os01g25640	LOC_Os01g25640.1	329
Chr1	14544234	14544690	457	*	.	801	.	-1	16.43369	-1	234	Promoter	1	14544303	14545507	1205	2	LOC_Os01g25660	LOC_Os01g25660.1	817
Chr1	14548132	14548613	482	*	.	183	.	-1	3.5139	-1	201	Downstream (2-3kb)	1	14544303	14545507	1205	2	LOC_Os01g25660	LOC_Os01g25660.1	-2625
Chr1	14554579	14555278	700	*	.	637	.	-1	12.78581	-1	418	Downstream (<1kb)	1	14551107	14552310	1204	2	LOC_Os01g25670	LOC_Os01g25670.1	-2269
Chr1	14642966	14643466	501	*	.	377	.	-1	8.68708	-1	273	Distal Intergenic	1	14621295	14627937	6643	2	LOC_Os01g25820	LOC_Os01g25820.2	-15029
Chr1	14662163	14663448	1286	*	.	1000	.	-1	57.54613	-1	340	Downstream (<1kb)	1	14651928	14660021	8094	2	LOC_Os01g25839	LOC_Os01g25839.1	-2142
Chr1	14671117	14672401	1285	*	.	1000	.	-1	45.1499	-1	344	Promoter	1	14663654	14670402	6749	2	LOC_Os01g25860	LOC_Os01g25860.1	-715
Chr1	14692120	14692935	816	*	.	183	.	-1	6.84597	-1	299	Exon (LOC_Os01g25890.1/LOC_Os01g25890, exon 2 of 2)	1	14690814	14692610	1797	1	LOC_Os01g25890	LOC_Os01g25890.1	1306
Chr1	14693191	14696435	3245	*	.	749	.	-1	19.06462	-1	2089	Promoter	1	14693236	14696370	3135	2	LOC_Os01g25900	LOC_Os01g25900.1	0
Chr1	14696911	14697309	399	*	.	183	.	-1	7.62383	-1	234	Promoter	1	14693236	14696370	3135	2	LOC_Os01g25900	LOC_Os01g25900.1	-541
Chr1	14697949	14698410	462	*	.	547	.	-1	12.74887	-1	213	Distal Intergenic	1	14699760	14702069	2310	1	LOC_Os01g25910	LOC_Os01g25910.1	-1350
Chr1	14712851	14713880	1030	*	.	706	.	-1	15.54635	-1	834	Promoter	1	14713472	14713951	480	2	LOC_Os01g25940	LOC_Os01g25940.1	71
Chr1	14766643	14767702	1060	*	.	510	.	-1	11.97542	-1	436	Promoter	1	14767283	14769140	1858	1	LOC_Os01g26060	LOC_Os01g26060.1	0
Chr1	14785651	14786242	592	*	.	541	.	-1	12.59738	-1	233	Promoter	1	14786178	14786779	602	1	LOC_Os01g26090	LOC_Os01g26090.1	0
Chr1	14789800	14790213	414	*	.	337	.	-1	8.57913	-1	185	Downstream (2-3kb)	1	14788122	14788481	360	1	LOC_Os01g26100	LOC_Os01g26100.1	1678
Chr1	14806819	14807325	507	*	.	864	.	-1	19.71512	-1	278	Promoter	1	14807795	14808475	681	1	LOC_Os01g26150	LOC_Os01g26150.1	-470
Chr1	14840399	14840871	473	*	.	678	.	-1	15.47464	-1	280	Downstream (<1kb)	1	14841155	14844266	3112	2	LOC_Os01g26190	LOC_Os01g26190.1	3395
Chr1	14845930	14847222	1293	*	.	1000	.	-1	34.16313	-1	268	Distal Intergenic	1	14841155	14844266	3112	2	LOC_Os01g26190	LOC_Os01g26190.1	-1664
Chr1	14849116	14850516	1401	*	.	590	.	-1	12.28856	-1	261	Distal Intergenic	1	14841155	14844266	3112	2	LOC_Os01g26190	LOC_Os01g26190.1	-4850
Chr1	14852781	14853416	636	*	.	183	.	-1	6.67385	-1	341	Downstream (2-3kb)	1	14856098	14858270	2173	2	LOC_Os01g26210	LOC_Os01g26210.1	4854
Chr1	14865427	14866108	682	*	.	649	.	-1	13.96143	-1	403	Intron (LOC_Os01g26224.1/LOC_Os01g26224, intron 6 of 12)	1	14861119	14870225	9107	1	LOC_Os01g26224	LOC_Os01g26224.1	4308
Chr1	14870869	14871311	443	*	.	701	.	-1	14.80517	-1	215	Downstream (<1kb)	1	14871573	14878509	6937	2	LOC_Os01g26240	LOC_Os01g26240.1	7198
Chr1	14876352	14876755	404	*	.	466	.	-1	9.96588	-1	227	Intron (LOC_Os01g26240.1/LOC_Os01g26240, intron 1 of 4)	1	14871573	14878509	6937	2	LOC_Os01g26240	LOC_Os01g26240.1	1754
Chr1	14882550	14883895	1346	*	.	916	.	-1	24.90682	-1	288	Promoter	1	14881835	14883293	1459	1	LOC_Os01g26250	LOC_Os01g26250.1	715
Chr1	14895431	14895963	533	*	.	715	.	-1	17.57404	-1	215	Promoter	1	14896685	14899178	2494	1	LOC_Os01g26280	LOC_Os01g26280.1	-722
Chr1	14912594	14913409	816	*	.	183	.	-1	8.67815	-1	535	Downstream (1-2kb)	1	14914819	14915748	930	2	LOC_Os01g26310	LOC_Os01g26310.1	2339
Chr1	14922977	14923510	534	*	.	479	.	-1	11.35594	-1	305	Distal Intergenic	1	14924923	14928015	3093	1	LOC_Os01g26320	LOC_Os01g26320.1	-1413
Chr1	14933547	14933950	404	*	.	183	.	-1	6.90699	-1	157	Downstream (1-2kb)	1	14935709	14936233	525	2	LOC_Os01g26330	LOC_Os01g26330.1	2283
Chr1	14940505	14940978	474	*	.	183	.	-1	5.36621	-1	272	Downstream (2-3kb)	1	14942346	14943453	1108	1	LOC_Os01g26340	LOC_Os01g26340.1	-1368
Chr1	14975210	14975763	554	*	.	1000	.	-1	29.64701	-1	309	Distal Intergenic	1	14983210	14984859	1650	1	LOC_Os01g26400	LOC_Os01g26400.1	-7447
Chr1	14979785	14980238	454	*	.	468	.	-1	10.01225	-1	239	Distal Intergenic	1	14983210	14984859	1650	1	LOC_Os01g26400	LOC_Os01g26400.1	-2972
Chr1	14982929	14983974	1046	*	.	770	.	-1	15.82442	-1	703	Promoter	1	14983210	14984859	1650	1	LOC_Os01g26400	LOC_Os01g26400.1	0
Chr1	14984702	14985877	1176	*	.	506	.	-1	10.72877	-1	364	Exon (LOC_Os01g26400.1/LOC_Os01g26400, exon 2 of 2)	1	14983210	14984859	1650	1	LOC_Os01g26400	LOC_Os01g26400.1	1492
Chr1	15004128	15005160	1033	*	.	918	.	-1	23.7426	-1	234	Promoter	1	15000481	15005033	4553	2	LOC_Os01g26930	LOC_Os01g26930.1	0
Chr1	15037448	15038165	718	*	.	730	.	-1	16.26148	-1	309	Promoter	1	15038444	15041510	3067	1	LOC_Os01g26990	LOC_Os01g26990.1	-279
Chr1	15038465	15042489	4025	*	.	840	.	-1	17.40584	-1	1350	Promoter	1	15038444	15041510	3067	1	LOC_Os01g26990	LOC_Os01g26990.1	21
Chr1	15043051	15044766	1716	*	.	275	.	-1	4.74382	-1	1406	Exon (LOC_Os01g27000.1/LOC_Os01g27000, exon 4 of 5)	1	15042132	15047756	5625	2	LOC_Os01g27000	LOC_Os01g27000.1	2990
Chr1	15045453	15046934	1482	*	.	363	.	-1	8.40188	-1	1003	Promoter	1	15042132	15047756	5625	2	LOC_Os01g27000	LOC_Os01g27000.1	822
Chr1	15047271	15048385	1115	*	.	395	.	-1	9.80839	-1	580	Promoter	1	15042132	15047756	5625	2	LOC_Os01g27000	LOC_Os01g27000.1	0
Chr1	15048927	15049450	524	*	.	549	.	-1	11.81095	-1	301	Distal Intergenic	1	15042132	15047756	5625	2	LOC_Os01g27000	LOC_Os01g27000.1	-1171
Chr1	15054665	15056132	1468	*	.	734	.	-1	17.572	-1	822	Downstream (<1kb)	1	15056289	15058752	2464	2	LOC_Os01g27010	LOC_Os01g27010.1	2620
Chr1	15065090	15065518	429	*	.	471	.	-1	11.2384	-1	185	Intron (LOC_Os01g27020.1/LOC_Os01g27020, intron 5 of 6)	1	15070345	15070865	521	1	LOC_Os01g27030	LOC_Os01g27030.1	-4827
Chr1	15089007	15089451	445	*	.	420	.	-1	10.44044	-1	155	Distal Intergenic	1	15085557	15087045	1489	1	LOC_Os01g27050	LOC_Os01g27050.1	3450
Chr1	15090033	15090616	584	*	.	183	.	-1	7.42089	-1	193	Distal Intergenic	1	15094011	15096404	2394	1	LOC_Os01g27060	LOC_Os01g27060.1	-3395
Chr1	15112953	15113689	737	*	.	358	.	-1	9.41463	-1	281	Distal Intergenic	1	15111532	15112071	540	1	LOC_Os01g27100	LOC_Os01g27100.1	1421
Chr1	15140831	15141220	390	*	.	183	.	-1	7.23513	-1	202	Distal Intergenic	1	15130857	15139604	8748	2	LOC_Os01g27150	LOC_Os01g27150.2	-1227
Chr1	15141674	15142153	480	*	.	784	.	-1	16.09455	-1	211	Distal Intergenic	1	15130857	15139604	8748	2	LOC_Os01g27150	LOC_Os01g27150.2	-2070
Chr1	15158050	15158805	756	*	.	183	.	-1	4.38722	-1	324	Promoter	1	15158430	15158885	456	2	LOC_Os01g27180	LOC_Os01g27180.1	80
Chr1	15178645	15179317	673	*	.	1000	.	-1	26.2155	-1	313	Distal Intergenic	1	15170345	15171860	1516	2	LOC_Os01g27210	LOC_Os01g27210.1	-6785
Chr1	15183469	15184429	961	*	.	838	.	-1	22.23211	-1	366	Downstream (<1kb)	1	15185076	15188301	3226	2	LOC_Os01g27230	LOC_Os01g27230.1	3872
Chr1	15186960	15187919	960	*	.	430	.	-1	13.85123	-1	577	Promoter	1	15185076	15188301	3226	2	LOC_Os01g27230	LOC_Os01g27230.1	382
Chr1	15196695	15197074	380	*	.	668	.	-1	16.03821	-1	188	Promoter	1	15192860	15195698	2839	2	LOC_Os01g27240	LOC_Os01g27240.1	-997
Chr1	15213540	15214440	901	*	.	720	.	-1	16.00519	-1	430	Downstream (2-3kb)	1	15216813	15217959	1147	2	LOC_Os01g27260	LOC_Os01g27260.1	3519
Chr1	15214686	15215204	519	*	.	599	.	-1	12.04488	-1	253	Downstream (1-2kb)	1	15216813	15217959	1147	2	LOC_Os01g27260	LOC_Os01g27260.1	2755
Chr1	15276260	15276718	459	*	.	368	.	-1	9.87731	-1	248	Promoter	1	15276284	15276736	453	2	LOC_Os01g27350	LOC_Os01g27350.1	18
Chr1	15284149	15284577	429	*	.	183	.	-1	5.6459	-1	227	Exon (LOC_Os01g27370.1/LOC_Os01g27370, exon 2 of 2)	1	15281130	15283073	1944	2	LOC_Os01g27360	LOC_Os01g27360.1	-1076
Chr1	15306750	15307345	596	*	.	503	.	-1	11.40351	-1	205	Intron (LOC_Os01g27420.1/LOC_Os01g27420, intron 3 of 3)	1	15309068	15313016	3949	1	LOC_Os01g27430	LOC_Os01g27430.1	-1723
Chr1	15309772	15310609	838	*	.	183	.	-1	6.3261	-1	670	Promoter	1	15309068	15313016	3949	1	LOC_Os01g27430	LOC_Os01g27430.1	704
Chr1	15313636	15314823	1188	*	.	720	.	-1	14.80517	-1	765	Downstream (2-3kb)	1	15309068	15313016	3949	1	LOC_Os01g27430	LOC_Os01g27430.1	4568
Chr1	15354023	15354464	442	*	.	408	.	-1	10.43206	-1	244	Promoter	1	15353975	15354379	405	2	LOC_Os01g27510	LOC_Os01g27510.1	0
Chr1	15386118	15386495	378	*	.	326	.	-1	8.67815	-1	186	Promoter	1	15384897	15385446	550	2	LOC_Os01g27570	LOC_Os01g27570.1	-672
Chr1	15431000	15431515	516	*	.	512	.	-1	12.34852	-1	230	Promoter	1	15426823	15430588	3766	2	LOC_Os01g27660	LOC_Os01g27660.1	-412
Chr1	15442575	15443117	543	*	.	1000	.	-1	41.09353	-1	264	Distal Intergenic	1	15440625	15441473	849	2	LOC_Os01g27690	LOC_Os01g27690.1	-1102
Chr1	15448406	15449648	1243	*	.	550	.	-1	13.02604	-1	240	Promoter	1	15449001	15449612	612	1	LOC_Os01g27710	LOC_Os01g27710.1	0
Chr1	15459718	15460275	558	*	.	799	.	-1	16.30225	-1	291	Downstream (1-2kb)	1	15453620	15457813	4194	1	LOC_Os01g27720	LOC_Os01g27720.1	6098
Chr1	15513399	15514162	764	*	.	466	.	-1	11.40351	-1	438	Promoter	1	15515054	15523392	8339	1	LOC_Os01g27790	LOC_Os01g27790.1	-892
Chr1	15514949	15515425	477	*	.	804	.	-1	20.58491	-1	275	Promoter	1	15515054	15523392	8339	1	LOC_Os01g27790	LOC_Os01g27790.1	0
Chr1	15517523	15520321	2799	*	.	361	.	-1	9.21853	-1	639	Exon (LOC_Os01g27790.1/LOC_Os01g27790, exon 2 of 9)	1	15515054	15523392	8339	1	LOC_Os01g27790	LOC_Os01g27790.1	2469
Chr1	15521093	15522611	1519	*	.	862	.	-1	23.00126	-1	317	Exon (LOC_Os01g27790.1/LOC_Os01g27790, exon 5 of 9)	1	15524064	15527606	3543	2	LOC_Os01g27800	LOC_Os01g27800.1	4995
Chr1	15523534	15527693	4160	*	.	1000	.	-1	40.92857	-1	3034	Promoter	1	15524064	15527606	3543	2	LOC_Os01g27800	LOC_Os01g27800.1	0
Chr1	15527909	15528476	568	*	.	357	.	-1	8.94964	-1	340	Promoter	1	15524064	15527606	3543	2	LOC_Os01g27800	LOC_Os01g27800.1	-303
Chr1	15533421	15533837	417	*	.	183	.	-1	6.2052	-1	234	Downstream (<1kb)	1	15534201	15535727	1527	2	LOC_Os01g27820	LOC_Os01g27820.1	1890
Chr1	15535743	15536178	436	*	.	696	.	-1	16.71577	-1	211	Promoter	1	15534201	15535727	1527	2	LOC_Os01g27820	LOC_Os01g27820.1	-16
Chr1	15551980	15553192	1213	*	.	1000	.	-1	36.25755	-1	309	Distal Intergenic	1	15557112	15557543	432	1	LOC_Os01g27850	LOC_Os01g27850.1	-3920
Chr1	15553255	15553841	587	*	.	756	.	-1	15.43319	-1	315	Distal Intergenic	1	15557112	15557543	432	1	LOC_Os01g27850	LOC_Os01g27850.1	-3271
Chr1	15554322	15555057	736	*	.	833	.	-1	18.332	-1	273	Distal Intergenic	1	15557112	15557543	432	1	LOC_Os01g27850	LOC_Os01g27850.1	-2055
Chr1	15556816	15557972	1157	*	.	329	.	-1	8.88638	-1	367	Promoter	1	15557112	15557543	432	1	LOC_Os01g27850	LOC_Os01g27850.1	0
Chr1	15558245	15558797	553	*	.	700	.	-1	14.6868	-1	289	Distal Intergenic	1	15557112	15557543	432	1	LOC_Os01g27850	LOC_Os01g27850.1	1133
Chr1	15578519	15579208	690	*	.	821	.	-1	19.76274	-1	388	Downstream (2-3kb)	1	15581786	15583686	1901	2	LOC_Os01g27890	LOC_Os01g27890.1	4478
Chr1	15592120	15592530	411	*	.	608	.	-1	14.22006	-1	220	Downstream (<1kb)	1	15592876	15596393	3518	2	LOC_Os01g27900	LOC_Os01g27900.1	3863
Chr1	15600435	15602332	1898	*	.	183	.	-1	6.55218	-1	1322	Promoter	1	15600258	15602369	2112	2	LOC_Os01g27910	LOC_Os01g27910.1	37
Chr1	15603107	15604294	1188	*	.	183	.	-1	4.75318	-1	483	Promoter	1	15600258	15602369	2112	2	LOC_Os01g27910	LOC_Os01g27910.1	-738
Chr1	15606603	15607791	1189	*	.	1000	.	-1	42.42558	-1	900	Distal Intergenic	1	15609536	15609979	444	1	LOC_Os01g27920	LOC_Os01g27920.1	-1745
Chr1	15626575	15628061	1487	*	.	286	.	-1	7.66688	-1	1138	Distal Intergenic	1	15630063	15631032	970	1	LOC_Os01g27950	LOC_Os01g27950.1	-2002
Chr1	15638204	15638612	409	*	.	825	.	-1	16.99094	-1	202	Promoter	1	15637664	15637966	303	1	LOC_Os01g27970	LOC_Os01g27970.1	540
Chr1	15654769	15655380	612	*	.	797	.	-1	19.48539	-1	304	Intron (LOC_Os01g28000.1/LOC_Os01g28000, intron 4 of 13)	1	15650305	15661340	11036	1	LOC_Os01g28000	LOC_Os01g28000.1	4464
Chr1	15665699	15666107	409	*	.	291	.	-1	6.65639	-1	166	Downstream (<1kb)	1	15663195	15664407	1213	2	LOC_Os01g28010	LOC_Os01g28010.1	-1292
Chr1	15680256	15680624	369	*	.	372	.	-1	9.36612	-1	196	Downstream (<1kb)	1	15672566	15676615	4050	2	LOC_Os01g28030	LOC_Os01g28030.1	-3641
Chr1	15684667	15686058	1392	*	.	951	.	-1	20.5403	-1	702	Promoter	1	15681231	15686522	5292	2	LOC_Os01g28040	LOC_Os01g28040.1	464
Chr1	15687017	15687419	403	*	.	503	.	-1	11.70425	-1	209	Promoter	1	15681231	15686522	5292	2	LOC_Os01g28040	LOC_Os01g28040.1	-495
Chr1	15697010	15697711	702	*	.	819	.	-1	16.97386	-1	322	Distal Intergenic	1	15693159	15693956	798	1	LOC_Os01g28050	LOC_Os01g28050.1	3851
Chr1	15697883	15698267	385	*	.	431	.	-1	9.43362	-1	217	Distal Intergenic	1	15693159	15693956	798	1	LOC_Os01g28050	LOC_Os01g28050.1	4724
Chr1	15701143	15701829	687	*	.	1000	.	-1	33.37629	-1	360	Distal Intergenic	1	15704120	15710630	6511	1	LOC_Os01g28060	LOC_Os01g28060.1	-2291
Chr1	15702067	15703301	1235	*	.	754	.	-1	15.63837	-1	938	Promoter	1	15704120	15710630	6511	1	LOC_Os01g28060	LOC_Os01g28060.1	-819
Chr1	15705014	15705579	566	*	.	706	.	-1	14.28732	-1	229	Promoter	1	15704120	15710630	6511	1	LOC_Os01g28060	LOC_Os01g28060.1	894
Chr1	15716499	15716922	424	*	.	183	.	-1	4.23048	-1	161	Distal Intergenic	1	15714116	15714559	444	2	LOC_Os01g28080	LOC_Os01g28080.1	-1940
Chr1	15731305	15732088	784	*	.	473	.	-1	10.21986	-1	555	Distal Intergenic	1	15726222	15726798	577	1	LOC_Os01g28100	LOC_Os01g28100.1	5083
Chr1	15754675	15755369	695	*	.	183	.	-1	3.26966	-1	151	Distal Intergenic	1	15747307	15753486	6180	2	LOC_Os01g28130	LOC_Os01g28130.1	-1189
Chr1	15765522	15766389	868	*	.	1000	.	-1	35.66837	-1	623	Distal Intergenic	1	15769413	15775333	5921	1	LOC_Os01g28140	LOC_Os01g28140.1	-3024
Chr1	15767424	15768251	828	*	.	338	.	-1	8.63651	-1	377	Distal Intergenic	1	15769413	15775333	5921	1	LOC_Os01g28140	LOC_Os01g28140.1	-1162
Chr1	15768750	15769132	383	*	.	354	.	-1	9.19627	-1	208	Promoter	1	15769413	15775333	5921	1	LOC_Os01g28140	LOC_Os01g28140.1	-281
Chr1	15886582	15887067	486	*	.	739	.	-1	17.40819	-1	285	Promoter	1	15882746	15885683	2938	2	LOC_Os01g28360	LOC_Os01g28360.1	-899
Chr1	15893379	15893858	480	*	.	887	.	-1	19.92541	-1	229	Intron (LOC_Os01g28370.1/LOC_Os01g28370, intron 7 of 16)	1	15886562	15900682	14121	2	LOC_Os01g28370	LOC_Os01g28370.1	6824
Chr1	15940636	15941000	365	*	.	516	.	-1	11.08501	-1	187	Distal Intergenic	1	15934491	15935319	829	1	LOC_Os01g28450	LOC_Os01g28450.1	6145
Chr1	15981526	15981894	369	*	.	539	.	-1	11.13704	-1	192	Downstream (1-2kb)	1	15983565	15986109	2545	2	LOC_Os01g28550	LOC_Os01g28550.1	4215
Chr1	15997404	15998769	1366	*	.	183	.	-1	6.67385	-1	289	Promoter	1	15997523	15998041	519	1	LOC_Os01g28590	LOC_Os01g28590.1	0
Chr1	16023734	16024463	730	*	.	585	.	-1	13.28293	-1	271	Downstream (<1kb)	1	16024967	16025539	573	2	LOC_Os01g28640	LOC_Os01g28640.1	1076
Chr1	16035291	16035634	344	*	.	183	.	-1	4.00681	-1	260	Exon (LOC_Os01g28660.1/LOC_Os01g28660, exon 4 of 9)	1	16033395	16038898	5504	1	LOC_Os01g28660	LOC_Os01g28660.1	1896
Chr1	16107844	16108309	466	*	.	985	.	-1	23.27301	-1	217	Promoter	1	16108460	16111921	3462	1	LOC_Os01g28760	LOC_Os01g28760.1	-151
Chr1	16115238	16116128	891	*	.	897	.	-1	22.78693	-1	258	Distal Intergenic	1	16113332	16114599	1268	1	LOC_Os01g28770	LOC_Os01g28770.1	1906
Chr1	16131657	16132261	605	*	.	1000	.	-1	42.30907	-1	318	Downstream (2-3kb)	1	16130515	16131447	933	1	LOC_Os01g28790	LOC_Os01g28790.1	1142
Chr1	16145436	16146388	953	*	.	635	.	-1	14.61078	-1	502	Promoter	1	16144830	16145234	405	1	LOC_Os01g28820	LOC_Os01g28820.1	606
Chr1	16160135	16160677	543	*	.	868	.	-1	18.19302	-1	246	Distal Intergenic	1	16156978	16157217	240	1	LOC_Os01g28850	LOC_Os01g28850.1	3157
Chr1	16161333	16162481	1149	*	.	1000	.	-1	38.39435	-1	642	Downstream (2-3kb)	1	16156978	16157217	240	1	LOC_Os01g28850	LOC_Os01g28850.1	4355
Chr1	16162516	16164195	1680	*	.	401	.	-1	10.40178	-1	887	Downstream (<1kb)	1	16156978	16157217	240	1	LOC_Os01g28850	LOC_Os01g28850.1	5538
Chr1	16164483	16165146	664	*	.	333	.	-1	7.79348	-1	397	Exon (LOC_Os01g28870.1/LOC_Os01g28870, exon 4 of 4)	1	16164769	16170924	6156	2	LOC_Os01g28870	LOC_Os01g28870.1	5778
Chr1	16167017	16167529	513	*	.	409	.	-1	9.41222	-1	255	Exon (LOC_Os01g28870.1/LOC_Os01g28870, exon 3 of 4)	1	16164769	16170924	6156	2	LOC_Os01g28870	LOC_Os01g28870.1	3395
Chr1	16168426	16169830	1405	*	.	393	.	-1	9.21618	-1	456	Exon (LOC_Os01g28870.1/LOC_Os01g28870, exon 2 of 4)	1	16164769	16170924	6156	2	LOC_Os01g28870	LOC_Os01g28870.1	1094
Chr1	16170113	16171231	1119	*	.	436	.	-1	9.60591	-1	871	Promoter	1	16164769	16170924	6156	2	LOC_Os01g28870	LOC_Os01g28870.1	0
Chr1	16171796	16172300	505	*	.	1000	.	-1	34.34173	-1	213	Promoter	1	16164769	16170924	6156	2	LOC_Os01g28870	LOC_Os01g28870.1	-872
Chr1	16180151	16180713	563	*	.	183	.	-1	8.38277	-1	382	Distal Intergenic	1	16164769	16170924	6156	2	LOC_Os01g28870	LOC_Os01g28870.1	-9227
Chr1	16182066	16183640	1575	*	.	283	.	-1	5.98447	-1	850	Downstream (<1kb)	1	16184360	16192451	8092	2	LOC_Os01g28882	LOC_Os01g28882.1	8811
Chr1	16206398	16207025	628	*	.	183	.	-1	4.508	-1	485	Promoter	1	16206168	16206650	483	2	LOC_Os01g28920	LOC_Os01g28920.1	0
Chr1	16213450	16214789	1340	*	.	586	.	-1	12.17718	-1	276	Downstream (<1kb)	1	16210935	16211252	318	2	LOC_Os01g28940	LOC_Os01g28940.1	-2198
Chr1	16222794	16224102	1309	*	.	772	.	-1	17.62363	-1	270	Downstream (<1kb)	1	16219615	16220763	1149	2	LOC_Os01g28960	LOC_Os01g28960.1	-2031
Chr1	16252103	16252622	520	*	.	493	.	-1	10.47245	-1	181	Downstream (1-2kb)	1	16253873	16254307	435	2	LOC_Os01g29030	LOC_Os01g29030.1	1685
Chr1	16253374	16255093	1720	*	.	509	.	-1	11.8293	-1	950	Promoter	1	16253873	16254307	435	2	LOC_Os01g29030	LOC_Os01g29030.1	0
Chr1	16257384	16258202	819	*	.	802	.	-1	17.98785	-1	248	Promoter	1	16255520	16258519	3000	2	LOC_Os01g29040	LOC_Os01g29040.1	317
Chr1	16270673	16271432	760	*	.	1000	.	-1	34.86481	-1	297	Downstream (2-3kb)	1	16268013	16268316	304	1	LOC_Os01g29060	LOC_Os01g29060.1	2660
Chr1	16277380	16278104	725	*	.	1000	.	-1	25.70555	-1	308	Promoter	1	16273874	16276614	2741	2	LOC_Os01g29070	LOC_Os01g29070.1	-766
Chr1	16286779	16287302	524	*	.	476	.	-1	11.47781	-1	221	Intron (LOC_Os01g29100.1/LOC_Os01g29100, intron 3 of 3)	1	16285922	16288635	2714	2	LOC_Os01g29100	LOC_Os01g29100.1	1333
Chr1	16287431	16288310	880	*	.	635	.	-1	15.31642	-1	226	Promoter	1	16285922	16288635	2714	2	LOC_Os01g29100	LOC_Os01g29100.1	325
Chr1	16288845	16289646	802	*	.	383	.	-1	9.64742	-1	372	Promoter	1	16285922	16288635	2714	2	LOC_Os01g29100	LOC_Os01g29100.1	-210
Chr1	16305931	16306440	510	*	.	183	.	-1	4.329	-1	252	Downstream (<1kb)	1	16306512	16309782	3271	2	LOC_Os01g29110	LOC_Os01g29110.1	3342
Chr1	16340018	16340519	502	*	.	730	.	-1	17.93541	-1	256	Promoter	1	16339225	16340168	944	1	LOC_Os01g29160	LOC_Os01g29160.1	793
Chr1	16353935	16354539	605	*	.	650	.	-1	14.46258	-1	260	Distal Intergenic	1	16356763	16358147	1385	1	LOC_Os01g29190	LOC_Os01g29190.1	-2224
Chr1	16361690	16362418	729	*	.	355	.	-1	9.28351	-1	208	Promoter	1	16361631	16361936	306	1	LOC_Os01g29200	LOC_Os01g29200.1	59
Chr1	16404680	16405924	1245	*	.	1000	.	-1	37.37705	-1	985	Downstream (1-2kb)	1	16400629	16403593	2965	1	LOC_Os01g29260	LOC_Os01g29260.1	4051
Chr1	16418066	16418561	496	*	.	771	.	-1	19.86929	-1	270	Promoter	1	16418132	16419629	1498	1	LOC_Os01g29290	LOC_Os01g29290.1	0
Chr1	16443367	16444491	1125	*	.	183	.	-1	5.29313	-1	604	Distal Intergenic	1	16447121	16447701	581	1	LOC_Os01g29350	LOC_Os01g29350.1	-2630
Chr1	16448744	16449490	747	*	.	311	.	-1	7.99259	-1	499	Distal Intergenic	1	16447121	16447701	581	1	LOC_Os01g29350	LOC_Os01g29350.1	1623
Chr1	16458904	16459335	432	*	.	412	.	-1	10.49672	-1	238	Distal Intergenic	1	16461282	16464193	2912	1	LOC_Os01g29370	LOC_Os01g29370.1	-1947
Chr1	16487771	16488452	682	*	.	573	.	-1	13.37786	-1	438	Intron (LOC_Os01g29409.1/LOC_Os01g29409, intron 4 of 8)	1	16495357	16498522	3166	1	LOC_Os01g29430	LOC_Os01g29430.2	-6905
Chr1	16521780	16522718	939	*	.	183	.	-1	5.48442	-1	284	Distal Intergenic	1	16524768	16532682	7915	1	LOC_Os01g29488	LOC_Os01g29488.1	-2050
Chr1	16550230	16551557	1328	*	.	378	.	-1	10.93519	-1	331	Downstream (<1kb)	1	16551839	16557812	5974	2	LOC_Os01g29530	LOC_Os01g29530.1	6255
Chr1	16562465	16563837	1373	*	.	1000	.	-1	29.86455	-1	263	Promoter	1	16562769	16563047	279	1	LOC_Os01g29550	LOC_Os01g29550.1	0
Chr1	16572036	16573312	1277	*	.	626	.	-1	12.55617	-1	345	Promoter	1	16572196	16572843	648	1	LOC_Os01g29570	LOC_Os01g29570.1	0
Chr1	16574710	16575458	749	*	.	847	.	-1	21.37687	-1	433	Promoter	1	16575747	16578891	3145	1	LOC_Os01g29580	LOC_Os01g29580.1	-289
Chr1	16575628	16579869	4242	*	.	316	.	-1	7.71515	-1	1122	Promoter	1	16575747	16578891	3145	1	LOC_Os01g29580	LOC_Os01g29580.1	0
Chr1	16580314	16582004	1691	*	.	183	.	-1	6.5824	-1	1532	Exon (LOC_Os01g29590.1/LOC_Os01g29590, exon 2 of 3)	1	16579651	16584936	5286	2	LOC_Os01g29590	LOC_Os01g29590.1	2932
Chr1	16582751	16584393	1643	*	.	183	.	-1	6.62501	-1	1084	Promoter	1	16579651	16584936	5286	2	LOC_Os01g29590	LOC_Os01g29590.1	543
Chr1	16584638	16585705	1068	*	.	1000	.	-1	39.23437	-1	353	Promoter	1	16579651	16584936	5286	2	LOC_Os01g29590	LOC_Os01g29590.1	0
Chr1	16586202	16586634	433	*	.	890	.	-1	20.40712	-1	234	Downstream (1-2kb)	1	16579651	16584936	5286	2	LOC_Os01g29590	LOC_Os01g29590.1	-1266
Chr1	16614129	16614545	417	*	.	413	.	-1	10.24451	-1	201	Downstream (2-3kb)	1	16612726	16613199	474	1	LOC_Os01g29640	LOC_Os01g29640.1	1403
Chr1	16619799	16621102	1304	*	.	678	.	-1	13.83922	-1	353	Promoter	1	16616931	16619246	2316	2	LOC_Os01g29650	LOC_Os01g29650.1	-553
Chr1	16628317	16629586	1270	*	.	855	.	-1	20.81216	-1	283	Downstream (<1kb)	1	16622723	16625962	3240	2	LOC_Os01g29670	LOC_Os01g29670.1	-2355
Chr1	16664608	16665231	624	*	.	327	.	-1	7.589	-1	372	Exon (LOC_Os01g29750.1/LOC_Os01g29750, exon 13 of 13)	1	16659734	16664416	4683	1	LOC_Os01g29740	LOC_Os01g29740.1	4874
Chr1	16691117	16691533	417	*	.	183	.	-1	5.69763	-1	190	Intron (LOC_Os01g29790.1/LOC_Os01g29790, intron 3 of 4)	1	16690018	16693615	3598	2	LOC_Os01g29790	LOC_Os01g29790.1	2082
Chr1	16698167	16698964	798	*	.	183	.	-1	5.26775	-1	257	Promoter	1	16699521	16700745	1225	1	LOC_Os01g29804	LOC_Os01g29804.3	-557
Chr1	16703285	16703795	511	*	.	1000	.	-1	32.53366	-1	224	Distal Intergenic	1	16706250	16709605	3356	1	LOC_Os01g29820	LOC_Os01g29820.1	-2455
Chr1	16704663	16705815	1153	*	.	674	.	-1	15.98173	-1	227	Promoter	1	16706250	16709605	3356	1	LOC_Os01g29820	LOC_Os01g29820.1	-435
Chr1	16938976	16940155	1180	*	.	1000	.	-1	33.26925	-1	885	Promoter	1	16938489	16939796	1308	2	LOC_Os01g30990	LOC_Os01g30990.1	0
Chr1	16967587	16968774	1188	*	.	819	.	-1	21.60382	-1	303	Intron (LOC_Os01g31020.1/LOC_Os01g31020, intron 10 of 14)	1	16974780	16975492	713	1	LOC_Os01g31030	LOC_Os01g31030.1	-6006
Chr1	16978524	16978937	414	*	.	607	.	-1	14.51478	-1	194	Exon (LOC_Os01g31040.1/LOC_Os01g31040, exon 1 of 2)	1	16976706	16979104	2399	1	LOC_Os01g31040	LOC_Os01g31040.1	1818
Chr1	16994341	16994807	467	*	.	1000	.	-1	31.78874	-1	293	Distal Intergenic	1	16998813	16999625	813	2	LOC_Os01g31090	LOC_Os01g31090.1	4818
Chr1	16998513	16999364	852	*	.	844	.	-1	22.17627	-1	475	Promoter	1	16998813	16999625	813	2	LOC_Os01g31090	LOC_Os01g31090.1	261
Chr1	17025090	17025863	774	*	.	183	.	-1	7.69149	-1	174	Promoter	1	17024731	17025632	902	1	LOC_Os01g31124	LOC_Os01g31124.1	359
Chr1	17053123	17054334	1212	*	.	696	.	-1	14.28604	-1	328	Downstream (<1kb)	1	17054515	17058378	3864	2	LOC_Os01g31190	LOC_Os01g31190.1	4044
Chr1	17061691	17062155	465	*	.	183	.	-1	5.38119	-1	244	Promoter	1	17059284	17062049	2766	2	LOC_Os01g31200	LOC_Os01g31200.1	0
Chr1	17062851	17064472	1622	*	.	1000	.	-1	35.00766	-1	298	Promoter	1	17065080	17065535	456	1	LOC_Os01g31210	LOC_Os01g31210.1	-608
Chr1	17090869	17091278	410	*	.	588	.	-1	13.77768	-1	224	Downstream (<1kb)	1	17091462	17092703	1242	2	LOC_Os01g31250	LOC_Os01g31250.1	1425
Chr1	17135819	17136673	855	*	.	391	.	-1	8.94511	-1	557	Promoter	1	17135689	17136310	622	1	LOC_Os01g31310	LOC_Os01g31310.1	130
Chr1	17141900	17142354	455	*	.	602	.	-1	12.45857	-1	246	Downstream (<1kb)	1	17139323	17140057	735	2	LOC_Os01g31330	LOC_Os01g31330.1	-1843
Chr1	17222861	17223374	514	*	.	824	.	-1	17.691	-1	240	Promoter	1	17223650	17225003	1354	1	LOC_Os01g31480	LOC_Os01g31480.1	-276
Chr1	17254658	17255566	909	*	.	1000	.	-1	43.81094	-1	602	Distal Intergenic	1	17257110	17258455	1346	1	LOC_Os01g31550	LOC_Os01g31550.1	-1544
Chr1	17287039	17288096	1058	*	.	373	.	-1	9.44998	-1	279	Promoter	1	17287312	17287587	276	1	LOC_Os01g31590	LOC_Os01g31590.1	0
Chr1	17301025	17301598	574	*	.	1000	.	-1	39.04369	-1	275	Promoter	1	17301967	17303723	1757	1	LOC_Os01g31610	LOC_Os01g31610.1	-369
Chr1	17328144	17331804	3661	*	.	485	.	-1	14.6184	-1	2050	Exon (LOC_Os01g31650.1/LOC_Os01g31650, exon 2 of 2)	1	17330387	17332812	2426	2	LOC_Os01g31660	LOC_Os01g31660.1	1008
Chr1	17332006	17333156	1151	*	.	653	.	-1	15.77304	-1	249	Promoter	1	17330387	17332812	2426	2	LOC_Os01g31660	LOC_Os01g31660.1	0
Chr1	17336359	17336811	453	*	.	476	.	-1	11.35594	-1	252	Exon (LOC_Os01g31670.1/LOC_Os01g31670, exon 5 of 6)	1	17335779	17338107	2329	2	LOC_Os01g31670	LOC_Os01g31670.1	1296
Chr1	17351597	17352203	607	*	.	183	.	-1	7.77519	-1	138	Promoter	1	17353097	17353414	318	1	LOC_Os01g31700	LOC_Os01g31700.1	-894
Chr1	17354688	17355179	492	*	.	763	.	-1	19.32433	-1	221	Distal Intergenic	1	17353097	17353414	318	1	LOC_Os01g31700	LOC_Os01g31700.1	1591
Chr1	17372315	17373688	1374	*	.	1000	.	-1	28.10699	-1	327	Distal Intergenic	1	17370551	17371263	713	1	LOC_Os01g31740	LOC_Os01g31740.1	1764
Chr1	17376499	17377292	794	*	.	1000	.	-1	36.97095	-1	464	Promoter	1	17377609	17380347	2739	1	LOC_Os01g31750	LOC_Os01g31750.1	-317
Chr1	17427142	17427678	537	*	.	183	.	-1	7.83248	-1	319	Intron (LOC_Os01g31810.2/LOC_Os01g31810, intron 3 of 6)	1	17422800	17429393	6594	2	LOC_Os01g31810	LOC_Os01g31810.2	1715
Chr1	17432520	17433826	1307	*	.	752	.	-1	15.24789	-1	322	Promoter	1	17432862	17433638	777	1	LOC_Os01g31820	LOC_Os01g31820.1	0
Chr1	17436799	17437217	419	*	.	581	.	-1	11.82994	-1	203	Promoter	1	17435774	17436214	441	2	LOC_Os01g31830	LOC_Os01g31830.1	-585
Chr1	17442048	17442658	611	*	.	422	.	-1	10.29603	-1	418	Promoter	1	17437482	17441704	4223	2	LOC_Os01g31840	LOC_Os01g31840.1	-344
Chr1	17460462	17461019	558	*	.	729	.	-1	14.96548	-1	303	Exon (LOC_Os01g31870.8/LOC_Os01g31870, exon 6 of 6)	1	17454023	17464973	10951	2	LOC_Os01g31870	LOC_Os01g31870.6	3954
Chr1	17477318	17477663	346	*	.	183	.	-1	6.18008	-1	175	Promoter	1	17474117	17477078	2962	2	LOC_Os01g31900	LOC_Os01g31900.1	-240
Chr1	17479074	17479553	480	*	.	356	.	-1	8.66708	-1	202	Promoter	1	17479142	17479831	690	1	LOC_Os01g31910	LOC_Os01g31910.1	0
Chr1	17520038	17521221	1184	*	.	524	.	-1	10.85831	-1	592	Promoter	1	17520578	17522454	1877	1	LOC_Os01g32000	LOC_Os01g32000.1	0
Chr1	17545361	17545887	527	*	.	291	.	-1	6.40188	-1	220	Distal Intergenic	1	17548583	17549932	1350	1	LOC_Os01g32060	LOC_Os01g32060.1	-2696
Chr1	17559104	17559655	552	*	.	183	.	-1	7.69531	-1	294	Downstream (<1kb)	1	17560756	17564948	4193	1	LOC_Os01g32080	LOC_Os01g32080.1	-1101
Chr1	17575014	17575566	553	*	.	798	.	-1	17.17136	-1	246	Downstream (<1kb)	1	17570072	17573208	3137	2	LOC_Os01g32100	LOC_Os01g32100.1	-1806
Chr1	17591762	17592161	400	*	.	317	.	-1	7.99709	-1	213	Distal Intergenic	1	17589178	17590194	1017	1	LOC_Os01g32140	LOC_Os01g32140.1	2584
Chr1	17627520	17627922	403	*	.	335	.	-1	8.87234	-1	240	Promoter	1	17612335	17626975	14641	2	LOC_Os01g32184	LOC_Os01g32184.2	-545
Chr1	17636180	17637414	1235	*	.	627	.	-1	14.96548	-1	367	Promoter	1	17632040	17635691	3652	2	LOC_Os01g32210	LOC_Os01g32210.1	-489
Chr1	17644779	17646062	1284	*	.	637	.	-1	15.03615	-1	278	Promoter	1	17637859	17644223	6365	2	LOC_Os01g32220	LOC_Os01g32220.1	-556
Chr1	17659524	17660590	1067	*	.	639	.	-1	16.60475	-1	824	Distal Intergenic	1	17667187	17672473	5287	1	LOC_Os01g32250	LOC_Os01g32250.1	-6597
Chr1	17675291	17675717	427	*	.	183	.	-1	8.50534	-1	240	Distal Intergenic	1	17681433	17683094	1662	1	LOC_Os01g32259	LOC_Os01g32259.1	-5716
Chr1	17690116	17690859	744	*	.	895	.	-1	19.79879	-1	504	Distal Intergenic	1	17691882	17693677	1796	1	LOC_Os01g32270	LOC_Os01g32270.1	-1023
Chr1	17758638	17759295	658	*	.	1000	.	-1	42.95898	-1	331	Intron (LOC_Os01g32364.1/LOC_Os01g32364, intron 2 of 10)	1	17756051	17765020	8970	1	LOC_Os01g32364	LOC_Os01g32364.1	2587
Chr1	17773897	17774521	625	*	.	432	.	-1	9.78662	-1	257	Promoter	1	17775361	17777353	1993	1	LOC_Os01g32400	LOC_Os01g32400.1	-840
Chr1	17774843	17775712	870	*	.	183	.	-1	4.23048	-1	288	Promoter	1	17775361	17777353	1993	1	LOC_Os01g32400	LOC_Os01g32400.1	0
Chr1	17775865	17777519	1655	*	.	645	.	-1	15.20375	-1	384	Promoter	1	17775361	17777353	1993	1	LOC_Os01g32400	LOC_Os01g32400.1	504
Chr1	17779375	17780609	1235	*	.	469	.	-1	10.47726	-1	910	Promoter	1	17778628	17780165	1538	2	LOC_Os01g32410	LOC_Os01g32410.1	0
Chr1	17782644	17784009	1366	*	.	402	.	-1	9.0238	-1	310	Promoter	1	17783039	17783779	741	2	LOC_Os01g32420	LOC_Os01g32420.1	0
Chr1	17784505	17785247	743	*	.	702	.	-1	15.49086	-1	160	Promoter	1	17783039	17783779	741	2	LOC_Os01g32420	LOC_Os01g32420.1	-726
Chr1	17810905	17811535	631	*	.	368	.	-1	9.36612	-1	267	Distal Intergenic	1	17808859	17809254	396	2	LOC_Os01g32480	LOC_Os01g32480.1	-1651
Chr1	17815093	17815790	698	*	.	860	.	-1	23.06829	-1	257	Distal Intergenic	1	17817775	17818718	944	1	LOC_Os01g32490	LOC_Os01g32490.1	-1985
Chr1	17833486	17834728	1243	*	.	281	.	-1	7.02049	-1	317	Downstream (2-3kb)	1	17827164	17831627	4464	2	LOC_Os01g32510	LOC_Os01g32510.1	-1859
Chr1	17845925	17846545	621	*	.	183	.	-1	6.91601	-1	381	Promoter	1	17846238	17846534	297	2	LOC_Os01g32540	LOC_Os01g32540.1	0
Chr1	17851341	17851844	504	*	.	183	.	-1	5.84128	-1	267	Distal Intergenic	1	17846809	17849850	3042	1	LOC_Os01g32550	LOC_Os01g32550.1	4532
Chr1	17863719	17864571	853	*	.	909	.	-1	25.03044	-1	225	Distal Intergenic	1	17859771	17860643	873	2	LOC_Os01g32560	LOC_Os01g32560.1	-3076
Chr1	17878055	17879350	1296	*	.	292	.	-1	7.55868	-1	216	Promoter	1	17874256	17877337	3082	2	LOC_Os01g32600	LOC_Os01g32600.1	-718
Chr1	17891590	17891943	354	*	.	472	.	-1	11.27994	-1	178	Exon (LOC_Os01g32630.1/LOC_Os01g32630, exon 4 of 5)	1	17887504	17892946	5443	2	LOC_Os01g32630	LOC_Os01g32630.1	1003
Chr1	17894059	17894410	352	*	.	480	.	-1	11.46783	-1	183	Promoter	1	17894912	17898610	3699	1	LOC_Os01g32640	LOC_Os01g32640.1	-502
Chr1	17902243	17902744	502	*	.	183	.	-1	6.51798	-1	208	Promoter	1	17903066	17903647	582	2	LOC_Os01g32650	LOC_Os01g32650.1	903
Chr1	17914812	17916573	1762	*	.	1000	.	-1	46.05657	-1	676	Distal Intergenic	1	17911523	17912150	628	2	LOC_Os01g32670	LOC_Os01g32670.1	-2662
Chr1	17926061	17926597	537	*	.	896	.	-1	20.06878	-1	272	Distal Intergenic	1	17927689	17929705	2017	1	LOC_Os01g32700	LOC_Os01g32700.1	-1092
Chr1	17978017	17978542	526	*	.	403	.	-1	11.23448	-1	249	Promoter	1	17975816	17977327	1512	2	LOC_Os01g32770	LOC_Os01g32770.1	-690
Chr1	17979344	17979850	507	*	.	183	.	-1	5.34315	-1	274	Distal Intergenic	1	17975816	17977327	1512	2	LOC_Os01g32770	LOC_Os01g32770.1	-2017
Chr1	18004364	18005182	819	*	.	542	.	-1	12.37883	-1	433	Promoter	1	18004778	18005128	351	1	LOC_Os01g32810	LOC_Os01g32810.1	0
Chr1	18065063	18065488	426	*	.	654	.	-1	15.31272	-1	240	Promoter	1	18064872	18065803	932	1	LOC_Os01g32900	LOC_Os01g32900.1	191
Chr1	18070727	18071338	612	*	.	642	.	-1	15.38969	-1	209	Distal Intergenic	1	18068807	18069337	531	2	LOC_Os01g32910	LOC_Os01g32910.1	-1390
Chr1	18080089	18080481	393	*	.	353	.	-1	8.99478	-1	169	Promoter	1	18079428	18080300	873	2	LOC_Os01g32940	LOC_Os01g32940.1	0
Chr1	18089299	18089704	406	*	.	183	.	-1	7.30991	-1	184	Intron (LOC_Os01g32964.1/LOC_Os01g32964, intron 7 of 7)	1	18087601	18095186	7586	2	LOC_Os01g32964	LOC_Os01g32964.1	5482
Chr1	18116210	18117018	809	*	.	841	.	-1	17.44213	-1	186	Promoter	1	18116812	18121149	4338	1	LOC_Os01g32990	LOC_Os01g32990.1	0
Chr1	18121668	18122276	609	*	.	868	.	-1	23.28215	-1	211	Distal Intergenic	1	18124929	18128894	3966	1	LOC_Os01g33000	LOC_Os01g33000.1	-2653
Chr1	18160343	18161040	698	*	.	658	.	-1	13.19693	-1	403	Intron (LOC_Os01g33050.2/LOC_Os01g33050, intron 1 of 3)	1	18158641	18163459	4819	2	LOC_Os01g33050	LOC_Os01g33050.2	2419
Chr1	18161566	18162127	562	*	.	298	.	-1	7.99709	-1	269	Intron (LOC_Os01g33050.2/LOC_Os01g33050, intron 1 of 3)	1	18158641	18163459	4819	2	LOC_Os01g33050	LOC_Os01g33050.2	1332
Chr1	18197703	18198629	927	*	.	1000	.	-1	49.25309	-1	456	Distal Intergenic	1	18205177	18208221	3045	1	LOC_Os01g33090	LOC_Os01g33090.1	-6548
Chr1	18221241	18221888	648	*	.	738	.	-1	18.14971	-1	358	Distal Intergenic	1	18210861	18215083	4223	2	LOC_Os01g33100	LOC_Os01g33100.1	-6158
Chr1	18222349	18222747	399	*	.	748	.	-1	18.68342	-1	214	Distal Intergenic	1	18229321	18233091	3771	1	LOC_Os01g33110	LOC_Os01g33110.1	-6574
Chr1	18250080	18250823	744	*	.	183	.	-1	5.86617	-1	330	Promoter	1	18246712	18250109	3398	2	LOC_Os01g33142	LOC_Os01g33142.1	0
Chr1	18260177	18260970	794	*	.	1000	.	-1	42.95898	-1	298	Promoter	1	18259565	18267198	7634	1	LOC_Os01g33160	LOC_Os01g33160.1	612
Chr1	18277169	18277835	667	*	.	575	.	-1	11.96617	-1	406	Intron (LOC_Os01g33190.1/LOC_Os01g33190, intron 3 of 12)	1	18272483	18282177	9695	2	LOC_Os01g33190	LOC_Os01g33190.1	4342
Chr1	18309935	18311177	1243	*	.	787	.	-1	16.10319	-1	328	Promoter	1	18304048	18309342	5295	2	LOC_Os01g33240	LOC_Os01g33240.1	-593
Chr1	18318423	18319667	1245	*	.	653	.	-1	15.31642	-1	297	Downstream (<1kb)	1	18311485	18316059	4575	2	LOC_Os01g33250	LOC_Os01g33250.1	-2364
Chr1	18323542	18323958	417	*	.	370	.	-1	8.55869	-1	241	Exon (LOC_Os01g33260.1/LOC_Os01g33260, exon 24 of 32)	1	18311485	18316059	4575	2	LOC_Os01g33250	LOC_Os01g33250.1	-7483
Chr1	18435525	18436178	654	*	.	477	.	-1	11.49926	-1	320	Promoter	1	18435711	18436115	405	1	LOC_Os01g33480	LOC_Os01g33480.1	0
Chr1	18439917	18440635	719	*	.	415	.	-1	10.20285	-1	499	Promoter	1	18438308	18439610	1303	2	LOC_Os01g33490	LOC_Os01g33490.1	-307
Chr1	18469808	18470206	399	*	.	710	.	-1	17.2468	-1	181	Downstream (2-3kb)	1	18471937	18472722	786	1	LOC_Os01g33560	LOC_Os01g33560.1	-1731
Chr1	18471848	18472359	512	*	.	902	.	-1	21.18222	-1	231	Promoter	1	18471937	18472722	786	1	LOC_Os01g33560	LOC_Os01g33560.1	0
Chr1	18475424	18475850	427	*	.	762	.	-1	15.67816	-1	224	Distal Intergenic	1	18471937	18472722	786	1	LOC_Os01g33560	LOC_Os01g33560.1	3487
Chr1	18478479	18479093	615	*	.	757	.	-1	19.29796	-1	411	Distal Intergenic	1	18482118	18483575	1458	1	LOC_Os01g33580	LOC_Os01g33580.1	-3025
Chr1	18490101	18491196	1096	*	.	593	.	-1	14.05948	-1	525	Distal Intergenic	1	18485228	18488278	3051	1	LOC_Os01g33590	LOC_Os01g33590.1	4873
Chr1	18503249	18503847	599	*	.	846	.	-1	21.82747	-1	244	Promoter	1	18503187	18503755	569	2	LOC_Os01g33615	LOC_Os01g33615.1	0
Chr1	18511130	18511794	665	*	.	183	.	-1	5.6459	-1	406	Promoter	1	18506520	18511353	4834	2	LOC_Os01g33630	LOC_Os01g33630.1	0
Chr1	18528427	18529415	989	*	.	1000	.	-1	30.0521	-1	643	Downstream (2-3kb)	1	18530424	18530992	569	1	LOC_Os01g33670	LOC_Os01g33670.1	-1009
Chr1	18548770	18550381	1612	*	.	569	.	-1	11.55683	-1	609	Exon (LOC_Os01g33700.1/LOC_Os01g33700, exon 4 of 4)	1	18548878	18554705	5828	2	LOC_Os01g33700	LOC_Os01g33700.1	4324
Chr1	18551326	18552494	1169	*	.	433	.	-1	10.63266	-1	958	Intron (LOC_Os01g33700.1/LOC_Os01g33700, intron 3 of 3)	1	18548878	18554705	5828	2	LOC_Os01g33700	LOC_Os01g33700.1	2211
Chr1	18562572	18563365	794	*	.	1000	.	-1	30.6197	-1	528	Downstream (2-3kb)	1	18559025	18559598	574	1	LOC_Os01g33720	LOC_Os01g33720.1	3547
Chr1	18619262	18621168	1907	*	.	276	.	-1	7.53461	-1	255	Promoter	1	18620775	18621263	489	2	LOC_Os01g33830	LOC_Os01g33830.1	95
Chr1	18622999	18623493	495	*	.	788	.	-1	20.16092	-1	214	Promoter	1	18622231	18624007	1777	1	LOC_Os01g33840	LOC_Os01g33840.1	768
Chr1	18637581	18638258	678	*	.	323	.	-1	8.23085	-1	413	Intron (LOC_Os01g33869.1/LOC_Os01g33869, intron 1 of 4)	1	18626121	18641762	15642	1	LOC_Os01g33869	LOC_Os01g33869.1	11460
Chr1	18644434	18644952	519	*	.	524	.	-1	11.45186	-1	273	Distal Intergenic	1	18650021	18650251	231	1	LOC_Os01g33900	LOC_Os01g33900.1	-5069
Chr1	18649731	18650886	1156	*	.	416	.	-1	9.3466	-1	361	Promoter	1	18650021	18650251	231	1	LOC_Os01g33900	LOC_Os01g33900.1	0
Chr1	18654021	18654373	353	*	.	383	.	-1	9.90457	-1	161	Distal Intergenic	1	18652227	18652931	705	1	LOC_Os01g33910	LOC_Os01g33910.1	1794
Chr1	18663288	18663596	309	*	.	183	.	-1	7.69531	-1	191	Intron (LOC_Os01g33930.1/LOC_Os01g33930, intron 3 of 5)	1	18659094	18665469	6376	1	LOC_Os01g33930	LOC_Os01g33930.1	4194
Chr1	18666551	18667084	534	*	.	678	.	-1	16.73323	-1	236	Promoter	1	18666239	18667874	1636	2	LOC_Os01g33940	LOC_Os01g33940.1	790
Chr1	18702240	18702759	520	*	.	548	.	-1	11.29105	-1	301	Promoter	1	18702266	18702487	222	2	LOC_Os01g33980	LOC_Os01g33980.1	0
Chr1	18708072	18708477	406	*	.	369	.	-1	8.73402	-1	266	Distal Intergenic	1	18710781	18711770	990	1	LOC_Os01g34000	LOC_Os01g34000.1	-2304
Chr1	18712154	18712607	454	*	.	481	.	-1	10.34153	-1	139	Distal Intergenic	1	18710781	18711770	990	1	LOC_Os01g34000	LOC_Os01g34000.1	1373
Chr1	18726441	18727426	986	*	.	594	.	-1	11.98356	-1	437	Promoter	1	18727926	18728147	222	1	LOC_Os01g34020	LOC_Os01g34020.1	-500
Chr1	18732522	18733093	572	*	.	794	.	-1	18.16867	-1	324	Exon (LOC_Os01g34030.1/LOC_Os01g34030, exon 2 of 5)	1	18731218	18735156	3939	1	LOC_Os01g34030	LOC_Os01g34030.1	1304
Chr1	18733859	18735718	1860	*	.	183	.	-1	5.76385	-1	1153	Exon (LOC_Os01g34030.1/LOC_Os01g34030, exon 4 of 5)	1	18731218	18735156	3939	1	LOC_Os01g34030	LOC_Os01g34030.1	2641
Chr1	18736905	18737297	393	*	.	642	.	-1	14.64977	-1	202	Exon (LOC_Os01g34040.1/LOC_Os01g34040, exon 5 of 6)	1	18735691	18741725	6035	2	LOC_Os01g34040	LOC_Os01g34040.1	4428
Chr1	18737856	18738299	444	*	.	1000	.	-1	24.6804	-1	194	Exon (LOC_Os01g34040.1/LOC_Os01g34040, exon 4 of 6)	1	18735691	18741725	6035	2	LOC_Os01g34040	LOC_Os01g34040.1	3426
Chr1	18740915	18741722	808	*	.	548	.	-1	13.24702	-1	589	Promoter	1	18735691	18741725	6035	2	LOC_Os01g34040	LOC_Os01g34040.1	3
Chr1	18742163	18742851	689	*	.	646	.	-1	14.41351	-1	422	Promoter	1	18735691	18741725	6035	2	LOC_Os01g34040	LOC_Os01g34040.1	-438
Chr1	18749929	18750440	512	*	.	287	.	-1	7.76475	-1	247	Promoter	1	18749285	18750480	1196	1	LOC_Os01g34050	LOC_Os01g34050.1	644
Chr1	18761729	18762687	959	*	.	777	.	-1	19.99164	-1	244	Promoter	1	18763270	18774476	11207	1	LOC_Os01g34080	LOC_Os01g34080.1	-583
Chr1	18777932	18778579	648	*	.	723	.	-1	18.04769	-1	419	Promoter	1	18777852	18778187	336	2	LOC_Os01g34090	LOC_Os01g34090.1	0
Chr1	18782035	18782656	622	*	.	383	.	-1	10.35153	-1	335	Promoter	1	18782270	18782566	297	1	LOC_Os01g34110	LOC_Os01g34110.1	0
Chr1	18783437	18784058	622	*	.	870	.	-1	19.92541	-1	413	Distal Intergenic	1	18782270	18782566	297	1	LOC_Os01g34110	LOC_Os01g34110.1	1167
Chr1	18789055	18789461	407	*	.	598	.	-1	12.44217	-1	220	Downstream (2-3kb)	1	18791730	18792035	306	1	LOC_Os01g34120	LOC_Os01g34120.1	-2269
Chr1	18794906	18795312	407	*	.	183	.	-1	8.6698	-1	216	Promoter	1	18795409	18795741	333	2	LOC_Os01g34130	LOC_Os01g34130.1	429
Chr1	18831265	18832197	933	*	.	1000	.	-1	35.4247	-1	581	Distal Intergenic	1	18841382	18841585	204	2	LOC_Os01g34180	LOC_Os01g34180.1	9388
Chr1	18840985	18842208	1224	*	.	818	.	-1	18.68382	-1	990	Promoter	1	18841382	18841585	204	2	LOC_Os01g34180	LOC_Os01g34180.1	0
Chr1	18844149	18844825	677	*	.	1000	.	-1	24.365	-1	381	Distal Intergenic	1	18841382	18841585	204	2	LOC_Os01g34180	LOC_Os01g34180.1	-2564
Chr1	18855359	18855787	429	*	.	598	.	-1	11.98356	-1	212	Exon (LOC_Os01g34200.1/LOC_Os01g34200, exon 8 of 13)	1	18853575	18857379	3805	1	LOC_Os01g34200	LOC_Os01g34200.2	1784
Chr1	18867518	18868177	660	*	.	924	.	-1	22.43418	-1	310	Downstream (1-2kb)	1	18869711	18870733	1023	2	LOC_Os01g34220	LOC_Os01g34220.1	2556
Chr1	18874883	18875666	784	*	.	427	.	-1	10.03401	-1	278	Promoter	1	18875515	18876336	822	1	LOC_Os01g34230	LOC_Os01g34230.1	0
Chr1	18884574	18885452	879	*	.	718	.	-1	15.84129	-1	387	Downstream (2-3kb)	1	18888152	18888385	234	2	LOC_Os01g34260	LOC_Os01g34260.1	2933
Chr1	18991011	18991658	648	*	.	381	.	-1	9.5843	-1	270	Promoter	1	18990598	18991515	918	2	LOC_Os01g34440	LOC_Os01g34440.1	0
Chr1	18995894	18996639	746	*	.	756	.	-1	17.44213	-1	240	Distal Intergenic	1	18992785	18994974	2190	1	LOC_Os01g34450	LOC_Os01g34450.1	3109
Chr1	19020223	19020653	431	*	.	659	.	-1	13.8381	-1	245	Promoter	1	19016352	19020551	4200	2	LOC_Os01g34490	LOC_Os01g34490.1	0
Chr1	19030220	19030731	512	*	.	979	.	-1	27.79988	-1	232	Downstream (2-3kb)	1	19032374	19032926	553	1	LOC_Os01g34520	LOC_Os01g34520.1	-1643
Chr1	19046349	19046819	471	*	.	807	.	-1	20.98879	-1	264	Distal Intergenic	1	19053899	19054165	267	2	LOC_Os01g34540	LOC_Os01g34540.1	7346
Chr1	19078227	19078809	583	*	.	553	.	-1	11.29943	-1	267	Promoter	1	19078084	19078620	537	2	LOC_Os01g34600	LOC_Os01g34600.1	0
Chr1	19084638	19085339	702	*	.	183	.	-1	3.86779	-1	238	Promoter	1	19085832	19088290	2459	1	LOC_Os01g34614	LOC_Os01g34614.1	-493
Chr1	19100633	19101053	421	*	.	709	.	-1	16.75117	-1	208	Promoter	1	19095517	19100157	4641	2	LOC_Os01g34630	LOC_Os01g34630.1	-476
Chr1	19108481	19108863	383	*	.	434	.	-1	10.49672	-1	149	Downstream (2-3kb)	1	19110908	19113315	2408	2	LOC_Os01g34660	LOC_Os01g34660.1	4452
Chr1	19118572	19119013	442	*	.	574	.	-1	13.75424	-1	247	Intron (LOC_Os01g34670.1/LOC_Os01g34670, intron 2 of 4)	1	19115246	19122409	7164	2	LOC_Os01g34670	LOC_Os01g34670.1	3396
Chr1	19128674	19129241	568	*	.	975	.	-1	26.67346	-1	334	Promoter	1	19123411	19129192	5782	2	LOC_Os01g34680	LOC_Os01g34680.1	0
Chr1	19149516	19150178	663	*	.	1000	.	-1	29.01965	-1	232	Distal Intergenic	1	19152743	19154728	1986	1	LOC_Os01g34720	LOC_Os01g34720.1	-2565
Chr1	19155447	19156045	599	*	.	546	.	-1	12.83096	-1	303	Distal Intergenic	1	19152743	19154728	1986	1	LOC_Os01g34720	LOC_Os01g34720.1	2704
Chr1	19163898	19165227	1330	*	.	939	.	-1	20.01603	-1	982	Promoter	1	19164424	19164861	438	2	LOC_Os01g34740	LOC_Os01g34740.1	0
Chr1	19176473	19177394	922	*	.	1000	.	-1	651.35223	-1	307	Downstream (<1kb)	1	19173908	19176315	2408	1	LOC_Os01g34770	LOC_Os01g34770.1	2565
Chr1	19210398	19210826	429	*	.	441	.	-1	10.50414	-1	228	Promoter	1	19211541	19214894	3354	1	LOC_Os01g34800	LOC_Os01g34800.1	-715
Chr1	19211753	19212267	515	*	.	183	.	-1	7.2288	-1	295	Promoter	1	19211541	19214894	3354	1	LOC_Os01g34800	LOC_Os01g34800.1	212
Chr1	19213759	19214251	493	*	.	183	.	-1	4.84416	-1	220	Exon (LOC_Os01g34800.1/LOC_Os01g34800, exon 1 of 2)	1	19211541	19214894	3354	1	LOC_Os01g34800	LOC_Os01g34800.1	2218
Chr1	19216698	19217609	912	*	.	183	.	-1	3.92393	-1	724	Promoter	1	19217798	19220689	2892	1	LOC_Os01g34810	LOC_Os01g34810.1	-189
Chr1	19217906	19218564	659	*	.	418	.	-1	10.23485	-1	207	Promoter	1	19217798	19220689	2892	1	LOC_Os01g34810	LOC_Os01g34810.1	108
Chr1	19218775	19219558	784	*	.	346	.	-1	8.13205	-1	564	Promoter	1	19217798	19220689	2892	1	LOC_Os01g34810	LOC_Os01g34810.1	977
Chr1	19220270	19222889	2620	*	.	529	.	-1	11.95441	-1	1230	Exon (LOC_Os01g34810.1/LOC_Os01g34810, exon 2 of 2)	1	19221317	19224608	3292	2	LOC_Os01g34820	LOC_Os01g34820.1	1719
Chr1	19223101	19224700	1600	*	.	1000	.	-1	46.10232	-1	471	Promoter	1	19221317	19224608	3292	2	LOC_Os01g34820	LOC_Os01g34820.1	0
Chr1	19225127	19225522	396	*	.	404	.	-1	9.09853	-1	205	Promoter	1	19221317	19224608	3292	2	LOC_Os01g34820	LOC_Os01g34820.1	-519
Chr1	19235093	19235508	416	*	.	512	.	-1	10.81651	-1	202	Downstream (<1kb)	1	19229487	19232920	3434	2	LOC_Os01g34830	LOC_Os01g34830.1	-2173
Chr1	19286610	19287162	553	*	.	329	.	-1	8.57913	-1	272	Promoter	1	19284961	19286949	1989	2	LOC_Os01g34910	LOC_Os01g34910.1	0
Chr1	19325580	19326064	485	*	.	574	.	-1	12.25216	-1	266	Promoter	1	19324813	19325469	657	2	LOC_Os01g34940	LOC_Os01g34940.1	-111
Chr1	19328509	19328905	397	*	.	876	.	-1	20.54343	-1	213	Distal Intergenic	1	19324813	19325469	657	2	LOC_Os01g34940	LOC_Os01g34940.1	-3040
Chr1	19364248	19365151	904	*	.	463	.	-1	10.01225	-1	672	Promoter	1	19364101	19364845	745	1	LOC_Os01g34990	LOC_Os01g34990.1	147
Chr1	19375249	19375858	610	*	.	1000	.	-1	28.91075	-1	374	Distal Intergenic	1	19378169	19387198	9030	1	LOC_Os01g35030	LOC_Os01g35030.1	-2311
Chr1	19377184	19377718	535	*	.	1000	.	-1	30.28611	-1	266	Promoter	1	19378169	19387198	9030	1	LOC_Os01g35030	LOC_Os01g35030.1	-451
Chr1	19414624	19415650	1027	*	.	741	.	-1	18.49854	-1	784	Downstream (<1kb)	1	19415879	19421330	5452	2	LOC_Os01g35070	LOC_Os01g35070.1	5680
Chr1	19437067	19437559	493	*	.	861	.	-1	22.85523	-1	242	Promoter	1	19436943	19437437	495	2	LOC_Os01g35110	LOC_Os01g35110.1	0
Chr1	19441778	19442926	1149	*	.	929	.	-1	25.65606	-1	310	Promoter	1	19442315	19442527	213	1	LOC_Os01g35149	LOC_Os01g35149.1	0
Chr1	19450133	19451329	1197	*	.	868	.	-1	25.40806	-1	395	Downstream (2-3kb)	1	19443279	19447829	4551	2	LOC_Os01g35140	LOC_Os01g35140.1	-2304
Chr1	19474395	19475540	1146	*	.	719	.	-1	20.18351	-1	317	Intron (LOC_Os01g35184.1/LOC_Os01g35184, intron 6 of 14)	1	19469262	19477606	8345	2	LOC_Os01g35184	LOC_Os01g35184.1	2066
Chr1	19487913	19488669	757	*	.	707	.	-1	14.49993	-1	555	Promoter	1	19489186	19492872	3687	1	LOC_Os01g35210	LOC_Os01g35210.1	-517
Chr1	19525409	19526397	989	*	.	183	.	-1	5.67063	-1	461	Downstream (<1kb)	1	19526843	19529048	2206	2	LOC_Os01g35270	LOC_Os01g35270.1	2651
Chr1	19547215	19548022	808	*	.	528	.	-1	12.34964	-1	432	Promoter	1	19547051	19548128	1078	1	LOC_Os01g35320	LOC_Os01g35320.1	164
Chr1	19555785	19556332	548	*	.	183	.	-1	5.91794	-1	400	Distal Intergenic	1	19560334	19561683	1350	2	LOC_Os01g35360	LOC_Os01g35360.1	5351
Chr1	19558306	19559097	792	*	.	591	.	-1	11.9619	-1	508	Downstream (1-2kb)	1	19560334	19561683	1350	2	LOC_Os01g35360	LOC_Os01g35360.1	2586
Chr1	19564253	19564995	743	*	.	418	.	-1	10.1993	-1	199	Distal Intergenic	1	19560334	19561683	1350	2	LOC_Os01g35360	LOC_Os01g35360.1	-2570
Chr1	19567530	19568262	733	*	.	183	.	-1	5.3963	-1	425	Promoter	1	19568086	19569111	1026	2	LOC_Os01g35370	LOC_Os01g35370.1	849
Chr1	19577315	19578690	1376	*	.	1000	.	-1	33.99996	-1	276	Promoter	1	19572988	19576720	3733	2	LOC_Os01g35390	LOC_Os01g35390.1	-595
Chr1	19581338	19582575	1238	*	.	1000	.	-1	25.61846	-1	674	Downstream (1-2kb)	1	19584012	19586728	2717	2	LOC_Os01g35400	LOC_Os01g35400.1	4153
Chr1	19587546	19588880	1335	*	.	1000	.	-1	32.11884	-1	708	Promoter	1	19589027	19591346	2320	1	LOC_Os01g35410	LOC_Os01g35410.1	-147
Chr1	19593534	19594856	1323	*	.	1000	.	-1	33.57127	-1	1089	Promoter	1	19593909	19598257	4349	1	LOC_Os01g35420	LOC_Os01g35420.1	0
Chr1	19602193	19602958	766	*	.	307	.	-1	7.73789	-1	401	Promoter	1	19601970	19604119	2150	1	LOC_Os01g35430	LOC_Os01g35430.1	223
Chr1	19603875	19604222	348	*	.	183	.	-1	5.36621	-1	121	Exon (LOC_Os01g35430.1/LOC_Os01g35430, exon 2 of 2)	1	19601970	19604119	2150	1	LOC_Os01g35430	LOC_Os01g35430.1	1905
Chr1	19605348	19605724	377	*	.	183	.	-1	6.70674	-1	209	Distal Intergenic	1	19601970	19604119	2150	1	LOC_Os01g35430	LOC_Os01g35430.1	3378
Chr1	19607287	19608407	1121	*	.	183	.	-1	7.19014	-1	617	Distal Intergenic	1	19611249	19612829	1581	1	LOC_Os01g35440	LOC_Os01g35440.1	-2842
Chr1	19609112	19610456	1345	*	.	1000	.	-1	35.21536	-1	546	Promoter	1	19611249	19612829	1581	1	LOC_Os01g35440	LOC_Os01g35440.1	-793
Chr1	19613022	19614275	1254	*	.	278	.	-1	6.81848	-1	922	Distal Intergenic	1	19611249	19612829	1581	1	LOC_Os01g35440	LOC_Os01g35440.1	1773
Chr1	19621345	19622633	1289	*	.	892	.	-1	18.82926	-1	978	Promoter	1	19623427	19623989	563	1	LOC_Os01g35460	LOC_Os01g35460.1	-794
Chr1	19653035	19654341	1307	*	.	429	.	-1	11.04561	-1	336	Promoter	1	19654524	19655198	675	2	LOC_Os01g35520	LOC_Os01g35520.1	857
Chr1	19657459	19658566	1108	*	.	183	.	-1	7.2892	-1	889	Promoter	1	19656473	19658061	1589	2	LOC_Os01g35530	LOC_Os01g35530.1	0
Chr1	19664331	19665639	1309	*	.	501	.	-1	10.85831	-1	884	Downstream (1-2kb)	1	19661806	19663154	1349	1	LOC_Os01g35540	LOC_Os01g35540.1	2525
Chr1	19671072	19672367	1296	*	.	1000	.	-1	22.70112	-1	383	Downstream (<1kb)	1	19667516	19668805	1290	2	LOC_Os01g35550	LOC_Os01g35550.1	-2267
Chr1	19676442	19677132	691	*	.	183	.	-1	7.55596	-1	512	Promoter	1	19672523	19676015	3493	2	LOC_Os01g35560	LOC_Os01g35560.1	-427
Chr1	19679982	19680791	810	*	.	608	.	-1	14.07986	-1	570	Distal Intergenic	1	19681825	19685078	3254	1	LOC_Os01g35580	LOC_Os01g35580.3	-1034
Chr1	19689042	19689488	447	*	.	400	.	-1	9.01474	-1	168	Promoter	1	19689459	19692954	3496	1	LOC_Os01g35590	LOC_Os01g35590.1	0
Chr1	19714217	19714718	502	*	.	183	.	-1	6.04863	-1	245	Downstream (<1kb)	1	19715469	19716260	792	2	LOC_Os01g35620	LOC_Os01g35620.1	1542
Chr1	19735160	19736283	1124	*	.	828	.	-1	17.99758	-1	318	Distal Intergenic	1	19740199	19743967	3769	1	LOC_Os01g35640	LOC_Os01g35640.1	-3916
Chr1	19744097	19745369	1273	*	.	1000	.	-1	33.48278	-1	954	Promoter	1	19746179	19748010	1832	1	LOC_Os01g35650	LOC_Os01g35650.1	-810
Chr1	19749861	19751118	1258	*	.	347	.	-1	8.96573	-1	351	Promoter	1	19750212	19754263	4052	1	LOC_Os01g35660	LOC_Os01g35660.1	0
Chr1	19754354	19755632	1279	*	.	441	.	-1	10.94736	-1	962	Distal Intergenic	1	19757966	19759633	1668	1	LOC_Os01g35670	LOC_Os01g35670.1	-2334
Chr1	19761811	19763088	1278	*	.	941	.	-1	26.3037	-1	929	Promoter	1	19763881	19766749	2869	1	LOC_Os01g35690	LOC_Os01g35690.1	-793
Chr1	19766882	19767421	540	*	.	1000	.	-1	26.66084	-1	258	Downstream (<1kb)	1	19767798	19768481	684	2	LOC_Os01g35700	LOC_Os01g35700.1	1060
Chr1	19769222	19769826	605	*	.	1000	.	-1	46.89311	-1	339	Promoter	1	19767798	19768481	684	2	LOC_Os01g35700	LOC_Os01g35700.1	-741
Chr1	19789626	19790544	919	*	.	592	.	-1	14.22471	-1	644	Distal Intergenic	1	19791876	19794814	2939	1	LOC_Os01g35730	LOC_Os01g35730.1	-1332
Chr1	19805185	19806041	857	*	.	491	.	-1	11.07369	-1	392	Distal Intergenic	1	19809702	19811269	1568	1	LOC_Os01g35760	LOC_Os01g35760.1	-3661
Chr1	19809337	19810086	750	*	.	482	.	-1	10.23286	-1	404	Promoter	1	19809702	19811269	1568	1	LOC_Os01g35760	LOC_Os01g35760.1	0
Chr1	19824707	19825111	405	*	.	600	.	-1	12.04488	-1	194	Promoter	1	19824719	19826681	1963	1	LOC_Os01g35789	LOC_Os01g35789.3	0
Chr1	19849159	19849738	580	*	.	935	.	-1	20.15103	-1	292	Promoter	1	19850487	19851466	980	1	LOC_Os01g35840	LOC_Os01g35840.1	-749
Chr1	19868840	19869239	400	*	.	563	.	-1	13.25832	-1	188	Promoter	1	19869147	19870314	1168	1	LOC_Os01g35890	LOC_Os01g35890.1	0
Chr1	19873001	19873588	588	*	.	568	.	-1	12.70388	-1	252	Downstream (1-2kb)	1	19874820	19875053	234	2	LOC_Os01g35910	LOC_Os01g35910.1	1465
Chr1	19873947	19874983	1037	*	.	684	.	-1	16.96649	-1	159	Promoter	1	19874820	19875053	234	2	LOC_Os01g35910	LOC_Os01g35910.1	70
Chr1	19886994	19887754	761	*	.	681	.	-1	14.68363	-1	498	Distal Intergenic	1	19884254	19886352	2099	1	LOC_Os01g35930	LOC_Os01g35930.1	2740
Chr1	19895434	19895838	405	*	.	584	.	-1	13.68528	-1	180	Downstream (<1kb)	1	19893640	19894747	1108	1	LOC_Os01g35950	LOC_Os01g35950.1	1794
Chr1	19933448	19934417	970	*	.	309	.	-1	7.81225	-1	252	Promoter	1	19933869	19934642	774	2	LOC_Os01g36030	LOC_Os01g36030.1	225
Chr1	19937796	19939045	1250	*	.	831	.	-1	18.51298	-1	364	Downstream (<1kb)	1	19933869	19934642	774	2	LOC_Os01g36030	LOC_Os01g36030.1	-3154
Chr1	19946718	19947969	1252	*	.	639	.	-1	13.68463	-1	351	Promoter	1	19939234	19945976	6743	2	LOC_Os01g36040	LOC_Os01g36040.1	-742
Chr1	19956163	19956677	515	*	.	746	.	-1	18.48768	-1	297	Promoter	1	19956772	19959465	2694	1	LOC_Os01g36064	LOC_Os01g36064.1	-95
Chr1	19977006	19977562	557	*	.	484	.	-1	10.2518	-1	270	Promoter	1	19977320	19979596	2277	1	LOC_Os01g36100	LOC_Os01g36100.1	0
Chr1	19980397	19981509	1113	*	.	719	.	-1	16.30225	-1	312	Promoter	1	19980300	19981043	744	2	LOC_Os01g36110	LOC_Os01g36110.1	0
Chr1	19982765	19983383	619	*	.	890	.	-1	20.80121	-1	339	Promoter	1	19982947	19983354	408	1	LOC_Os01g36120	LOC_Os01g36120.1	0
Chr1	19999448	20000717	1270	*	.	894	.	-1	21.79748	-1	968	Promoter	1	20001505	20008180	6676	1	LOC_Os01g36170	LOC_Os01g36170.1	-788
Chr1	20002625	20003416	792	*	.	183	.	-1	6.33155	-1	640	Exon (LOC_Os01g36170.1/LOC_Os01g36170, exon 2 of 3)	1	20001505	20008180	6676	1	LOC_Os01g36170	LOC_Os01g36170.1	1120
Chr1	20008351	20009655	1305	*	.	1000	.	-1	25.63987	-1	1010	Downstream (<1kb)	1	20010148	20013007	2860	2	LOC_Os01g36180	LOC_Os01g36180.1	3352
Chr1	20015903	20017440	1538	*	.	617	.	-1	14.5616	-1	300	Distal Intergenic	1	20010148	20013007	2860	2	LOC_Os01g36180	LOC_Os01g36180.1	-2896
Chr1	20023170	20024315	1146	*	.	929	.	-1	20.00637	-1	574	Promoter	1	20023159	20023440	282	2	LOC_Os01g36200	LOC_Os01g36200.1	0
Chr1	20039960	20040540	581	*	.	329	.	-1	8.99478	-1	339	Distal Intergenic	1	20041617	20044744	3128	1	LOC_Os01g36229	LOC_Os01g36229.1	-1077
Chr1	20077768	20078176	409	*	.	517	.	-1	13.0254	-1	246	Distal Intergenic	1	20070168	20076228	6061	2	LOC_Os01g36250	LOC_Os01g36250.1	-1540
Chr1	20133179	20133632	454	*	.	852	.	-1	22.44215	-1	191	Distal Intergenic	1	20139148	20139615	468	2	LOC_Os01g36310	LOC_Os01g36310.1	5983
Chr1	20146997	20148245	1249	*	.	1000	.	-1	42.79403	-1	956	Promoter	1	20146009	20146685	677	1	LOC_Os01g36330	LOC_Os01g36330.1	988
Chr1	20152658	20153048	391	*	.	496	.	-1	10.62248	-1	198	Promoter	1	20152487	20152740	254	2	LOC_Os01g36340	LOC_Os01g36340.1	0
Chr1	20158941	20160334	1394	*	.	279	.	-1	7.99816	-1	280	Promoter	1	20160927	20167304	6378	1	LOC_Os01g36360	LOC_Os01g36360.1	-593
Chr1	20167522	20168964	1443	*	.	973	.	-1	21.13137	-1	1126	Promoter	1	20169509	20177114	7606	1	LOC_Os01g36370	LOC_Os01g36370.1	-545
Chr1	20173290	20173730	441	*	.	183	.	-1	6.96513	-1	206	Intron (LOC_Os01g36370.1/LOC_Os01g36370, intron 6 of 12)	1	20169509	20177114	7606	1	LOC_Os01g36370	LOC_Os01g36370.1	3781
Chr1	20181024	20181734	711	*	.	957	.	-1	26.80405	-1	298	Distal Intergenic	1	20188055	20188693	639	2	LOC_Os01g36380	LOC_Os01g36380.1	6959
Chr1	20247605	20248392	788	*	.	183	.	-1	5.80006	-1	160	Downstream (<1kb)	1	20245391	20246017	627	2	LOC_Os01g36470	LOC_Os01g36470.1	-1588
Chr1	20277948	20278529	582	*	.	183	.	-1	6.90699	-1	304	Promoter	1	20275749	20278121	2373	2	LOC_Os01g36530	LOC_Os01g36530.1	0
Chr1	20280046	20280639	594	*	.	1000	.	-1	24.00894	-1	293	Promoter	1	20280855	20282564	1710	1	LOC_Os01g36540	LOC_Os01g36540.1	-216
Chr1	20292191	20293169	979	*	.	183	.	-1	5.86617	-1	532	Promoter	1	20292590	20292886	297	1	LOC_Os01g36570	LOC_Os01g36570.1	0
Chr1	20321322	20321888	567	*	.	183	.	-1	5.09589	-1	263	Promoter	1	20322698	20326376	3679	1	LOC_Os01g36630	LOC_Os01g36630.1	-810
Chr1	20370616	20371217	602	*	.	1000	.	-1	34.60379	-1	226	Distal Intergenic	1	20373741	20374795	1055	1	LOC_Os01g36690	LOC_Os01g36690.1	-2524
Chr1	20376396	20376930	535	*	.	1000	.	-1	35.14593	-1	263	Promoter	1	20377793	20378550	758	1	LOC_Os01g36700	LOC_Os01g36700.1	-863
Chr1	20396714	20398492	1779	*	.	853	.	-1	18.24125	-1	684	Distal Intergenic	1	20391083	20394257	3175	2	LOC_Os01g36730	LOC_Os01g36730.1	-2457
Chr1	20402225	20402948	724	*	.	438	.	-1	9.58345	-1	352	Distal Intergenic	1	20407638	20409669	2032	2	LOC_Os01g36740	LOC_Os01g36740.1	6721
Chr1	20459749	20460380	632	*	.	363	.	-1	10.95861	-1	354	Distal Intergenic	1	20464606	20469249	4644	2	LOC_Os01g36790	LOC_Os01g36790.1	8869
Chr1	20461556	20462571	1016	*	.	424	.	-1	10.34614	-1	608	Downstream (2-3kb)	1	20464606	20469249	4644	2	LOC_Os01g36790	LOC_Os01g36790.1	6678
Chr1	20477764	20478704	941	*	.	354	.	-1	8.30461	-1	470	Promoter	1	20477981	20478625	645	1	LOC_Os01g36810	LOC_Os01g36810.1	0
Chr1	20514104	20515102	999	*	.	421	.	-1	9.81647	-1	751	Distal Intergenic	1	20518681	20521541	2861	2	LOC_Os01g36850	LOC_Os01g36850.1	6439
Chr1	20520922	20521544	623	*	.	509	.	-1	11.0037	-1	151	Promoter	1	20518681	20521541	2861	2	LOC_Os01g36850	LOC_Os01g36850.1	0
Chr1	20529044	20529499	456	*	.	602	.	-1	14.5616	-1	215	Distal Intergenic	1	20523343	20528243	4901	1	LOC_Os01g36860	LOC_Os01g36860.3	5701
Chr1	20565121	20565518	398	*	.	512	.	-1	11.40063	-1	177	Downstream (<1kb)	1	20565869	20570030	4162	2	LOC_Os01g36910	LOC_Os01g36910.1	4512
Chr1	20570331	20570738	408	*	.	369	.	-1	8.64501	-1	209	Promoter	1	20570953	20576221	5269	1	LOC_Os01g36920	LOC_Os01g36920.2	-215
Chr1	20577294	20578033	740	*	.	395	.	-1	8.94511	-1	196	Distal Intergenic	1	20570953	20576221	5269	1	LOC_Os01g36920	LOC_Os01g36920.2	6341
Chr1	20611523	20612195	673	*	.	337	.	-1	8.65595	-1	479	Downstream (<1kb)	1	20612485	20616707	4223	2	LOC_Os01g36960	LOC_Os01g36960.1	4512
Chr1	20616847	20617649	803	*	.	666	.	-1	13.36338	-1	643	Promoter	1	20612485	20616707	4223	2	LOC_Os01g36960	LOC_Os01g36960.1	-140
Chr1	20618917	20619324	408	*	.	602	.	-1	12.0765	-1	184	Distal Intergenic	1	20612485	20616707	4223	2	LOC_Os01g36960	LOC_Os01g36960.1	-2210
Chr1	20620661	20621358	698	*	.	689	.	-1	14.98256	-1	388	Distal Intergenic	1	20612485	20616707	4223	2	LOC_Os01g36960	LOC_Os01g36960.1	-3954
Chr1	20621825	20622678	854	*	.	1000	.	-1	39.83762	-1	496	Distal Intergenic	1	20612485	20616707	4223	2	LOC_Os01g36960	LOC_Os01g36960.1	-5118
Chr1	20634879	20635524	646	*	.	439	.	-1	10.62959	-1	267	Exon (LOC_Os01g36984.1/LOC_Os01g36984, exon 3 of 4)	1	20634295	20639551	5257	2	LOC_Os01g36984	LOC_Os01g36984.1	4027
Chr1	20671931	20672439	509	*	.	738	.	-1	14.98184	-1	256	Promoter	1	20665462	20671097	5636	2	LOC_Os01g37050	LOC_Os01g37050.1	-834
Chr1	20674613	20675850	1238	*	.	1000	.	-1	29.40027	-1	296	Downstream (<1kb)	1	20665462	20671097	5636	2	LOC_Os01g37050	LOC_Os01g37050.1	-3516
Chr1	20683567	20684828	1262	*	.	914	.	-1	19.33454	-1	271	Promoter	1	20685315	20691662	6348	1	LOC_Os01g37070	LOC_Os01g37070.1	-487
Chr1	20686638	20688078	1441	*	.	420	.	-1	9.37928	-1	1094	Exon (LOC_Os01g37070.1/LOC_Os01g37070, exon 1 of 2)	1	20685315	20691662	6348	1	LOC_Os01g37070	LOC_Os01g37070.1	1323
Chr1	20688872	20690870	1999	*	.	183	.	-1	6.45495	-1	1267	Exon (LOC_Os01g37070.1/LOC_Os01g37070, exon 2 of 2)	1	20685315	20691662	6348	1	LOC_Os01g37070	LOC_Os01g37070.1	3557
Chr1	20691297	20692072	776	*	.	479	.	-1	10.21986	-1	449	Exon (LOC_Os01g37070.1/LOC_Os01g37070, exon 2 of 2)	1	20691942	20696077	4136	2	LOC_Os01g37080	LOC_Os01g37080.1	4005
Chr1	20692225	20695832	3608	*	.	776	.	-1	16.30225	-1	2087	Promoter	1	20691942	20696077	4136	2	LOC_Os01g37080	LOC_Os01g37080.1	245
Chr1	20696058	20696402	345	*	.	183	.	-1	7.35164	-1	233	Promoter	1	20691942	20696077	4136	2	LOC_Os01g37080	LOC_Os01g37080.1	0
Chr1	20704020	20704630	611	*	.	848	.	-1	18.03182	-1	363	Downstream (1-2kb)	1	20705750	20707408	1659	2	LOC_Os01g37100	LOC_Os01g37100.1	2778
Chr1	20765407	20766293	887	*	.	183	.	-1	6.70674	-1	359	Promoter	1	20766104	20766457	354	2	LOC_Os01g37180	LOC_Os01g37180.1	164
Chr1	20766505	20767134	630	*	.	846	.	-1	18.65102	-1	343	Promoter	1	20766104	20766457	354	2	LOC_Os01g37180	LOC_Os01g37180.1	-48
Chr1	20779248	20780301	1054	*	.	183	.	-1	6.08107	-1	263	Distal Intergenic	1	20775474	20776107	634	2	LOC_Os01g37200	LOC_Os01g37200.1	-3141
Chr1	20781939	20782783	845	*	.	577	.	-1	13.47807	-1	357	Downstream (<1kb)	1	20783355	20785479	2125	2	LOC_Os01g37210	LOC_Os01g37210.1	2696
Chr1	20821282	20821911	630	*	.	183	.	-1	7.25181	-1	293	Downstream (2-3kb)	1	20823385	20824097	713	1	LOC_Os01g37300	LOC_Os01g37300.1	-1474
Chr1	20838214	20838744	531	*	.	183	.	-1	5.55136	-1	192	Downstream (<1kb)	1	20830267	20834295	4029	2	LOC_Os01g37320	LOC_Os01g37320.1	-3919
Chr1	20839982	20840509	528	*	.	183	.	-1	5.47295	-1	258	Exon (LOC_Os01g37325.1/LOC_Os01g37325, exon 1 of 1)	1	20838837	20842957	4121	2	LOC_Os01g37325	LOC_Os01g37325.1	2448
Chr1	20869489	20870052	564	*	.	947	.	-1	26.68289	-1	301	Promoter	1	20869964	20872847	2884	1	LOC_Os01g37380	LOC_Os01g37380.1	0
Chr1	20877619	20878088	470	*	.	698	.	-1	14.02332	-1	236	Promoter	1	20876277	20877488	1212	2	LOC_Os01g37390	LOC_Os01g37390.1	-131
Chr1	20879607	20880619	1013	*	.	320	.	-1	7.71046	-1	240	Promoter	1	20878581	20880562	1982	2	LOC_Os01g37400	LOC_Os01g37400.1	0
Chr1	20886907	20887410	504	*	.	303	.	-1	8.26196	-1	250	Promoter	1	20883137	20886811	3675	2	LOC_Os01g37410	LOC_Os01g37410.1	-96
Chr1	20931270	20932095	826	*	.	1000	.	-1	45.95453	-1	486	Distal Intergenic	1	20935789	20937446	1658	1	LOC_Os01g37460	LOC_Os01g37460.1	-3694
Chr1	20944193	20944836	644	*	.	653	.	-1	13.14716	-1	337	Promoter	1	20942118	20945758	3641	2	LOC_Os01g37480	LOC_Os01g37480.1	922
Chr1	20949128	20949570	443	*	.	183	.	-1	7.34599	-1	212	Downstream (<1kb)	1	20950401	20951941	1541	2	LOC_Os01g37490	LOC_Os01g37490.1	2371
Chr1	20957398	20957985	588	*	.	366	.	-1	9.23214	-1	336	Promoter	1	20957411	20958019	609	2	LOC_Os01g37520	LOC_Os01g37520.1	34
Chr1	20963389	20963935	547	*	.	433	.	-1	11.94479	-1	239	Promoter	1	20964600	20970755	6156	1	LOC_Os01g37540	LOC_Os01g37540.1	-665
Chr1	20964992	20967325	2334	*	.	183	.	-1	7.12207	-1	1375	Promoter	1	20964600	20970755	6156	1	LOC_Os01g37540	LOC_Os01g37540.1	392
Chr1	20967995	20968641	647	*	.	496	.	-1	10.6449	-1	389	Exon (LOC_Os01g37540.1/LOC_Os01g37540, exon 2 of 2)	1	20964600	20970755	6156	1	LOC_Os01g37540	LOC_Os01g37540.1	3395
Chr1	20970246	20974679	4434	*	.	704	.	-1	19.70715	-1	3325	Promoter	1	20971387	20974629	3243	2	LOC_Os01g37550	LOC_Os01g37550.1	0
Chr1	20975103	20975661	559	*	.	973	.	-1	27.89834	-1	275	Promoter	1	20971387	20974629	3243	2	LOC_Os01g37550	LOC_Os01g37550.1	-474
Chr1	21000068	21001352	1285	*	.	402	.	-1	12.80962	-1	338	Downstream (2-3kb)	1	21003608	21005963	2356	2	LOC_Os01g37570	LOC_Os01g37570.1	4611
Chr1	21007155	21008312	1158	*	.	970	.	-1	27.73095	-1	306	Distal Intergenic	1	21003608	21005963	2356	2	LOC_Os01g37570	LOC_Os01g37570.1	-1192
Chr1	21053263	21054536	1274	*	.	1000	.	-1	51.88385	-1	273	Promoter	1	21048778	21053710	4933	2	LOC_Os01g37610	LOC_Os01g37610.1	0
Chr1	21092305	21094032	1728	*	.	611	.	-1	14.64323	-1	1229	Promoter	1	21094878	21095765	888	1	LOC_Os01g37720	LOC_Os01g37720.1	-846
Chr1	21094838	21095710	873	*	.	183	.	-1	8.48047	-1	323	Promoter	1	21094878	21095765	888	1	LOC_Os01g37720	LOC_Os01g37720.1	0
Chr1	21109487	21110242	756	*	.	499	.	-1	11.7188	-1	470	Promoter	1	21109257	21110091	835	2	LOC_Os01g37740	LOC_Os01g37740.1	0
Chr1	21111554	21112267	714	*	.	373	.	-1	10.57576	-1	366	Downstream (2-3kb)	1	21109257	21110091	835	2	LOC_Os01g37740	LOC_Os01g37740.1	-1463
Chr1	21134926	21135401	476	*	.	383	.	-1	8.75542	-1	232	Exon (LOC_Os01g37780.1/LOC_Os01g37780, exon 2 of 2)	1	21134917	21136416	1500	2	LOC_Os01g37780	LOC_Os01g37780.1	1015
Chr1	21157983	21158734	752	*	.	462	.	-1	11.34426	-1	480	Promoter	1	21159072	21167577	8506	1	LOC_Os01g37825	LOC_Os01g37825.2	-338
Chr1	21204680	21205028	349	*	.	335	.	-1	7.79348	-1	140	Distal Intergenic	1	21207597	21210832	3236	1	LOC_Os01g37880	LOC_Os01g37880.1	-2569
Chr1	21207768	21211842	4075	*	.	1000	.	-1	35.20677	-1	1863	Promoter	1	21207597	21210832	3236	1	LOC_Os01g37880	LOC_Os01g37880.1	171
Chr1	21213519	21214193	675	*	.	669	.	-1	16.51133	-1	338	Exon (LOC_Os01g37890.1/LOC_Os01g37890, exon 2 of 2)	1	21211466	21217621	6156	2	LOC_Os01g37890	LOC_Os01g37890.1	3428
Chr1	21214838	21215785	948	*	.	716	.	-1	14.76279	-1	282	Exon (LOC_Os01g37890.1/LOC_Os01g37890, exon 1 of 2)	1	21211466	21217621	6156	2	LOC_Os01g37890	LOC_Os01g37890.1	1836
Chr1	21216124	21216582	459	*	.	553	.	-1	11.38648	-1	217	Exon (LOC_Os01g37890.1/LOC_Os01g37890, exon 1 of 2)	1	21211466	21217621	6156	2	LOC_Os01g37890	LOC_Os01g37890.1	1039
Chr1	21216886	21217873	988	*	.	183	.	-1	4.60859	-1	300	Promoter	1	21211466	21217621	6156	2	LOC_Os01g37890	LOC_Os01g37890.1	0
Chr1	21218396	21218778	383	*	.	702	.	-1	16.19674	-1	224	Promoter	1	21211466	21217621	6156	2	LOC_Os01g37890	LOC_Os01g37890.1	-775
Chr1	21221904	21222818	915	*	.	959	.	-1	20.91537	-1	293	Promoter	1	21219554	21222354	2801	2	LOC_Os01g37900	LOC_Os01g37900.1	0
Chr1	21235940	21236429	490	*	.	490	.	-1	11.67221	-1	275	Distal Intergenic	1	21231326	21234929	3604	1	LOC_Os01g37910	LOC_Os01g37910.2	4614
Chr1	21245866	21246424	559	*	.	1000	.	-1	33.23491	-1	303	Promoter	1	21246909	21250214	3306	1	LOC_Os01g37930	LOC_Os01g37930.1	-485
Chr1	21246797	21249657	2861	*	.	1000	.	-1	31.50587	-1	1466	Promoter	1	21246909	21250214	3306	1	LOC_Os01g37930	LOC_Os01g37930.1	0
Chr1	21249907	21251218	1312	*	.	493	.	-1	11.85427	-1	501	Exon (LOC_Os01g37930.1/LOC_Os01g37930, exon 2 of 2)	1	21246909	21250214	3306	1	LOC_Os01g37930	LOC_Os01g37930.1	2998
Chr1	21251874	21252247	374	*	.	183	.	-1	5.04997	-1	235	Exon (LOC_Os01g37940.1/LOC_Os01g37940, exon 2 of 2)	1	21250817	21256972	6156	2	LOC_Os01g37940	LOC_Os01g37940.1	4725
Chr1	21252400	21253420	1021	*	.	669	.	-1	13.65551	-1	707	Exon (LOC_Os01g37940.1/LOC_Os01g37940, exon 2 of 2)	1	21250817	21256972	6156	2	LOC_Os01g37940	LOC_Os01g37940.1	3552
Chr1	21256191	21257010	820	*	.	183	.	-1	5.97923	-1	550	Promoter	1	21250817	21256972	6156	2	LOC_Os01g37940	LOC_Os01g37940.1	0
Chr1	21257619	21258193	575	*	.	551	.	-1	13.1907	-1	358	Promoter	1	21250817	21256972	6156	2	LOC_Os01g37940	LOC_Os01g37940.1	-647
Chr1	21272557	21273405	849	*	.	710	.	-1	17.24108	-1	560	Promoter	1	21273229	21273851	623	1	LOC_Os01g37970	LOC_Os01g37970.1	0
Chr1	21289850	21291095	1246	*	.	1000	.	-1	56.24827	-1	904	Distal Intergenic	1	21293348	21294697	1350	1	LOC_Os01g38010	LOC_Os01g38010.1	-2253
Chr1	21296752	21298020	1269	*	.	1000	.	-1	44.44734	-1	934	Promoter	1	21295776	21296532	757	1	LOC_Os01g38020	LOC_Os01g38020.1	976
Chr1	21299930	21300568	639	*	.	1000	.	-1	27.66683	-1	381	Distal Intergenic	1	21295776	21296532	757	1	LOC_Os01g38020	LOC_Os01g38020.1	4154
Chr1	21301275	21301912	638	*	.	592	.	-1	13.77768	-1	405	Distal Intergenic	1	21295776	21296532	757	1	LOC_Os01g38020	LOC_Os01g38020.1	5499
Chr1	21309843	21310658	816	*	.	743	.	-1	18.65373	-1	540	Downstream (1-2kb)	1	21306387	21308275	1889	2	LOC_Os01g38030	LOC_Os01g38030.1	-1568
Chr1	21314223	21315384	1162	*	.	1000	.	-1	32.65698	-1	855	Promoter	1	21312611	21314742	2132	2	LOC_Os01g38040	LOC_Os01g38040.1	0
Chr1	21322296	21323027	732	*	.	337	.	-1	7.8871	-1	320	Distal Intergenic	1	21320242	21321351	1110	1	LOC_Os01g38058	LOC_Os01g38058.1	2054
Chr1	21327234	21328158	925	*	.	495	.	-1	11.91677	-1	540	Downstream (<1kb)	1	21328757	21330016	1260	2	LOC_Os01g38070	LOC_Os01g38070.1	1858
Chr1	21328829	21330027	1199	*	.	699	.	-1	15.64625	-1	770	Promoter	1	21328757	21330016	1260	2	LOC_Os01g38070	LOC_Os01g38070.1	0
Chr1	21330822	21331464	643	*	.	183	.	-1	4.7636	-1	411	Promoter	1	21328757	21330016	1260	2	LOC_Os01g38070	LOC_Os01g38070.1	-806
Chr1	21340202	21340968	767	*	.	440	.	-1	9.61781	-1	467	Promoter	1	21337973	21340953	2981	2	LOC_Os01g38100	LOC_Os01g38100.1	0
Chr1	21369901	21371252	1352	*	.	1000	.	-1	32.50738	-1	1055	Promoter	1	21365974	21369381	3408	2	LOC_Os01g38150	LOC_Os01g38150.1	-520
Chr1	21372028	21372382	355	*	.	183	.	-1	6.04202	-1	156	Downstream (<1kb)	1	21365974	21369381	3408	2	LOC_Os01g38150	LOC_Os01g38150.1	-2647
Chr1	21386686	21387346	661	*	.	183	.	-1	4.33314	-1	334	Intron (LOC_Os01g38180.1/LOC_Os01g38180, intron 11 of 11)	1	21381884	21389644	7761	1	LOC_Os01g38180	LOC_Os01g38180.1	4802
Chr1	21407944	21408388	445	*	.	530	.	-1	12.55793	-1	203	Distal Intergenic	1	21414995	21433410	18416	1	LOC_Os01g38229	LOC_Os01g38229.4	-6607
Chr1	21416001	21416621	621	*	.	1000	.	-1	40.64931	-1	316	Promoter	1	21415069	21441447	26379	1	LOC_Os01g38229	LOC_Os01g38229.2	932
Chr1	21428372	21428742	371	*	.	486	.	-1	10.26581	-1	200	Intron (LOC_Os01g38229.4/LOC_Os01g38229, intron 7 of 9)	1	21415069	21441447	26379	1	LOC_Os01g38229	LOC_Os01g38229.2	13303
Chr1	21433586	21434127	542	*	.	835	.	-1	21.18222	-1	283	Intron (LOC_Os01g38229.1/LOC_Os01g38229, intron 10 of 11)	1	21447486	21450091	2606	2	LOC_Os01g38244	LOC_Os01g38244.1	15964
Chr1	21442510	21442968	459	*	.	546	.	-1	14.46698	-1	203	Distal Intergenic	1	21447486	21450091	2606	2	LOC_Os01g38244	LOC_Os01g38244.1	7123
Chr1	21451962	21453438	1477	*	.	1000	.	-1	26.34339	-1	399	Distal Intergenic	1	21447487	21450091	2605	2	LOC_Os01g38244	LOC_Os01g38244.3	-1871
Chr1	21457056	21458586	1531	*	.	1000	.	-1	22.7864	-1	328	Distal Intergenic	1	21464113	21466345	2233	1	LOC_Os01g38260	LOC_Os01g38260.1	-5527
Chr1	21462136	21463733	1598	*	.	1000	.	-1	49.02545	-1	287	Promoter	1	21464113	21466345	2233	1	LOC_Os01g38260	LOC_Os01g38260.1	-380
Chr1	21471301	21472602	1302	*	.	775	.	-1	18.9102	-1	690	Promoter	1	21470518	21472618	2101	2	LOC_Os01g38280	LOC_Os01g38280.1	16
Chr1	21476009	21477312	1304	*	.	1000	.	-1	38.77167	-1	962	Promoter	1	21475161	21475904	744	2	LOC_Os01g38290	LOC_Os01g38290.1	-105
Chr1	21485895	21486282	388	*	.	587	.	-1	13.89816	-1	200	Downstream (1-2kb)	1	21487877	21488470	594	2	LOC_Os01g38310	LOC_Os01g38310.1	2188
Chr1	21532658	21533095	438	*	.	933	.	-1	20.54343	-1	197	Intron (LOC_Os01g38359.1/LOC_Os01g38359, intron 2 of 8)	1	21525440	21549830	24391	1	LOC_Os01g38359	LOC_Os01g38359.2	7218
Chr1	21542439	21543689	1251	*	.	326	.	-1	9.28111	-1	634	Intron (LOC_Os01g38359.1/LOC_Os01g38359, intron 3 of 8)	1	21555564	21556757	1194	2	LOC_Os01g38380	LOC_Os01g38380.1	13068
Chr1	21568202	21568600	399	*	.	704	.	-1	17.00451	-1	194	Downstream (2-3kb)	1	21570209	21571123	915	1	LOC_Os01g38400	LOC_Os01g38400.1	-1609
Chr1	21581659	21582358	700	*	.	384	.	-1	9.68723	-1	517	Distal Intergenic	1	21585192	21587145	1954	1	LOC_Os01g38410	LOC_Os01g38410.1	-2834
Chr1	21582647	21583142	496	*	.	415	.	-1	11.12884	-1	192	Distal Intergenic	1	21585192	21587145	1954	1	LOC_Os01g38410	LOC_Os01g38410.1	-2050
Chr1	21591283	21592439	1157	*	.	277	.	-1	6.00059	-1	911	Distal Intergenic	1	21587288	21590969	3682	1	LOC_Os01g38420	LOC_Os01g38420.1	3995
Chr1	21595852	21596539	688	*	.	183	.	-1	7.30991	-1	312	Distal Intergenic	1	21587288	21590969	3682	1	LOC_Os01g38420	LOC_Os01g38420.1	8564
Chr1	21601202	21601659	458	*	.	398	.	-1	9.06852	-1	215	Downstream (1-2kb)	1	21603411	21605345	1935	2	LOC_Os01g38430	LOC_Os01g38430.1	3686
Chr1	21604733	21605190	458	*	.	485	.	-1	11.9619	-1	235	Promoter	1	21603411	21605345	1935	2	LOC_Os01g38430	LOC_Os01g38430.1	155
Chr1	21608345	21608708	364	*	.	183	.	-1	8.13205	-1	126	Downstream (2-3kb)	1	21609722	21611047	1326	1	LOC_Os01g38450	LOC_Os01g38450.1	-1014
Chr1	21643913	21644536	624	*	.	524	.	-1	12.14597	-1	231	Promoter	1	21645147	21651299	6153	1	LOC_Os01g38540	LOC_Os01g38540.1	-611
Chr1	21645177	21645873	697	*	.	183	.	-1	6.2052	-1	480	Promoter	1	21645147	21651299	6153	1	LOC_Os01g38540	LOC_Os01g38540.1	30
Chr1	21646973	21647870	898	*	.	183	.	-1	5.19298	-1	499	Exon (LOC_Os01g38540.1/LOC_Os01g38540, exon 1 of 2)	1	21645147	21651299	6153	1	LOC_Os01g38540	LOC_Os01g38540.1	1826
Chr1	21648563	21649260	698	*	.	528	.	-1	10.89442	-1	319	Exon (LOC_Os01g38540.1/LOC_Os01g38540, exon 2 of 2)	1	21645147	21651299	6153	1	LOC_Os01g38540	LOC_Os01g38540.1	3416
Chr1	21649746	21650174	429	*	.	380	.	-1	9.56693	-1	208	Exon (LOC_Os01g38540.1/LOC_Os01g38540, exon 2 of 2)	1	21645147	21651299	6153	1	LOC_Os01g38540	LOC_Os01g38540.1	4599
Chr1	21650889	21651653	765	*	.	183	.	-1	5.64055	-1	220	Exon (LOC_Os01g38540.1/LOC_Os01g38540, exon 2 of 2)	1	21651915	21655138	3224	2	LOC_Os01g38550	LOC_Os01g38550.1	3485
Chr1	21651881	21655225	3345	*	.	644	.	-1	17.48895	-1	2152	Promoter	1	21651915	21655138	3224	2	LOC_Os01g38550	LOC_Os01g38550.1	0
Chr1	21655631	21656263	633	*	.	471	.	-1	10.15204	-1	268	Promoter	1	21651915	21655138	3224	2	LOC_Os01g38550	LOC_Os01g38550.1	-493
Chr1	21662843	21663443	601	*	.	464	.	-1	11.09526	-1	285	Promoter	1	21663198	21663859	662	2	LOC_Os01g38570	LOC_Os01g38570.1	416
Chr1	21673842	21674678	837	*	.	803	.	-1	17.81225	-1	349	Promoter	1	21675552	21676168	617	1	LOC_Os01g38600	LOC_Os01g38600.1	-874
Chr1	21680509	21681434	926	*	.	506	.	-1	11.90076	-1	643	Distal Intergenic	1	21675552	21676168	617	1	LOC_Os01g38600	LOC_Os01g38600.1	4957
Chr1	21683194	21683602	409	*	.	792	.	-1	17.44213	-1	151	Distal Intergenic	1	21687401	21689929	2529	2	LOC_Os01g38610	LOC_Os01g38610.1	6327
Chr1	21731886	21732415	530	*	.	585	.	-1	12.48412	-1	220	Intron (LOC_Os01g38690.1/LOC_Os01g38690, intron 3 of 4)	1	21730389	21733951	3563	1	LOC_Os01g38690	LOC_Os01g38690.1	1497
Chr1	21748713	21749457	745	*	.	926	.	-1	20.06878	-1	278	Promoter	1	21750063	21754448	4386	1	LOC_Os01g38740	LOC_Os01g38740.1	-606
Chr1	21755053	21755963	911	*	.	446	.	-1	10.8908	-1	257	Promoter	1	21755190	21755910	721	1	LOC_Os01g38750	LOC_Os01g38750.1	0
Chr1	21759107	21759456	350	*	.	183	.	-1	8.73402	-1	178	Downstream (<1kb)	1	21759934	21761424	1491	2	LOC_Os01g38780	LOC_Os01g38780.1	1968
Chr1	21766790	21768896	2107	*	.	712	.	-1	17.42085	-1	521	Downstream (<1kb)	1	21765762	21766216	455	1	LOC_Os01g38800	LOC_Os01g38800.1	1028
Chr1	21777869	21779142	1274	*	.	1000	.	-1	33.83154	-1	355	Promoter	1	21774553	21777049	2497	2	LOC_Os01g38820	LOC_Os01g38820.1	-820
Chr1	21794246	21794758	513	*	.	386	.	-1	8.75998	-1	277	Downstream (<1kb)	1	21795493	21797134	1642	2	LOC_Os01g38850	LOC_Os01g38850.1	2376
Chr1	21801793	21802559	767	*	.	307	.	-1	7.88882	-1	183	Downstream (2-3kb)	1	21804812	21805778	967	2	LOC_Os01g38860	LOC_Os01g38860.1	3219
Chr1	21803027	21803503	477	*	.	833	.	-1	19.92541	-1	239	Downstream (1-2kb)	1	21804812	21805778	967	2	LOC_Os01g38860	LOC_Os01g38860.1	2275
Chr1	21805361	21805889	529	*	.	491	.	-1	12.01649	-1	277	Promoter	1	21804812	21805778	967	2	LOC_Os01g38860	LOC_Os01g38860.1	0
Chr1	21829004	21829885	882	*	.	291	.	-1	6.45488	-1	301	Distal Intergenic	1	21821581	21826231	4651	2	LOC_Os01g38890	LOC_Os01g38890.1	-2773
Chr1	21832200	21832622	423	*	.	362	.	-1	8.40188	-1	192	Distal Intergenic	1	21821581	21826231	4651	2	LOC_Os01g38890	LOC_Os01g38890.1	-5969
Chr1	21842490	21842922	433	*	.	968	.	-1	27.7932	-1	207	Intron (LOC_Os01g38900.1/LOC_Os01g38900, intron 2 of 7)	1	21837626	21846100	8475	2	LOC_Os01g38900	LOC_Os01g38900.1	3178
Chr1	21849441	21850272	832	*	.	183	.	-1	5.3103	-1	275	Downstream (1-2kb)	1	21847494	21848084	591	2	LOC_Os01g38910	LOC_Os01g38910.1	-1357
Chr1	21864787	21865585	799	*	.	1000	.	-1	28.80356	-1	217	Distal Intergenic	1	21869948	21871467	1520	2	LOC_Os01g38930	LOC_Os01g38930.1	5882
Chr1	21867162	21867974	813	*	.	368	.	-1	9.64742	-1	341	Downstream (1-2kb)	1	21869948	21871467	1520	2	LOC_Os01g38930	LOC_Os01g38930.1	3493
Chr1	21949317	21949945	629	*	.	581	.	-1	12.9909	-1	314	Exon (LOC_Os01g39050.1/LOC_Os01g39050, exon 5 of 5)	1	21944097	21945426	1330	2	LOC_Os01g39040	LOC_Os01g39040.1	-3891
Chr1	21960531	21961174	644	*	.	988	.	-1	23.75819	-1	306	Intron (LOC_Os01g39060.1/LOC_Os01g39060, intron 6 of 9)	1	21949940	21956491	6552	2	LOC_Os01g39050	LOC_Os01g39050.1	-4040
Chr1	21967259	21968094	836	*	.	530	.	-1	11.09177	-1	480	Promoter	1	21967984	21968571	588	1	LOC_Os01g39080	LOC_Os01g39080.1	0
Chr1	22000806	22001289	484	*	.	465	.	-1	10.01225	-1	207	Distal Intergenic	1	22004910	22005367	458	2	LOC_Os01g39120	LOC_Os01g39120.1	4078
Chr1	22002061	22002563	503	*	.	183	.	-1	3.35932	-1	283	Downstream (2-3kb)	1	22004910	22005367	458	2	LOC_Os01g39120	LOC_Os01g39120.1	2804
Chr1	22030850	22031235	386	*	.	529	.	-1	12.38535	-1	174	Exon (LOC_Os01g39136.1/LOC_Os01g39136, exon 1 of 1)	1	22031208	22034011	2804	2	LOC_Os01g39136	LOC_Os01g39136.1	2776
Chr1	22035842	22036930	1089	*	.	1000	.	-1	35.72701	-1	623	Promoter	1	22036830	22037585	756	1	LOC_Os01g39150	LOC_Os01g39150.1	0
Chr1	22135753	22136396	644	*	.	183	.	-1	4.29516	-1	171	Promoter	1	22135138	22135946	809	2	LOC_Os01g39320	LOC_Os01g39320.1	0
Chr1	22145720	22146507	788	*	.	747	.	-1	16.3684	-1	188	Promoter	1	22146536	22148748	2213	1	LOC_Os01g39350	LOC_Os01g39350.1	-29
Chr1	22147565	22149186	1622	*	.	750	.	-1	17.99758	-1	597	Exon (LOC_Os01g39350.1/LOC_Os01g39350, exon 2 of 2)	1	22146536	22148748	2213	1	LOC_Os01g39350	LOC_Os01g39350.1	1029
Chr1	22181975	22182416	442	*	.	739	.	-1	15.16211	-1	246	Distal Intergenic	1	22163101	22180429	17329	2	LOC_Os01g39380	LOC_Os01g39380.2	-1546
Chr1	22205400	22205833	434	*	.	569	.	-1	11.98356	-1	235	Downstream (1-2kb)	1	22207087	22208133	1047	2	LOC_Os01g39399	LOC_Os01g39399.1	2300
Chr1	22207541	22207990	450	*	.	312	.	-1	7.19014	-1	200	Promoter	1	22207087	22208133	1047	2	LOC_Os01g39399	LOC_Os01g39399.1	143
Chr1	22234270	22234718	449	*	.	183	.	-1	6.40188	-1	236	Distal Intergenic	1	22236914	22238067	1154	1	LOC_Os01g39480	LOC_Os01g39480.1	-2196
Chr1	22240304	22240739	436	*	.	920	.	-1	19.91121	-1	211	Distal Intergenic	1	22236914	22238067	1154	1	LOC_Os01g39480	LOC_Os01g39480.1	3390
Chr1	22241829	22242428	600	*	.	942	.	-1	20.80366	-1	326	Distal Intergenic	1	22236914	22238067	1154	1	LOC_Os01g39480	LOC_Os01g39480.1	4915
Chr1	22262353	22262790	438	*	.	183	.	-1	6.00064	-1	243	Downstream (1-2kb)	1	22264127	22264351	225	1	LOC_Os01g39500	LOC_Os01g39500.1	-1337
Chr1	22287727	22288941	1215	*	.	961	.	-1	22.82155	-1	918	Distal Intergenic	1	22295733	22299955	4223	1	LOC_Os01g39550	LOC_Os01g39550.1	-6792
Chr1	22300243	22301031	789	*	.	502	.	-1	10.5339	-1	224	Promoter	1	22301236	22307857	6622	1	LOC_Os01g39560	LOC_Os01g39560.1	-205
Chr1	22315285	22316401	1117	*	.	965	.	-1	20.80366	-1	343	Exon (LOC_Os01g39570.1/LOC_Os01g39570, exon 7 of 7)	1	22316257	22321711	5455	2	LOC_Os01g39570	LOC_Os01g39570.1	5310
Chr1	22322468	22323747	1280	*	.	788	.	-1	16.66636	-1	425	Promoter	1	22322069	22327371	5303	1	LOC_Os01g39580	LOC_Os01g39580.1	399
Chr1	22370673	22371153	481	*	.	434	.	-1	9.51274	-1	230	Downstream (<1kb)	1	22365507	22369394	3888	2	LOC_Os01g39650	LOC_Os01g39650.1	-1279
Chr1	22373989	22374497	509	*	.	1000	.	-1	23.75632	-1	249	Promoter	1	22371526	22373706	2181	2	LOC_Os01g39660	LOC_Os01g39660.1	-283
Chr1	22390169	22391576	1408	*	.	298	.	-1	7.53461	-1	1131	Promoter	1	22391402	22392742	1341	1	LOC_Os01g39700	LOC_Os01g39700.1	0
Chr1	22395582	22396276	695	*	.	661	.	-1	16.14038	-1	351	Exon (LOC_Os01g39710.1/LOC_Os01g39710, exon 2 of 2)	1	22395594	22398038	2445	2	LOC_Os01g39710	LOC_Os01g39710.1	1762
Chr1	22484073	22484797	725	*	.	1000	.	-1	37.56919	-1	293	Distal Intergenic	1	22489496	22491483	1988	1	LOC_Os01g39860	LOC_Os01g39860.1	-4699
Chr1	22485078	22485510	433	*	.	1000	.	-1	26.58944	-1	212	Distal Intergenic	1	22489496	22491483	1988	1	LOC_Os01g39860	LOC_Os01g39860.1	-3986
Chr1	22506648	22507087	440	*	.	622	.	-1	12.63285	-1	227	Distal Intergenic	1	22505295	22505558	264	2	LOC_Os01g39910	LOC_Os01g39910.1	-1090
Chr1	22533828	22534545	718	*	.	453	.	-1	9.79758	-1	410	Promoter	1	22533915	22534451	537	1	LOC_Os01g39950	LOC_Os01g39950.1	0
Chr1	22546190	22546858	669	*	.	823	.	-1	17.87569	-1	269	Distal Intergenic	1	22543693	22545461	1769	1	LOC_Os01g39980	LOC_Os01g39980.1	2497
Chr1	22547003	22547734	732	*	.	661	.	-1	13.19693	-1	352	Distal Intergenic	1	22543693	22545461	1769	1	LOC_Os01g39980	LOC_Os01g39980.1	3310
Chr1	22548374	22549021	648	*	.	1000	.	-1	26.13269	-1	385	Distal Intergenic	1	22543693	22545461	1769	1	LOC_Os01g39980	LOC_Os01g39980.1	4681
Chr1	22581944	22582565	622	*	.	1000	.	-1	30.3677	-1	320	Promoter	1	22579476	22581814	2339	2	LOC_Os01g40030	LOC_Os01g40030.1	-130
Chr1	22611397	22611880	484	*	.	464	.	-1	11.2384	-1	235	Distal Intergenic	1	22614141	22614771	631	1	LOC_Os01g40080	LOC_Os01g40080.1	-2261
Chr1	22613448	22614303	856	*	.	344	.	-1	8.93901	-1	426	Promoter	1	22614141	22614771	631	1	LOC_Os01g40080	LOC_Os01g40080.1	0
Chr1	22633257	22633755	499	*	.	183	.	-1	7.89932	-1	282	Intron (LOC_Os01g40120.1/LOC_Os01g40120, intron 6 of 6)	1	22632889	22637560	4672	2	LOC_Os01g40120	LOC_Os01g40120.1	3805
Chr1	22644945	22645377	433	*	.	488	.	-1	11.81602	-1	215	Promoter	1	22645023	22650145	5123	1	LOC_Os01g40150	LOC_Os01g40150.1	0
Chr1	22697395	22697856	462	*	.	490	.	-1	11.59321	-1	244	Promoter	1	22698421	22705057	6637	1	LOC_Os01g40230	LOC_Os01g40230.1	-565
Chr1	22737252	22737943	692	*	.	279	.	-1	5.81177	-1	319	Distal Intergenic	1	22742519	22747183	4665	1	LOC_Os01g40280	LOC_Os01g40280.2	-4576
Chr1	22759499	22760186	688	*	.	332	.	-1	7.73501	-1	273	Distal Intergenic	1	22756079	22758879	2801	1	LOC_Os01g40320	LOC_Os01g40320.1	3420
Chr1	22831214	22831797	584	*	.	183	.	-1	8.87234	-1	350	Distal Intergenic	1	22824809	22827116	2308	2	LOC_Os01g40430	LOC_Os01g40430.1	-4098
Chr1	22835562	22836328	767	*	.	445	.	-1	10.74783	-1	390	Exon (LOC_Os01g40450.1/LOC_Os01g40450, exon 7 of 7)	1	22835778	22840127	4350	2	LOC_Os01g40450	LOC_Os01g40450.1	3799
Chr1	22849938	22850309	372	*	.	183	.	-1	6.55257	-1	167	Promoter	1	22846826	22849631	2806	2	LOC_Os01g40460	LOC_Os01g40460.1	-307
Chr1	22861879	22862357	479	*	.	1000	.	-1	30.26074	-1	230	Distal Intergenic	1	22855458	22859753	4296	2	LOC_Os01g40470	LOC_Os01g40470.1	-2126
Chr1	22876345	22876980	636	*	.	1000	.	-1	27.91117	-1	314	Downstream (2-3kb)	1	22868546	22872149	3604	2	LOC_Os01g40480	LOC_Os01g40480.1	-4196
Chr1	22892259	22892739	481	*	.	576	.	-1	13.75354	-1	240	Intron (LOC_Os01g40499.1/LOC_Os01g40499, intron 2 of 2)	1	22879904	22895941	16038	2	LOC_Os01g40499	LOC_Os01g40499.1	3202
Chr1	22911184	22911600	417	*	.	822	.	-1	21.23354	-1	197	Promoter	1	22908180	22910687	2508	2	LOC_Os01g40570	LOC_Os01g40570.1	-497
Chr1	22998751	22999247	497	*	.	726	.	-1	18.07988	-1	233	Promoter	1	22996030	22998507	2478	2	LOC_Os01g40690	LOC_Os01g40690.1	-244
Chr1	23011894	23012551	658	*	.	1000	.	-1	37.15822	-1	368	Downstream (<1kb)	1	23013424	23013939	516	2	LOC_Os01g40730	LOC_Os01g40730.1	1388
Chr1	23019452	23019953	502	*	.	414	.	-1	10.5322	-1	264	Distal Intergenic	1	23015507	23017118	1612	2	LOC_Os01g40740	LOC_Os01g40740.1	-2334
Chr1	23045960	23047199	1240	*	.	1000	.	-1	26.33121	-1	363	Downstream (1-2kb)	1	23049134	23050037	904	2	LOC_Os01g40790	LOC_Os01g40790.1	2838
Chr1	23051522	23055510	3989	*	.	183	.	-1	7.36814	-1	2014	Promoter	1	23052429	23055512	3084	1	LOC_Os01g40800	LOC_Os01g40800.1	0
Chr1	23058335	23059001	667	*	.	364	.	-1	8.46384	-1	253	Exon (LOC_Os01g40810.1/LOC_Os01g40810, exon 3 of 5)	1	23056187	23062338	6152	2	LOC_Os01g40810	LOC_Os01g40810.1	3337
Chr1	23059669	23061232	1564	*	.	288	.	-1	6.27197	-1	839	Exon (LOC_Os01g40810.1/LOC_Os01g40810, exon 2 of 5)	1	23056187	23062338	6152	2	LOC_Os01g40810	LOC_Os01g40810.1	1106
Chr1	23061475	23062070	596	*	.	512	.	-1	11.55683	-1	296	Promoter	1	23056187	23062338	6152	2	LOC_Os01g40810	LOC_Os01g40810.1	268
Chr1	23062210	23062687	478	*	.	183	.	-1	6.89802	-1	205	Promoter	1	23056187	23062338	6152	2	LOC_Os01g40810	LOC_Os01g40810.1	0
Chr1	23063260	23063749	490	*	.	1000	.	-1	28.51969	-1	257	Promoter	1	23056187	23062338	6152	2	LOC_Os01g40810	LOC_Os01g40810.1	-922
Chr1	23066186	23066769	584	*	.	409	.	-1	9.41599	-1	267	Distal Intergenic	1	23056187	23062338	6152	2	LOC_Os01g40810	LOC_Os01g40810.1	-3848
Chr1	23099556	23100561	1006	*	.	1000	.	-1	30.70728	-1	513	Intron (LOC_Os01g40860.1/LOC_Os01g40860, intron 1 of 7)	1	23097256	23106303	9048	1	LOC_Os01g40860	LOC_Os01g40860.1	2300
Chr1	23128092	23128619	528	*	.	294	.	-1	7.17844	-1	322	Distal Intergenic	1	23125531	23127535	2005	1	LOC_Os01g40890	LOC_Os01g40890.1	2561
Chr1	23129213	23130499	1287	*	.	1000	.	-1	47.64954	-1	287	Downstream (1-2kb)	1	23125531	23127535	2005	1	LOC_Os01g40890	LOC_Os01g40890.1	3682
Chr1	23134782	23135297	516	*	.	183	.	-1	6.32407	-1	387	Promoter	1	23132464	23135237	2774	2	LOC_Os01g40900	LOC_Os01g40900.1	0
Chr1	23135981	23137267	1287	*	.	952	.	-1	21.81302	-1	297	Promoter	1	23137484	23142649	5166	1	LOC_Os01g40910	LOC_Os01g40910.1	-217
Chr1	23187467	23188460	994	*	.	827	.	-1	17.31946	-1	388	Promoter	1	23179790	23186976	7187	2	LOC_Os01g40980	LOC_Os01g40980.2	-491
Chr1	23189190	23189771	582	*	.	183	.	-1	4.63168	-1	225	Promoter	1	23189362	23213692	24331	1	LOC_Os01g40990	LOC_Os01g40990.3	0
Chr1	23252957	23253566	610	*	.	363	.	-1	9.56693	-1	320	Promoter	1	23253981	23257156	3176	1	LOC_Os01g41060	LOC_Os01g41060.1	-415
Chr1	23253863	23258252	4390	*	.	306	.	-1	9.43046	-1	1098	Promoter	1	23253981	23257156	3176	1	LOC_Os01g41060	LOC_Os01g41060.1	0
Chr1	23259464	23260697	1234	*	.	894	.	-1	24.4269	-1	751	Exon (LOC_Os01g41070.1/LOC_Os01g41070, exon 2 of 3)	1	23257782	23263959	6178	2	LOC_Os01g41070	LOC_Os01g41070.1	3262
Chr1	23261828	23262920	1093	*	.	708	.	-1	14.23851	-1	843	Exon (LOC_Os01g41070.1/LOC_Os01g41070, exon 1 of 3)	1	23257782	23263959	6178	2	LOC_Os01g41070	LOC_Os01g41070.1	1039
Chr1	23263133	23264127	995	*	.	362	.	-1	9.01474	-1	204	Promoter	1	23257782	23263959	6178	2	LOC_Os01g41070	LOC_Os01g41070.1	0
Chr1	23279851	23280618	768	*	.	183	.	-1	8.09921	-1	168	Promoter	1	23280032	23280870	839	1	LOC_Os01g41110	LOC_Os01g41110.1	0
Chr1	23283090	23283668	579	*	.	912	.	-1	24.80099	-1	308	Distal Intergenic	1	23285238	23287337	2100	1	LOC_Os01g41120	LOC_Os01g41120.1	-1570
Chr1	23290193	23290946	754	*	.	183	.	-1	5.80006	-1	248	Downstream (<1kb)	1	23291659	23292667	1009	2	LOC_Os01g41140	LOC_Os01g41140.1	1721
Chr1	23305657	23306244	588	*	.	183	.	-1	4.82906	-1	254	Distal Intergenic	1	23300866	23302958	2093	2	LOC_Os01g41160	LOC_Os01g41160.1	-2699
Chr1	23314431	23314925	495	*	.	376	.	-1	8.64501	-1	366	Promoter	1	23313211	23313928	718	2	LOC_Os01g41180	LOC_Os01g41180.1	-503
Chr1	23394021	23394770	750	*	.	627	.	-1	14.92272	-1	381	Promoter	1	23392955	23394611	1657	2	LOC_Os01g41340	LOC_Os01g41340.1	0
Chr1	23429163	23430397	1235	*	.	639	.	-1	15.36725	-1	300	Distal Intergenic	1	23424049	23424369	321	1	LOC_Os01g41390	LOC_Os01g41390.1	5114
Chr1	23436351	23436793	443	*	.	823	.	-1	17.98785	-1	224	Distal Intergenic	1	23439509	23441397	1889	1	LOC_Os01g41400	LOC_Os01g41400.1	-2716
Chr1	23470376	23471027	652	*	.	360	.	-1	8.89732	-1	292	Distal Intergenic	1	23472219	23474470	2252	1	LOC_Os01g41460	LOC_Os01g41460.1	-1192
Chr1	23476058	23477619	1562	*	.	929	.	-1	25.50416	-1	376	Downstream (1-2kb)	1	23478978	23480223	1246	2	LOC_Os01g41470	LOC_Os01g41470.1	2604
Chr1	23481897	23482668	772	*	.	695	.	-1	17.02028	-1	370	Promoter	1	23482415	23485058	2644	1	LOC_Os01g41480	LOC_Os01g41480.1	0
Chr1	23482770	23483137	368	*	.	183	.	-1	6.5305	-1	151	Promoter	1	23482415	23485058	2644	1	LOC_Os01g41480	LOC_Os01g41480.1	355
Chr1	23533988	23535005	1018	*	.	183	.	-1	7.966	-1	452	Distal Intergenic	1	23530089	23532731	2643	2	LOC_Os01g41565	LOC_Os01g41565.1	-1257
Chr1	23540291	23541003	713	*	.	300	.	-1	7.47151	-1	334	Distal Intergenic	1	23545552	23546937	1386	2	LOC_Os01g41580	LOC_Os01g41580.1	5934
Chr1	23567664	23568054	391	*	.	183	.	-1	7.41494	-1	226	Promoter	1	23561705	23567329	5625	2	LOC_Os01g41620	LOC_Os01g41620.1	-335
Chr1	23569882	23570255	374	*	.	491	.	-1	11.9619	-1	215	Promoter	1	23569779	23576544	6766	1	LOC_Os01g41630	LOC_Os01g41630.1	103
Chr1	23593870	23594552	683	*	.	606	.	-1	13.61915	-1	162	Promoter	1	23595050	23601218	6169	1	LOC_Os01g41690	LOC_Os01g41690.1	-498
Chr1	23595099	23595806	708	*	.	183	.	-1	7.47151	-1	365	Promoter	1	23595050	23601218	6169	1	LOC_Os01g41690	LOC_Os01g41690.1	49
Chr1	23596736	23597763	1028	*	.	541	.	-1	11.96393	-1	791	Exon (LOC_Os01g41690.1/LOC_Os01g41690, exon 2 of 3)	1	23595050	23601218	6169	1	LOC_Os01g41690	LOC_Os01g41690.1	1686
Chr1	23598483	23599143	661	*	.	183	.	-1	6.90069	-1	429	Exon (LOC_Os01g41690.1/LOC_Os01g41690, exon 3 of 3)	1	23595050	23601218	6169	1	LOC_Os01g41690	LOC_Os01g41690.1	3433
Chr1	23600890	23605099	4210	*	.	718	.	-1	18.19447	-1	3136	Promoter	1	23601853	23605086	3234	2	LOC_Os01g41700	LOC_Os01g41700.1	0
Chr1	23605592	23606099	508	*	.	687	.	-1	14.19007	-1	272	Promoter	1	23601853	23605086	3234	2	LOC_Os01g41700	LOC_Os01g41700.1	-506
Chr1	23618132	23618521	390	*	.	557	.	-1	11.52921	-1	197	Distal Intergenic	1	23611059	23615257	4199	2	LOC_Os01g41720	LOC_Os01g41720.1	-2875
Chr1	23627625	23628659	1035	*	.	1000	.	-1	26.92441	-1	725	Distal Intergenic	1	23630444	23631237	794	1	LOC_Os01g41740	LOC_Os01g41740.1	-1785
Chr1	23652987	23653785	799	*	.	421	.	-1	9.81647	-1	308	Downstream (2-3kb)	1	23648265	23651499	3235	2	LOC_Os01g41780	LOC_Os01g41780.1	-1488
Chr1	23699832	23700416	585	*	.	803	.	-1	16.43369	-1	304	Downstream (1-2kb)	1	23702080	23704044	1965	2	LOC_Os01g41850	LOC_Os01g41850.1	3628
Chr1	23700608	23701620	1013	*	.	1000	.	-1	25.80071	-1	733	Downstream (<1kb)	1	23702080	23704044	1965	2	LOC_Os01g41850	LOC_Os01g41850.1	2424
Chr1	23720237	23720853	617	*	.	183	.	-1	6.90395	-1	358	Distal Intergenic	1	23727761	23733080	5320	1	LOC_Os01g41870	LOC_Os01g41870.1	-6908
Chr1	23773229	23773676	448	*	.	889	.	-1	20.68492	-1	205	Promoter	1	23772315	23772683	369	2	LOC_Os01g41920	LOC_Os01g41920.1	-546
Chr1	23827812	23829118	1307	*	.	1000	.	-1	25.45445	-1	354	Promoter	1	23823086	23828384	5299	2	LOC_Os01g42020	LOC_Os01g42020.1	0
Chr1	23873681	23874953	1273	*	.	1000	.	-1	34.05969	-1	279	Downstream (<1kb)	1	23875313	23876214	902	2	LOC_Os01g42100	LOC_Os01g42100.1	1261
Chr1	23877000	23877412	413	*	.	412	.	-1	9.48784	-1	178	Promoter	1	23877624	23880246	2623	1	LOC_Os01g42110	LOC_Os01g42110.1	-212
Chr1	23892081	23892564	484	*	.	442	.	-1	9.73478	-1	227	Distal Intergenic	1	23890125	23890711	587	2	LOC_Os01g42150	LOC_Os01g42150.1	-1370
Chr1	23968192	23968745	554	*	.	428	.	-1	9.82138	-1	292	Distal Intergenic	1	23969757	23972311	2555	1	LOC_Os01g42280	LOC_Os01g42280.1	-1012
Chr1	24011740	24012322	583	*	.	967	.	-1	21.55437	-1	310	Distal Intergenic	1	24015673	24019941	4269	1	LOC_Os01g42320	LOC_Os01g42320.1	-3351
Chr1	24032402	24033022	621	*	.	183	.	-1	3.61307	-1	492	Distal Intergenic	1	24022059	24027535	5477	2	LOC_Os01g42330	LOC_Os01g42330.1	-4867
Chr1	24035794	24036204	411	*	.	183	.	-1	3.26982	-1	171	Distal Intergenic	1	24038087	24040195	2109	1	LOC_Os01g42340	LOC_Os01g42340.1	-1883
Chr1	24043222	24043867	646	*	.	823	.	-1	21.62128	-1	344	Distal Intergenic	1	24038087	24040195	2109	1	LOC_Os01g42340	LOC_Os01g42340.1	5135
Chr1	24045218	24045749	532	*	.	897	.	-1	21.18222	-1	303	Downstream (1-2kb)	1	24038087	24040195	2109	1	LOC_Os01g42340	LOC_Os01g42340.1	7131
Chr1	24062268	24062684	417	*	.	683	.	-1	13.966	-1	221	Promoter	1	24061262	24061558	297	2	LOC_Os01g42360	LOC_Os01g42360.1	-710
Chr1	24132195	24133087	893	*	.	629	.	-1	12.95827	-1	319	Distal Intergenic	1	24130519	24130791	273	2	LOC_Os01g42440	LOC_Os01g42440.1	-1404
Chr1	24144913	24145448	536	*	.	1000	.	-1	27.52941	-1	237	Promoter	1	24145843	24149002	3160	1	LOC_Os01g42470	LOC_Os01g42470.1	-395
Chr1	24166381	24166869	489	*	.	498	.	-1	11.71774	-1	234	Promoter	1	24163351	24166211	2861	2	LOC_Os01g42500	LOC_Os01g42500.1	-170
Chr1	24185711	24186405	695	*	.	878	.	-1	20.32445	-1	424	Distal Intergenic	1	24181111	24184171	3061	1	LOC_Os01g42520	LOC_Os01g42520.1	4600
Chr1	24229589	24230183	595	*	.	562	.	-1	11.6185	-1	291	Promoter	1	24229902	24230153	252	1	LOC_Os01g42600	LOC_Os01g42600.1	0
Chr1	24249670	24250180	511	*	.	508	.	-1	10.6449	-1	288	Promoter	1	24249884	24250737	854	1	LOC_Os01g42640	LOC_Os01g42640.1	0
Chr1	24261287	24262233	947	*	.	987	.	-1	25.20434	-1	550	Distal Intergenic	1	24264516	24266499	1984	1	LOC_Os01g42660	LOC_Os01g42660.1	-2283
Chr1	24308149	24308675	527	*	.	1000	.	-1	39.75722	-1	281	Distal Intergenic	1	24312601	24317553	4953	1	LOC_Os01g42730	LOC_Os01g42730.1	-3926
Chr1	24361822	24362310	489	*	.	690	.	-1	16.59514	-1	252	Distal Intergenic	1	24354151	24360484	6334	2	LOC_Os01g42800	LOC_Os01g42800.1	-1338
Chr1	24416533	24417065	533	*	.	183	.	-1	5.56635	-1	234	Promoter	1	24415719	24416848	1130	2	LOC_Os01g42909	LOC_Os01g42909.1	0
Chr1	24425789	24426840	1052	*	.	840	.	-1	21.53077	-1	467	Promoter	1	24424212	24426330	2119	2	LOC_Os01g42934	LOC_Os01g42934.1	0
Chr1	24506386	24507002	617	*	.	936	.	-1	24.47133	-1	335	Distal Intergenic	1	24498791	24504856	6066	2	LOC_Os01g43020	LOC_Os01g43020.1	-1530
Chr1	24512962	24513411	450	*	.	183	.	-1	6.46611	-1	214	Distal Intergenic	1	24498791	24504856	6066	2	LOC_Os01g43020	LOC_Os01g43020.1	-8106
Chr1	24513556	24513932	377	*	.	183	.	-1	6.81117	-1	212	Distal Intergenic	1	24498791	24504856	6066	2	LOC_Os01g43020	LOC_Os01g43020.1	-8700
Chr1	24519508	24520481	974	*	.	1000	.	-1	34.3137	-1	358	Distal Intergenic	1	24498791	24504856	6066	2	LOC_Os01g43020	LOC_Os01g43020.1	-14652
Chr1	24526253	24526911	659	*	.	513	.	-1	12.31003	-1	458	Distal Intergenic	1	24537291	24546684	9394	2	LOC_Os01g43030	LOC_Os01g43030.2	19773
Chr1	24558423	24558930	508	*	.	384	.	-1	8.84634	-1	270	Promoter	1	24559329	24568663	9335	1	LOC_Os01g43050	LOC_Os01g43050.1	-399
Chr1	24645705	24646775	1071	*	.	303	.	-1	11.67221	-1	305	Distal Intergenic	1	24643224	24644218	995	2	LOC_Os01g43180	LOC_Os01g43180.1	-1487
Chr1	24662577	24663264	688	*	.	696	.	-1	15.00752	-1	454	Distal Intergenic	1	24671885	24672226	342	1	LOC_Os01g43200	LOC_Os01g43200.1	-8621
Chr1	24663908	24664638	731	*	.	735	.	-1	18.02811	-1	262	Distal Intergenic	1	24671885	24672226	342	1	LOC_Os01g43200	LOC_Os01g43200.1	-7247
Chr1	24678470	24678822	353	*	.	460	.	-1	11.00753	-1	170	Promoter	1	24679590	24686710	7121	1	LOC_Os01g43210	LOC_Os01g43210.1	-768
Chr1	24729572	24730396	825	*	.	770	.	-1	19.49657	-1	314	Distal Intergenic	1	24739092	24741088	1997	1	LOC_Os01g43280	LOC_Os01g43280.1	-8696
Chr1	24733520	24734793	1274	*	.	725	.	-1	15.47095	-1	245	Distal Intergenic	1	24739092	24741088	1997	1	LOC_Os01g43280	LOC_Os01g43280.1	-4299
Chr1	24742792	24743293	502	*	.	865	.	-1	22.94299	-1	232	Promoter	1	24744209	24745219	1011	1	LOC_Os01g43300	LOC_Os01g43300.1	-916
Chr1	24743899	24746638	2740	*	.	795	.	-1	19.44825	-1	808	Promoter	1	24744209	24745219	1011	1	LOC_Os01g43300	LOC_Os01g43300.1	0
Chr1	24746991	24747546	556	*	.	619	.	-1	14.52233	-1	336	Promoter	1	24745846	24746178	333	2	LOC_Os01g43310	LOC_Os01g43310.1	-813
Chr1	24749500	24750662	1163	*	.	1000	.	-1	589.05902	-1	539	Distal Intergenic	1	24745846	24746178	333	2	LOC_Os01g43310	LOC_Os01g43310.1	-3322
Chr1	24770654	24771012	359	*	.	183	.	-1	8.30741	-1	170	Distal Intergenic	1	24762630	24768257	5628	2	LOC_Os01g43330	LOC_Os01g43330.1	-2397
Chr1	24772092	24772872	781	*	.	872	.	-1	19.60587	-1	377	Distal Intergenic	1	24774161	24779364	5204	1	LOC_Os01g43340	LOC_Os01g43340.1	-1289
Chr1	24790491	24791094	604	*	.	507	.	-1	10.85831	-1	377	Distal Intergenic	1	24792133	24794372	2240	1	LOC_Os01g43360	LOC_Os01g43360.1	-1039
Chr1	24828799	24829437	639	*	.	843	.	-1	18.66619	-1	337	Promoter	1	24823997	24828163	4167	2	LOC_Os01g43390	LOC_Os01g43390.1	-636
Chr1	24829851	24830647	797	*	.	306	.	-1	10.43562	-1	349	Downstream (2-3kb)	1	24823997	24828163	4167	2	LOC_Os01g43390	LOC_Os01g43390.1	-1688
Chr1	24839092	24839526	435	*	.	183	.	-1	8.21344	-1	266	Promoter	1	24839124	24843618	4495	1	LOC_Os01g43410	LOC_Os01g43410.1	0
Chr1	24859967	24860620	654	*	.	408	.	-1	9.58797	-1	436	Promoter	1	24860251	24860875	625	1	LOC_Os01g43450	LOC_Os01g43450.1	0
Chr1	24926975	24927566	592	*	.	792	.	-1	20.24419	-1	262	Distal Intergenic	1	24913480	24924014	10535	2	LOC_Os01g43520	LOC_Os01g43520.2	-2961
Chr1	24929383	24930065	683	*	.	183	.	-1	7.45385	-1	330	Distal Intergenic	1	24932902	24933568	667	1	LOC_Os01g43530	LOC_Os01g43530.1	-2837
Chr1	24944109	24944644	536	*	.	899	.	-1	24.10944	-1	265	Downstream (<1kb)	1	24945282	24947296	2015	2	LOC_Os01g43550	LOC_Os01g43550.2	2652
Chr1	24974993	24975647	655	*	.	654	.	-1	15.62136	-1	291	Downstream (<1kb)	1	24975992	24977411	1420	2	LOC_Os01g43600	LOC_Os01g43600.1	1764
Chr1	25026500	25027808	1309	*	.	183	.	-1	6.1884	-1	886	Promoter	1	25026787	25028075	1289	1	LOC_Os01g43670	LOC_Os01g43670.1	0
Chr1	25059300	25059927	628	*	.	422	.	-1	9.36993	-1	236	Promoter	1	25060764	25063609	2846	1	LOC_Os01g43740	LOC_Os01g43740.1	-837
Chr1	25080813	25081422	610	*	.	544	.	-1	11.45186	-1	206	Distal Intergenic	1	25073849	25078549	4701	1	LOC_Os01g43774	LOC_Os01g43774.1	6964
Chr1	25083664	25084720	1057	*	.	1000	.	-1	27.07527	-1	578	Distal Intergenic	1	25073849	25078549	4701	1	LOC_Os01g43774	LOC_Os01g43774.1	9815
Chr1	25093908	25095669	1762	*	.	575	.	-1	11.70395	-1	852	Promoter	1	25094280	25094594	315	2	LOC_Os01g43790	LOC_Os01g43790.1	0
Chr1	25099592	25100055	464	*	.	297	.	-1	7.12207	-1	251	Promoter	1	25101001	25106390	5390	1	LOC_Os01g43800	LOC_Os01g43800.1	-946
Chr1	25100792	25101895	1104	*	.	325	.	-1	8.6698	-1	829	Promoter	1	25101001	25106390	5390	1	LOC_Os01g43800	LOC_Os01g43800.1	0
Chr1	25102038	25103703	1666	*	.	837	.	-1	21.82435	-1	250	Exon (LOC_Os01g43800.1/LOC_Os01g43800, exon 1 of 4)	1	25101001	25106390	5390	1	LOC_Os01g43800	LOC_Os01g43800.1	1037
Chr1	25104378	25104841	464	*	.	377	.	-1	9.94336	-1	235	Exon (LOC_Os01g43800.1/LOC_Os01g43800, exon 4 of 4)	1	25101001	25106390	5390	1	LOC_Os01g43800	LOC_Os01g43800.1	3377
Chr1	25106621	25111039	4419	*	.	183	.	-1	5.70364	-1	3139	Promoter	1	25107569	25110605	3037	2	LOC_Os01g43820	LOC_Os01g43820.1	0
Chr1	25111217	25111694	478	*	.	747	.	-1	18.7602	-1	239	Promoter	1	25111722	25112048	327	2	LOC_Os01g43830	LOC_Os01g43830.1	354
Chr1	25129632	25130589	958	*	.	183	.	-1	8.48417	-1	444	Exon (LOC_Os01g43860.1/LOC_Os01g43860, exon 2 of 2)	1	25128473	25129967	1495	1	LOC_Os01g43860	LOC_Os01g43860.1	1159
Chr1	25159064	25159965	902	*	.	300	.	-1	9.27099	-1	283	Promoter	1	25152102	25158379	6278	2	LOC_Os01g43910	LOC_Os01g43910.1	-685
Chr1	25170618	25171962	1345	*	.	1000	.	-1	25.65606	-1	1072	Distal Intergenic	1	25169155	25170439	1285	1	LOC_Os01g43920	LOC_Os01g43920.1	1463
Chr1	25196421	25196812	392	*	.	884	.	-1	19.01388	-1	232	Exon (LOC_Os01g43970.1/LOC_Os01g43970, exon 9 of 9)	1	25193484	25193827	344	2	LOC_Os01g43960	LOC_Os01g43960.1	-2594
Chr1	25202309	25202952	644	*	.	797	.	-1	19.01388	-1	302	Promoter	1	25196538	25202090	5553	2	LOC_Os01g43970	LOC_Os01g43970.1	-219
Chr1	25214691	25215687	997	*	.	468	.	-1	10.01225	-1	291	Promoter	1	25215266	25215508	243	2	LOC_Os01g44000	LOC_Os01g44000.1	0
Chr1	25218131	25219391	1261	*	.	276	.	-1	4.59232	-1	291	Promoter	1	25218332	25218859	528	1	LOC_Os01g44010	LOC_Os01g44010.1	0
Chr1	25247949	25248288	340	*	.	337	.	-1	8.6698	-1	150	Distal Intergenic	1	25257001	25263981	6981	1	LOC_Os01g44069	LOC_Os01g44069.1	-8713
Chr1	25278476	25279308	833	*	.	624	.	-1	14.72025	-1	416	Promoter	1	25278902	25279796	895	2	LOC_Os01g44100	LOC_Os01g44100.1	488
Chr1	25279733	25280130	398	*	.	617	.	-1	14.13534	-1	233	Promoter	1	25278902	25279796	895	2	LOC_Os01g44100	LOC_Os01g44100.1	0
Chr1	25385701	25386221	521	*	.	443	.	-1	10.44297	-1	259	Promoter	1	25385256	25386781	1526	2	LOC_Os01g44270	LOC_Os01g44270.1	560
Chr1	25386403	25387655	1253	*	.	711	.	-1	16.77283	-1	881	Promoter	1	25385256	25386781	1526	2	LOC_Os01g44270	LOC_Os01g44270.1	0
Chr1	25415284	25415911	628	*	.	426	.	-1	10.46424	-1	277	Downstream (1-2kb)	1	25413487	25413963	477	1	LOC_Os01g44290	LOC_Os01g44290.1	1797
Chr1	25428016	25428539	524	*	.	183	.	-1	5.59569	-1	292	Promoter	1	25427475	25428332	858	2	LOC_Os01g44320	LOC_Os01g44320.1	0
Chr1	25494555	25495741	1187	*	.	183	.	-1	7.63057	-1	241	Promoter	1	25495237	25496324	1088	2	LOC_Os01g44940	LOC_Os01g44940.1	583
Chr1	25497893	25498626	734	*	.	364	.	-1	9.5681	-1	379	Downstream (<1kb)	1	25495237	25496324	1088	2	LOC_Os01g44940	LOC_Os01g44940.1	-1569
Chr1	25534660	25535791	1132	*	.	959	.	-1	20.71352	-1	254	Promoter	1	25534632	25539975	5344	1	LOC_Os01g45010	LOC_Os01g45010.1	28
Chr1	25540471	25541323	853	*	.	1000	.	-1	25.73251	-1	437	Downstream (<1kb)	1	25534632	25539975	5344	1	LOC_Os01g45010	LOC_Os01g45010.1	5839
Chr1	25563120	25564067	948	*	.	674	.	-1	13.97906	-1	459	Exon (LOC_Os01g45040.1/LOC_Os01g45040, exon 8 of 9)	1	25563247	25567006	3760	2	LOC_Os01g45040	LOC_Os01g45040.1	2939
Chr1	25572051	25573702	1652	*	.	1000	.	-1	46.94497	-1	335	Promoter	1	25567517	25572969	5453	2	LOC_Os01g45050	LOC_Os01g45050.1	0
Chr1	25577201	25577640	440	*	.	718	.	-1	17.36701	-1	248	Distal Intergenic	1	25579802	25583765	3964	1	LOC_Os01g45060	LOC_Os01g45060.1	-2162
Chr1	25603684	25604188	505	*	.	561	.	-1	13.09806	-1	237	Promoter	1	25603617	25604054	438	2	LOC_Os01g45120	LOC_Os01g45120.1	0
Chr1	25611473	25611991	519	*	.	915	.	-1	22.67283	-1	269	Distal Intergenic	1	25615863	25617353	1491	1	LOC_Os01g45140	LOC_Os01g45140.1	-3872
Chr1	25612798	25613343	546	*	.	523	.	-1	11.0037	-1	239	Distal Intergenic	1	25615863	25617353	1491	1	LOC_Os01g45140	LOC_Os01g45140.1	-2520
Chr1	25619935	25620398	464	*	.	982	.	-1	23.72197	-1	223	Distal Intergenic	1	25623003	25623776	774	1	LOC_Os01g45150	LOC_Os01g45150.1	-2605
Chr1	25622907	25623769	863	*	.	319	.	-1	7.45385	-1	678	Promoter	1	25623003	25623776	774	1	LOC_Os01g45150	LOC_Os01g45150.1	0
Chr1	25631066	25632434	1369	*	.	817	.	-1	21.59649	-1	1001	Intron (LOC_Os01g45174.1/LOC_Os01g45174, intron 6 of 7)	1	25630010	25636071	6062	2	LOC_Os01g45174	LOC_Os01g45174.1	3637
Chr1	25649847	25650521	675	*	.	742	.	-1	16.65949	-1	219	Distal Intergenic	1	25640719	25647224	6506	2	LOC_Os01g45200	LOC_Os01g45200.1	-2623
Chr1	25664962	25665445	484	*	.	360	.	-1	8.40188	-1	221	Distal Intergenic	1	25660350	25663289	2940	2	LOC_Os01g45220	LOC_Os01g45220.1	-1673
Chr1	25721008	25721795	788	*	.	1000	.	-1	39.24401	-1	344	Promoter	1	25721072	25721797	726	1	LOC_Os01g45310	LOC_Os01g45310.1	0
Chr1	25727324	25728534	1211	*	.	1000	.	-1	26.87811	-1	316	Intron (LOC_Os01g45330.1/LOC_Os01g45330, intron 5 of 5)	1	25722855	25724624	1770	2	LOC_Os01g45320	LOC_Os01g45320.1	-2700
Chr1	25736823	25737435	613	*	.	674	.	-1	14.2508	-1	314	Distal Intergenic	1	25727086	25734913	7828	2	LOC_Os01g45330	LOC_Os01g45330.1	-1910
Chr1	25738140	25738806	667	*	.	658	.	-1	13.1836	-1	415	Distal Intergenic	1	25727086	25734913	7828	2	LOC_Os01g45330	LOC_Os01g45330.1	-3227
Chr1	25756197	25756877	681	*	.	563	.	-1	11.48117	-1	283	Promoter	1	25752222	25755783	3562	2	LOC_Os01g45370	LOC_Os01g45370.1	-414
Chr1	25776602	25777306	705	*	.	356	.	-1	8.38042	-1	420	Downstream (<1kb)	1	25773953	25776179	2227	1	LOC_Os01g45430	LOC_Os01g45430.1	2649
Chr1	25815144	25817168	2025	*	.	465	.	-1	12.34852	-1	1182	Distal Intergenic	1	25812076	25814006	1931	2	LOC_Os01g45500	LOC_Os01g45500.1	-1138
Chr1	25840489	25841158	670	*	.	533	.	-1	13.3778	-1	306	Downstream (<1kb)	1	25841526	25843517	1992	2	LOC_Os01g45530	LOC_Os01g45530.1	2359
Chr1	25858569	25860024	1456	*	.	812	.	-1	20.88708	-1	240	Promoter	1	25859136	25859648	513	1	LOC_Os01g45540	LOC_Os01g45540.1	0
Chr1	25888194	25888812	619	*	.	1000	.	-1	27.08779	-1	288	Promoter	1	25889228	25892464	3237	1	LOC_Os01g45580	LOC_Os01g45580.1	-416
Chr1	25888971	25893484	4514	*	.	573	.	-1	16.22214	-1	1354	Promoter	1	25889228	25892464	3237	1	LOC_Os01g45580	LOC_Os01g45580.1	0
Chr1	25894920	25896054	1135	*	.	454	.	-1	10.2274	-1	727	Exon (LOC_Os01g45590.1/LOC_Os01g45590, exon 2 of 2)	1	25893104	25899259	6156	2	LOC_Os01g45590	LOC_Os01g45590.1	3205
Chr1	25896470	25897138	669	*	.	771	.	-1	15.67816	-1	219	Exon (LOC_Os01g45590.1/LOC_Os01g45590, exon 1 of 2)	1	25893104	25899259	6156	2	LOC_Os01g45590	LOC_Os01g45590.1	2121
Chr1	25898511	25899491	981	*	.	183	.	-1	6.36638	-1	366	Promoter	1	25893104	25899259	6156	2	LOC_Os01g45590	LOC_Os01g45590.1	0
Chr1	25899912	25900474	563	*	.	791	.	-1	17.63893	-1	319	Promoter	1	25893104	25899259	6156	2	LOC_Os01g45590	LOC_Os01g45590.1	-653
Chr1	25903565	25904106	542	*	.	183	.	-1	8.31525	-1	266	Distal Intergenic	1	25907974	25908231	258	2	LOC_Os01g45600	LOC_Os01g45600.1	4125
Chr1	25906945	25907387	443	*	.	1000	.	-1	31.15035	-1	208	Promoter	1	25907974	25908231	258	2	LOC_Os01g45600	LOC_Os01g45600.1	844
Chr1	25913438	25914124	687	*	.	183	.	-1	4.73343	-1	236	Distal Intergenic	1	25907974	25908231	258	2	LOC_Os01g45600	LOC_Os01g45600.1	-5207
Chr1	25914240	25914720	481	*	.	614	.	-1	13.82855	-1	245	Downstream (2-3kb)	1	25907974	25908231	258	2	LOC_Os01g45600	LOC_Os01g45600.1	-6009
Chr1	25925222	25925915	694	*	.	492	.	-1	10.44044	-1	444	Promoter	1	25925380	25925922	543	2	LOC_Os01g45630	LOC_Os01g45630.1	7
Chr1	25938567	25939064	498	*	.	1000	.	-1	26.32515	-1	282	Downstream (1-2kb)	1	25933616	25934887	1272	2	LOC_Os01g45670	LOC_Os01g45670.1	-3680
Chr1	25939456	25940676	1221	*	.	789	.	-1	16.28663	-1	713	Exon (LOC_Os01g45690.1/LOC_Os01g45690, exon 4 of 4)	1	25933616	25934887	1272	2	LOC_Os01g45670	LOC_Os01g45670.1	-4569
Chr1	25942102	25942781	680	*	.	183	.	-1	3.49983	-1	234	Exon (LOC_Os01g45690.1/LOC_Os01g45690, exon 3 of 4)	1	25940500	25946172	5673	2	LOC_Os01g45690	LOC_Os01g45690.1	3391
Chr1	25943471	25944334	864	*	.	289	.	-1	6.84597	-1	450	Exon (LOC_Os01g45690.1/LOC_Os01g45690, exon 1 of 4)	1	25940500	25946172	5673	2	LOC_Os01g45690	LOC_Os01g45690.1	1838
Chr1	25945410	25946357	948	*	.	183	.	-1	5.78878	-1	324	Promoter	1	25940500	25946172	5673	2	LOC_Os01g45690	LOC_Os01g45690.1	0
Chr1	25946937	25947419	483	*	.	810	.	-1	19.99164	-1	240	Promoter	1	25940500	25946172	5673	2	LOC_Os01g45690	LOC_Os01g45690.1	-765
Chr1	25952292	25952937	646	*	.	1000	.	-1	29.52933	-1	319	Promoter	1	25952641	25954080	1440	1	LOC_Os01g45710	LOC_Os01g45710.1	0
Chr1	26015940	26016322	383	*	.	767	.	-1	19.53803	-1	179	Promoter	1	26016839	26020062	3224	1	LOC_Os01g45800	LOC_Os01g45800.1	-517
Chr1	26016785	26020122	3338	*	.	280	.	-1	6.98411	-1	1119	Promoter	1	26016839	26020062	3224	1	LOC_Os01g45800	LOC_Os01g45800.1	0
Chr1	26024126	26024985	860	*	.	304	.	-1	8.13335	-1	200	Exon (LOC_Os01g45810.1/LOC_Os01g45810, exon 1 of 2)	1	26020697	26026852	6156	2	LOC_Os01g45810	LOC_Os01g45810.1	1867
Chr1	26026524	26027124	601	*	.	183	.	-1	5.32938	-1	282	Promoter	1	26020697	26026852	6156	2	LOC_Os01g45810	LOC_Os01g45810.1	0
Chr1	26027680	26028074	395	*	.	747	.	-1	18.332	-1	187	Promoter	1	26020697	26026852	6156	2	LOC_Os01g45810	LOC_Os01g45810.1	-828
Chr1	26042674	26043567	894	*	.	442	.	-1	9.79758	-1	641	Promoter	1	26043074	26043529	456	1	LOC_Os01g45850	LOC_Os01g45850.1	0
Chr1	26091431	26092051	621	*	.	945	.	-1	26.28379	-1	280	Distal Intergenic	1	26089537	26090115	579	2	LOC_Os01g45920	LOC_Os01g45920.1	-1316
Chr1	26092959	26093359	401	*	.	346	.	-1	8.88638	-1	203	Downstream (1-2kb)	1	26095238	26095586	349	2	LOC_Os01g45940	LOC_Os01g45940.1	2227
Chr1	26128598	26129239	642	*	.	183	.	-1	7.23513	-1	421	Distal Intergenic	1	26119708	26126165	6458	2	LOC_Os01g45990	LOC_Os01g45990.1	-2433
Chr1	26135535	26136086	552	*	.	432	.	-1	10.46424	-1	288	Distal Intergenic	1	26143733	26149437	5705	1	LOC_Os01g46000	LOC_Os01g46000.1	-7647
Chr1	26136411	26137167	757	*	.	462	.	-1	10.50999	-1	243	Distal Intergenic	1	26143733	26149437	5705	1	LOC_Os01g46000	LOC_Os01g46000.1	-6566
Chr1	26137324	26138180	857	*	.	1000	.	-1	34.3137	-1	533	Distal Intergenic	1	26143733	26149437	5705	1	LOC_Os01g46000	LOC_Os01g46000.1	-5553
Chr1	26138768	26139338	571	*	.	183	.	-1	7.60598	-1	172	Distal Intergenic	1	26143733	26149437	5705	1	LOC_Os01g46000	LOC_Os01g46000.1	-4395
Chr1	26162858	26163312	455	*	.	778	.	-1	19.54809	-1	200	Promoter	1	26163786	26166472	2687	1	LOC_Os01g46020	LOC_Os01g46020.1	-474
Chr1	26212184	26212918	735	*	.	964	.	-1	22.53825	-1	510	Promoter	1	26207973	26211659	3687	2	LOC_Os01g46100	LOC_Os01g46100.1	-525
Chr1	26217676	26218645	970	*	.	577	.	-1	13.60499	-1	294	Promoter	1	26213260	26218244	4985	2	LOC_Os01g46110	LOC_Os01g46110.1	0
Chr1	26221412	26221847	436	*	.	848	.	-1	18.82472	-1	240	Promoter	1	26222617	26225119	2503	1	LOC_Os01g46120	LOC_Os01g46120.3	-770
Chr1	26226260	26226835	576	*	.	183	.	-1	4.73518	-1	317	Distal Intergenic	1	26223050	26225124	2075	1	LOC_Os01g46120	LOC_Os01g46120.2	3210
Chr1	26227270	26228065	796	*	.	666	.	-1	16.18819	-1	593	Distal Intergenic	1	26230692	26232270	1579	1	LOC_Os01g46130	LOC_Os01g46130.1	-2627
Chr1	26244325	26244895	571	*	.	698	.	-1	16.85213	-1	295	Distal Intergenic	1	26249386	26264669	15284	1	LOC_Os01g46169	LOC_Os01g46169.3	-4491
Chr1	26254134	26254946	813	*	.	1000	.	-1	29.71935	-1	590	Intron (LOC_Os01g46169.3/LOC_Os01g46169, intron 2 of 3)	1	26249386	26274184	24799	1	LOC_Os01g46169	LOC_Os01g46169.2	4748
Chr1	26259321	26261269	1949	*	.	977	.	-1	21.20696	-1	986	Intron (LOC_Os01g46169.3/LOC_Os01g46169, intron 2 of 3)	1	26249386	26274184	24799	1	LOC_Os01g46169	LOC_Os01g46169.2	9935
Chr1	26261526	26262285	760	*	.	563	.	-1	13.30997	-1	353	Intron (LOC_Os01g46169.3/LOC_Os01g46169, intron 2 of 3)	1	26249386	26274184	24799	1	LOC_Os01g46169	LOC_Os01g46169.2	12140
Chr1	26316947	26317341	395	*	.	183	.	-1	7.04061	-1	228	Promoter	1	26315953	26317359	1407	2	LOC_Os01g46280	LOC_Os01g46280.1	18
Chr1	26330387	26331304	918	*	.	321	.	-1	8.33433	-1	649	Downstream (<1kb)	1	26332045	26332428	384	2	LOC_Os01g46310	LOC_Os01g46310.1	1124
Chr1	26359808	26360439	632	*	.	183	.	-1	7.14526	-1	346	Distal Intergenic	1	26364479	26370314	5836	1	LOC_Os01g46340	LOC_Os01g46340.1	-4040
Chr1	26380453	26382435	1983	*	.	840	.	-1	17.50872	-1	236	Downstream (1-2kb)	1	26377411	26378161	751	1	LOC_Os01g46360	LOC_Os01g46360.1	3042
Chr1	26389295	26390356	1062	*	.	578	.	-1	13.69257	-1	254	Distal Intergenic	1	26392164	26396348	4185	1	LOC_Os01g46380	LOC_Os01g46380.1	-1808
Chr1	26413331	26413781	451	*	.	606	.	-1	14.5616	-1	228	Downstream (1-2kb)	1	26414901	26416182	1282	2	LOC_Os01g46410	LOC_Os01g46410.1	2401
Chr1	26472307	26472715	409	*	.	419	.	-1	9.29914	-1	220	Distal Intergenic	1	26453782	26465956	12175	2	LOC_Os01g46510	LOC_Os01g46510.2	-6351
Chr1	26486133	26486567	435	*	.	426	.	-1	9.37928	-1	231	Distal Intergenic	1	26492897	26493737	841	1	LOC_Os01g46530	LOC_Os01g46530.1	-6330
Chr1	26550728	26552269	1542	*	.	1000	.	-1	46.55406	-1	728	Promoter	1	26545781	26550080	4300	2	LOC_Os01g46626	LOC_Os01g46626.1	-648
Chr1	26561596	26562231	636	*	.	476	.	-1	10.47245	-1	215	Distal Intergenic	1	26559255	26560103	849	1	LOC_Os01g46640	LOC_Os01g46640.1	2341
Chr1	26567344	26567909	566	*	.	824	.	-1	17.65697	-1	249	Promoter	1	26568189	26573815	5627	1	LOC_Os01g46660	LOC_Os01g46660.1	-280
Chr1	26571192	26571781	590	*	.	445	.	-1	10.87546	-1	458	Exon (LOC_Os01g46660.1/LOC_Os01g46660, exon 2 of 6)	1	26568189	26573815	5627	1	LOC_Os01g46660	LOC_Os01g46660.1	3003
Chr1	26574778	26575324	547	*	.	563	.	-1	14.49411	-1	229	Downstream (1-2kb)	1	26576545	26578000	1456	2	LOC_Os01g46670	LOC_Os01g46670.1	2676
Chr1	26581246	26581915	670	*	.	666	.	-1	13.29946	-1	474	Promoter	1	26581251	26581466	216	2	LOC_Os01g46680	LOC_Os01g46680.1	0
Chr1	26625778	26626331	554	*	.	788	.	-1	16.10319	-1	334	Distal Intergenic	1	26628889	26634328	5440	1	LOC_Os01g46750	LOC_Os01g46750.3	-2558
Chr1	26662494	26663835	1342	*	.	458	.	-1	10.5339	-1	1071	Distal Intergenic	1	26667055	26673210	6156	1	LOC_Os01g46770	LOC_Os01g46770.1	-3220
Chr1	26665829	26666304	476	*	.	313	.	-1	8.88638	-1	270	Promoter	1	26667055	26673210	6156	1	LOC_Os01g46770	LOC_Os01g46770.1	-751
Chr1	26666803	26667679	877	*	.	183	.	-1	7.76475	-1	741	Promoter	1	26667055	26673210	6156	1	LOC_Os01g46770	LOC_Os01g46770.1	0
Chr1	26668171	26669450	1280	*	.	183	.	-1	4.18225	-1	1054	Exon (LOC_Os01g46770.1/LOC_Os01g46770, exon 1 of 2)	1	26667055	26673210	6156	1	LOC_Os01g46770	LOC_Os01g46770.1	1116
Chr1	26671454	26672079	626	*	.	183	.	-1	7.88882	-1	369	Exon (LOC_Os01g46770.1/LOC_Os01g46770, exon 2 of 2)	1	26667055	26673210	6156	1	LOC_Os01g46770	LOC_Os01g46770.1	4399
Chr1	26673036	26677037	4002	*	.	715	.	-1	14.60175	-1	2985	Promoter	1	26673839	26677039	3201	2	LOC_Os01g46780	LOC_Os01g46780.1	2
Chr1	26677595	26678290	696	*	.	359	.	-1	8.34857	-1	191	Promoter	1	26673839	26677039	3201	2	LOC_Os01g46780	LOC_Os01g46780.1	-556
Chr1	26711834	26712607	774	*	.	774	.	-1	16.4869	-1	219	Promoter	1	26712294	26712527	234	2	LOC_Os01g46830	LOC_Os01g46830.1	0
Chr1	26713982	26714557	576	*	.	670	.	-1	16.07401	-1	267	Distal Intergenic	1	26712294	26712527	234	2	LOC_Os01g46830	LOC_Os01g46830.1	-1455
Chr1	26716230	26717330	1101	*	.	1000	.	-1	26.2155	-1	796	Promoter	1	26717834	26722446	4613	1	LOC_Os01g46840	LOC_Os01g46840.1	-504
Chr1	26750566	26752294	1729	*	.	326	.	-1	7.69149	-1	208	Promoter	1	26750450	26752099	1650	2	LOC_Os01g46890	LOC_Os01g46890.1	0
Chr1	26753138	26754808	1671	*	.	706	.	-1	17.1779	-1	1100	Distal Intergenic	1	26750450	26752099	1650	2	LOC_Os01g46890	LOC_Os01g46890.1	-1039
Chr1	26762770	26763988	1219	*	.	768	.	-1	16.66636	-1	624	Promoter	1	26763558	26767152	3595	1	LOC_Os01g46900	LOC_Os01g46900.1	0
Chr1	26808006	26808631	626	*	.	183	.	-1	5.36621	-1	346	Distal Intergenic	1	26800060	26805508	5449	2	LOC_Os01g46970	LOC_Os01g46970.1	-2498
Chr1	26835655	26836154	500	*	.	597	.	-1	12.57654	-1	286	Promoter	1	26836488	26842535	6048	1	LOC_Os01g47000	LOC_Os01g47000.1	-334
Chr1	26841460	26842229	770	*	.	183	.	-1	5.15591	-1	622	Exon (LOC_Os01g47000.1/LOC_Os01g47000, exon 7 of 9)	1	26836488	26842535	6048	1	LOC_Os01g47000	LOC_Os01g47000.1	4972
Chr1	26842911	26843747	837	*	.	523	.	-1	12.57654	-1	152	Distal Intergenic	1	26836488	26842535	6048	1	LOC_Os01g47000	LOC_Os01g47000.1	6423
Chr1	26849387	26850057	671	*	.	353	.	-1	8.17961	-1	237	Promoter	1	26850343	26853580	3238	1	LOC_Os01g47020	LOC_Os01g47020.1	-286
Chr1	26850267	26854496	4230	*	.	434	.	-1	10.89635	-1	2131	Promoter	1	26850343	26853580	3238	1	LOC_Os01g47020	LOC_Os01g47020.1	0
Chr1	26856114	26857019	906	*	.	554	.	-1	11.91677	-1	357	Exon (LOC_Os01g47030.1/LOC_Os01g47030, exon 2 of 2)	1	26854210	26860368	6159	2	LOC_Os01g47030	LOC_Os01g47030.1	3349
Chr1	26857619	26859317	1699	*	.	682	.	-1	13.966	-1	254	Exon (LOC_Os01g47030.1/LOC_Os01g47030, exon 1 of 2)	1	26854210	26860368	6159	2	LOC_Os01g47030	LOC_Os01g47030.1	1051
Chr1	26859644	26860586	943	*	.	325	.	-1	7.5698	-1	411	Promoter	1	26854210	26860368	6159	2	LOC_Os01g47030	LOC_Os01g47030.1	0
Chr1	26860893	26861549	657	*	.	600	.	-1	14.45508	-1	478	Promoter	1	26854210	26860368	6159	2	LOC_Os01g47030	LOC_Os01g47030.1	-525
Chr1	26900071	26901935	1865	*	.	812	.	-1	20.88708	-1	925	Promoter	1	26900805	26901644	840	2	LOC_Os01g47090	LOC_Os01g47090.1	0
Chr1	26920822	26921436	615	*	.	694	.	-1	16.65626	-1	239	Downstream (1-2kb)	1	26923017	26924486	1470	2	LOC_Os01g47130	LOC_Os01g47130.1	3050
Chr1	26932697	26933620	924	*	.	183	.	-1	5.77124	-1	595	Distal Intergenic	1	26923017	26924486	1470	2	LOC_Os01g47130	LOC_Os01g47130.1	-8211
Chr1	26952022	26953165	1144	*	.	528	.	-1	11.9218	-1	713	Distal Intergenic	1	26956000	26959026	3027	1	LOC_Os01g47160	LOC_Os01g47160.1	-2835
Chr1	26955015	26955479	465	*	.	856	.	-1	22.44215	-1	276	Promoter	1	26956000	26959026	3027	1	LOC_Os01g47160	LOC_Os01g47160.1	-521
Chr1	26955992	26960262	4271	*	.	916	.	-1	19.85292	-1	1095	Promoter	1	26956000	26959026	3027	1	LOC_Os01g47160	LOC_Os01g47160.1	0
Chr1	26960796	26961479	684	*	.	300	.	-1	7.91168	-1	409	Exon (LOC_Os01g47170.1/LOC_Os01g47170, exon 4 of 4)	1	26959929	26966092	6164	2	LOC_Os01g47170	LOC_Os01g47170.1	4613
Chr1	26962093	26962806	714	*	.	477	.	-1	10.15204	-1	444	Exon (LOC_Os01g47170.1/LOC_Os01g47170, exon 3 of 4)	1	26959929	26966092	6164	2	LOC_Os01g47170	LOC_Os01g47170.1	3286
Chr1	26963393	26964729	1337	*	.	491	.	-1	11.99024	-1	511	Exon (LOC_Os01g47170.1/LOC_Os01g47170, exon 2 of 4)	1	26959929	26966092	6164	2	LOC_Os01g47170	LOC_Os01g47170.1	1363
Chr1	26965286	26966289	1004	*	.	183	.	-1	5.86617	-1	403	Promoter	1	26959929	26966092	6164	2	LOC_Os01g47170	LOC_Os01g47170.1	0
Chr1	26966844	26967323	480	*	.	908	.	-1	25.00977	-1	265	Promoter	1	26959929	26966092	6164	2	LOC_Os01g47170	LOC_Os01g47170.1	-752
Chr1	26979655	26980138	484	*	.	527	.	-1	11.19382	-1	260	Distal Intergenic	1	26975615	26978104	2490	1	LOC_Os01g47200	LOC_Os01g47200.1	4040
Chr1	26980421	26982290	1870	*	.	815	.	-1	17.44213	-1	282	Distal Intergenic	1	26984906	26986255	1350	1	LOC_Os01g47220	LOC_Os01g47220.1	-2616
Chr1	26987487	26989444	1958	*	.	313	.	-1	8.8045	-1	283	Promoter	1	26988402	26988662	261	2	LOC_Os01g47210	LOC_Os01g47210.1	0
Chr1	26992251	26995323	3073	*	.	997	.	-1	27.19563	-1	1058	Promoter	1	26991961	26995197	3237	1	LOC_Os01g47240	LOC_Os01g47240.1	290
Chr1	26995482	26996184	703	*	.	565	.	-1	13.7318	-1	395	Exon (LOC_Os01g47250.1/LOC_Os01g47250, exon 2 of 2)	1	26991961	26995197	3237	1	LOC_Os01g47240	LOC_Os01g47240.1	3521
Chr1	26997952	26998541	590	*	.	183	.	-1	5.47864	-1	250	Exon (LOC_Os01g47250.1/LOC_Os01g47250, exon 2 of 2)	1	26995844	27001999	6156	2	LOC_Os01g47250	LOC_Os01g47250.1	3458
Chr1	26999992	27000820	829	*	.	183	.	-1	3.52589	-1	401	Exon (LOC_Os01g47250.1/LOC_Os01g47250, exon 1 of 2)	1	26995844	27001999	6156	2	LOC_Os01g47250	LOC_Os01g47250.1	1179
Chr1	27001355	27002150	796	*	.	183	.	-1	6.22847	-1	622	Promoter	1	26995844	27001999	6156	2	LOC_Os01g47250	LOC_Os01g47250.1	0
Chr1	27002715	27003197	483	*	.	782	.	-1	18.26909	-1	277	Promoter	1	26995844	27001999	6156	2	LOC_Os01g47250	LOC_Os01g47250.1	-716
Chr1	27025676	27026803	1128	*	.	536	.	-1	11.09177	-1	650	Distal Intergenic	1	27017925	27021637	3713	2	LOC_Os01g47280	LOC_Os01g47280.1	-4039
Chr1	27036951	27037486	536	*	.	1000	.	-1	33.83499	-1	230	Promoter	1	27037637	27038583	947	1	LOC_Os01g47310	LOC_Os01g47310.1	-151
Chr1	27039568	27040700	1133	*	.	1000	.	-1	36.91339	-1	284	Distal Intergenic	1	27041791	27042669	879	1	LOC_Os01g47330	LOC_Os01g47330.1	-1091
Chr1	27069980	27070430	451	*	.	183	.	-1	6.33155	-1	246	Distal Intergenic	1	27067608	27069016	1409	1	LOC_Os01g47380	LOC_Os01g47380.1	2372
Chr1	27071947	27073747	1801	*	.	1000	.	-1	44.44734	-1	385	Distal Intergenic	1	27067608	27069016	1409	1	LOC_Os01g47380	LOC_Os01g47380.1	4339
Chr1	27106259	27107068	810	*	.	510	.	-1	11.97854	-1	393	Intron (LOC_Os01g47430.1/LOC_Os01g47430, intron 5 of 8)	1	27102119	27109986	7868	2	LOC_Os01g47430	LOC_Os01g47430.1	2918
Chr1	27113117	27113766	650	*	.	781	.	-1	19.59367	-1	399	Promoter	1	27112850	27113506	657	2	LOC_Os01g47440	LOC_Os01g47440.1	0
Chr1	27121266	27122117	852	*	.	1000	.	-1	38.25004	-1	541	Distal Intergenic	1	27123486	27129401	5916	1	LOC_Os01g47460	LOC_Os01g47460.1	-1369
Chr1	27149535	27150309	775	*	.	1000	.	-1	30.53417	-1	318	Distal Intergenic	1	27151992	27153258	1267	1	LOC_Os01g47500	LOC_Os01g47500.1	-1683
Chr1	27151773	27152657	885	*	.	864	.	-1	23.00126	-1	471	Promoter	1	27151992	27153258	1267	1	LOC_Os01g47500	LOC_Os01g47500.1	0
Chr1	27165373	27165869	497	*	.	692	.	-1	14.64977	-1	217	Distal Intergenic	1	27171287	27178431	7145	1	LOC_Os01g47530	LOC_Os01g47530.1	-5418
Chr1	27208401	27208913	513	*	.	479	.	-1	10.6449	-1	231	Distal Intergenic	1	27196417	27200990	4574	2	LOC_Os01g47560	LOC_Os01g47560.1	-7411
Chr1	27285874	27286204	331	*	.	458	.	-1	11.37072	-1	127	Downstream (2-3kb)	1	27281257	27281990	734	1	LOC_Os01g47700	LOC_Os01g47700.1	4617
Chr1	27329979	27330454	476	*	.	1000	.	-1	29.7749	-1	232	Distal Intergenic	1	27326050	27327030	981	2	LOC_Os01g47760	LOC_Os01g47760.1	-2949
Chr1	27352400	27352926	527	*	.	799	.	-1	20.40294	-1	213	Promoter	1	27345207	27352121	6915	2	LOC_Os01g47790	LOC_Os01g47790.1	-279
Chr1	27384008	27384926	919	*	.	1000	.	-1	49.06917	-1	293	Distal Intergenic	1	27386571	27388916	2346	1	LOC_Os01g47840	LOC_Os01g47840.1	-1645
Chr1	27393865	27394640	776	*	.	183	.	-1	6.47361	-1	223	Promoter	1	27393838	27396278	2441	1	LOC_Os01g47850	LOC_Os01g47850.1	27
Chr1	27394906	27396550	1645	*	.	548	.	-1	11.31325	-1	1231	Promoter	1	27397124	27399720	2597	1	LOC_Os01g47860	LOC_Os01g47860.1	-574
Chr1	27397165	27397732	568	*	.	896	.	-1	21.19607	-1	303	Promoter	1	27397124	27399720	2597	1	LOC_Os01g47860	LOC_Os01g47860.1	41
Chr1	27398247	27398692	446	*	.	947	.	-1	20.65966	-1	252	Exon (LOC_Os01g47860.1/LOC_Os01g47860, exon 2 of 2)	1	27397124	27399720	2597	1	LOC_Os01g47860	LOC_Os01g47860.1	1123
Chr1	27400426	27400811	386	*	.	618	.	-1	14.80517	-1	184	Exon (LOC_Os01g47870.1/LOC_Os01g47870, exon 2 of 2)	1	27400726	27402745	2020	2	LOC_Os01g47870	LOC_Os01g47870.1	1934
Chr1	27406058	27407130	1073	*	.	811	.	-1	20.98165	-1	808	Promoter	1	27405266	27406816	1551	2	LOC_Os01g47880	LOC_Os01g47880.1	0
Chr1	27408966	27411362	2397	*	.	309	.	-1	9.32529	-1	1660	Exon (LOC_Os01g47890.1/LOC_Os01g47890, exon 3 of 4)	1	27409536	27412840	3305	2	LOC_Os01g47890	LOC_Os01g47890.1	1478
Chr1	27411641	27412415	775	*	.	1000	.	-1	29.99377	-1	277	Promoter	1	27409536	27412840	3305	2	LOC_Os01g47890	LOC_Os01g47890.1	425
Chr1	27422880	27424562	1683	*	.	1000	.	-1	37.39509	-1	371	Promoter	1	27423466	27423861	396	1	LOC_Os01g47910	LOC_Os01g47910.1	0
Chr1	27428993	27430249	1257	*	.	814	.	-1	20.89164	-1	587	Distal Intergenic	1	27432072	27432290	219	1	LOC_Os01g47930	LOC_Os01g47930.1	-1823
Chr1	27436984	27437450	467	*	.	462	.	-1	11.12884	-1	246	Promoter	1	27437935	27440275	2341	1	LOC_Os01g47940	LOC_Os01g47940.1	-485
Chr1	27437850	27440188	2339	*	.	923	.	-1	19.62958	-1	1398	Promoter	1	27437935	27440275	2341	1	LOC_Os01g47940	LOC_Os01g47940.1	0
Chr1	27449270	27450629	1360	*	.	324	.	-1	7.62191	-1	905	Promoter	1	27450122	27452602	2481	1	LOC_Os01g47970	LOC_Os01g47970.1	0
Chr1	27451528	27452043	516	*	.	183	.	-1	6.60116	-1	283	Exon (LOC_Os01g47970.1/LOC_Os01g47970, exon 2 of 2)	1	27450122	27452602	2481	1	LOC_Os01g47970	LOC_Os01g47970.1	1406
Chr1	27452058	27453542	1485	*	.	617	.	-1	12.96739	-1	390	Exon (LOC_Os01g47970.1/LOC_Os01g47970, exon 2 of 2)	1	27450122	27452602	2481	1	LOC_Os01g47970	LOC_Os01g47970.1	1936
Chr1	27454227	27455855	1629	*	.	343	.	-1	8.78072	-1	349	Exon (LOC_Os01g47980.1/LOC_Os01g47980, exon 4 of 6)	1	27450122	27452602	2481	1	LOC_Os01g47970	LOC_Os01g47970.1	4105
Chr1	27456541	27458170	1630	*	.	183	.	-1	5.65993	-1	703	Exon (LOC_Os01g47980.1/LOC_Os01g47980, exon 3 of 6)	1	27453233	27462626	9394	2	LOC_Os01g47980	LOC_Os01g47980.1	4456
Chr1	27459551	27460410	860	*	.	641	.	-1	13.52177	-1	326	Intron (LOC_Os01g47980.1/LOC_Os01g47980, intron 1 of 5)	1	27453233	27462626	9394	2	LOC_Os01g47980	LOC_Os01g47980.1	2216
Chr1	27462247	27462710	464	*	.	401	.	-1	9.73545	-1	225	Promoter	1	27453233	27462626	9394	2	LOC_Os01g47980	LOC_Os01g47980.1	0
Chr1	27463457	27463804	348	*	.	425	.	-1	10.35598	-1	152	Promoter	1	27453233	27462626	9394	2	LOC_Os01g47980	LOC_Os01g47980.1	-831
Chr1	27464381	27464988	608	*	.	773	.	-1	17.81225	-1	276	Distal Intergenic	1	27453233	27462626	9394	2	LOC_Os01g47980	LOC_Os01g47980.1	-1755
Chr1	27466048	27466495	448	*	.	672	.	-1	15.95492	-1	218	Distal Intergenic	1	27453233	27462626	9394	2	LOC_Os01g47980	LOC_Os01g47980.1	-3422
Chr1	27470157	27471095	939	*	.	183	.	-1	6.51444	-1	364	Downstream (2-3kb)	1	27474005	27476806	2802	2	LOC_Os01g48000	LOC_Os01g48000.1	5711
Chr1	27471754	27472278	525	*	.	183	.	-1	8.03262	-1	260	Downstream (1-2kb)	1	27474005	27476806	2802	2	LOC_Os01g48000	LOC_Os01g48000.1	4528
Chr1	27473505	27473916	412	*	.	183	.	-1	4.77249	-1	243	Downstream (<1kb)	1	27474005	27476806	2802	2	LOC_Os01g48000	LOC_Os01g48000.1	2890
Chr1	27527655	27528258	604	*	.	1000	.	-1	28.00945	-1	259	Downstream (1-2kb)	1	27529435	27530712	1278	2	LOC_Os01g48070	LOC_Os01g48070.1	2454
Chr1	27530813	27531296	484	*	.	798	.	-1	17.29732	-1	307	Promoter	1	27529435	27530712	1278	2	LOC_Os01g48070	LOC_Os01g48070.1	-101
Chr1	27533693	27534321	629	*	.	287	.	-1	6.8992	-1	317	Promoter	1	27532913	27533557	645	1	LOC_Os01g48080	LOC_Os01g48080.1	780
Chr1	27547225	27548224	1000	*	.	904	.	-1	23.45406	-1	483	Promoter	1	27546819	27548239	1421	2	LOC_Os01g48120	LOC_Os01g48120.1	15
Chr1	27550589	27551443	855	*	.	1000	.	-1	32.10487	-1	443	Distal Intergenic	1	27546819	27548239	1421	2	LOC_Os01g48120	LOC_Os01g48120.1	-2350
Chr1	27551875	27552620	746	*	.	963	.	-1	22.12517	-1	469	Distal Intergenic	1	27546819	27548239	1421	2	LOC_Os01g48120	LOC_Os01g48120.1	-3636
Chr1	27618598	27619132	535	*	.	183	.	-1	4.45675	-1	293	Distal Intergenic	1	27624620	27630342	5723	1	LOC_Os01g48210	LOC_Os01g48210.2	-5488
Chr1	27636886	27637456	571	*	.	289	.	-1	6.43301	-1	326	Distal Intergenic	1	27631022	27633567	2546	2	LOC_Os01g48220	LOC_Os01g48220.1	-3319
Chr1	27804213	27806111	1899	*	.	1000	.	-1	31.96742	-1	1076	Distal Intergenic	1	27801413	27802497	1085	1	LOC_Os01g48500	LOC_Os01g48500.1	2800
Chr1	27806626	27807388	763	*	.	762	.	-1	20.23786	-1	396	Distal Intergenic	1	27801413	27802497	1085	1	LOC_Os01g48500	LOC_Os01g48500.1	5213
Chr1	27808024	27808626	603	*	.	1000	.	-1	28.3534	-1	348	Distal Intergenic	1	27801413	27802497	1085	1	LOC_Os01g48500	LOC_Os01g48500.1	6611
Chr1	27810368	27810917	550	*	.	643	.	-1	15.45849	-1	298	Distal Intergenic	1	27801413	27802497	1085	1	LOC_Os01g48500	LOC_Os01g48500.1	8955
Chr1	27818063	27818839	777	*	.	183	.	-1	5.31225	-1	484	Downstream (<1kb)	1	27819818	27822090	2273	2	LOC_Os01g48520	LOC_Os01g48520.1	3251
Chr1	27821159	27821666	508	*	.	183	.	-1	5.15737	-1	250	Promoter	1	27819818	27822090	2273	2	LOC_Os01g48520	LOC_Os01g48520.1	424
Chr1	27824077	27825187	1111	*	.	302	.	-1	7.4175	-1	205	Distal Intergenic	1	27826973	27828097	1125	1	LOC_Os01g48525	LOC_Os01g48525.1	-1786
Chr1	27825347	27825839	493	*	.	618	.	-1	12.43271	-1	226	Downstream (2-3kb)	1	27826973	27828097	1125	1	LOC_Os01g48525	LOC_Os01g48525.1	-1134
Chr1	27859229	27859674	446	*	.	801	.	-1	20.35405	-1	209	Intron (LOC_Os01g48580.1/LOC_Os01g48580, intron 3 of 7)	1	27857948	27862131	4184	1	LOC_Os01g48580	LOC_Os01g48580.1	1281
Chr1	27899632	27900128	497	*	.	411	.	-1	9.17181	-1	282	Downstream (<1kb)	1	27896354	27899318	2965	1	LOC_Os01g48660	LOC_Os01g48660.1	3278
Chr1	27936608	27937074	467	*	.	183	.	-1	4.66376	-1	294	Distal Intergenic	1	27938768	27947047	8280	1	LOC_Os01g48720	LOC_Os01g48720.1	-1694
Chr1	27977204	27978969	1766	*	.	700	.	-1	17.24108	-1	861	Promoter	1	27978132	27979559	1428	1	LOC_Os01g48780	LOC_Os01g48780.1	0
Chr1	28001240	28001715	476	*	.	183	.	-1	7.79004	-1	189	Distal Intergenic	1	27995792	27997546	1755	1	LOC_Os01g48800	LOC_Os01g48800.1	5448
Chr1	28036949	28037966	1018	*	.	183	.	-1	5.41466	-1	318	Intron (LOC_Os01g48874.1/LOC_Os01g48874, intron 1 of 6)	1	28028738	28032031	3294	2	LOC_Os01g48850	LOC_Os01g48850.1	-4918
Chr1	28038544	28039203	660	*	.	183	.	-1	7.51271	-1	423	Intron (LOC_Os01g48874.1/LOC_Os01g48874, intron 1 of 6)	1	28028738	28032031	3294	2	LOC_Os01g48850	LOC_Os01g48850.1	-6513
Chr1	28039439	28039935	497	*	.	482	.	-1	11.7188	-1	262	Intron (LOC_Os01g48874.1/LOC_Os01g48874, intron 1 of 6)	1	28028738	28032031	3294	2	LOC_Os01g48850	LOC_Os01g48850.1	-7408
Chr1	28040690	28041416	727	*	.	183	.	-1	6.04561	-1	289	Intron (LOC_Os01g48874.1/LOC_Os01g48874, intron 1 of 6)	1	28028738	28032031	3294	2	LOC_Os01g48850	LOC_Os01g48850.1	-8659
Chr1	28043106	28046852	3747	*	.	809	.	-1	20.01904	-1	2018	Intron (LOC_Os01g48874.1/LOC_Os01g48874, intron 1 of 6)	1	28032816	28051830	19015	2	LOC_Os01g48874	LOC_Os01g48874.1	4978
Chr1	28047573	28048103	531	*	.	676	.	-1	13.50136	-1	252	Intron (LOC_Os01g48874.1/LOC_Os01g48874, intron 1 of 6)	1	28032816	28051830	19015	2	LOC_Os01g48874	LOC_Os01g48874.1	3727
Chr1	28076483	28077056	574	*	.	842	.	-1	22.33234	-1	261	Promoter	1	28070679	28076428	5750	2	LOC_Os01g48920	LOC_Os01g48920.1	-55
Chr1	28160425	28160970	546	*	.	183	.	-1	3.82396	-1	224	Promoter	1	28161732	28166115	4384	1	LOC_Os01g49010	LOC_Os01g49010.1	-762
Chr1	28178262	28178707	446	*	.	183	.	-1	7.80405	-1	242	Distal Intergenic	1	28176743	28177756	1014	1	LOC_Os01g49030	LOC_Os01g49030.1	1519
Chr1	28193776	28194344	569	*	.	280	.	-1	6.4087	-1	171	Exon (LOC_Os01g49065.1/LOC_Os01g49065, exon 1 of 1)	1	28193378	28196715	3338	2	LOC_Os01g49065	LOC_Os01g49065.1	2371
Chr1	28208099	28209328	1230	*	.	183	.	-1	5.67642	-1	254	Promoter	1	28209112	28210954	1843	1	LOC_Os01g49080	LOC_Os01g49080.1	0
Chr1	28218363	28219626	1264	*	.	709	.	-1	17.81572	-1	319	Promoter	1	28218457	28220215	1759	1	LOC_Os01g49090	LOC_Os01g49090.1	0
Chr1	28231025	28231457	433	*	.	392	.	-1	9.96588	-1	170	Promoter	1	28231417	28235420	4004	1	LOC_Os01g49110	LOC_Os01g49110.1	0
Chr1	28333737	28334441	705	*	.	909	.	-1	21.90776	-1	258	Distal Intergenic	1	28330800	28333392	2593	1	LOC_Os01g49290	LOC_Os01g49290.1	2937
Chr1	28422605	28423024	420	*	.	541	.	-1	11.29105	-1	246	Promoter	1	28423023	28425166	2144	1	LOC_Os01g49420	LOC_Os01g49420.1	0
Chr1	28477095	28477688	594	*	.	907	.	-1	25.11785	-1	350	Promoter	1	28476913	28477239	327	1	LOC_Os01g49500	LOC_Os01g49500.1	182
Chr1	28505478	28507247	1770	*	.	183	.	-1	8.08821	-1	1385	Downstream (2-3kb)	1	28502364	28503468	1105	2	LOC_Os01g49560	LOC_Os01g49560.1	-2010
Chr1	28563829	28564332	504	*	.	183	.	-1	5.09035	-1	247	Downstream (2-3kb)	1	28566625	28567663	1039	2	LOC_Os01g49710	LOC_Os01g49710.1	3331
Chr1	28577100	28577920	821	*	.	876	.	-1	23.81795	-1	235	Promoter	1	28578100	28583696	5597	1	LOC_Os01g49760	LOC_Os01g49760.1	-180
Chr1	28589293	28590069	777	*	.	183	.	-1	8.40188	-1	560	Promoter	1	28589949	28590449	501	1	LOC_Os01g49780	LOC_Os01g49780.1	0
Chr1	28601677	28602284	608	*	.	564	.	-1	13.27977	-1	255	Distal Intergenic	1	28599295	28600245	951	1	LOC_Os01g49810	LOC_Os01g49810.1	2382
Chr1	28635346	28635986	641	*	.	183	.	-1	4.76404	-1	220	Distal Intergenic	1	28629572	28630479	908	2	LOC_Os01g49860	LOC_Os01g49860.1	-4867
Chr1	28644759	28645847	1089	*	.	615	.	-1	14.2109	-1	552	Promoter	1	28645196	28648426	3231	1	LOC_Os01g49870	LOC_Os01g49870.1	0
Chr1	28698926	28699617	692	*	.	460	.	-1	11.37072	-1	454	Promoter	1	28699896	28710027	10132	1	LOC_Os01g49950	LOC_Os01g49950.1	-279
Chr1	28712054	28712532	479	*	.	570	.	-1	13.30997	-1	267	Promoter	1	28711612	28712350	739	2	LOC_Os01g49960	LOC_Os01g49960.1	0
Chr1	28713409	28713851	443	*	.	551	.	-1	11.82435	-1	171	Promoter	1	28714308	28717533	3226	1	LOC_Os01g49970	LOC_Os01g49970.1	-457
Chr1	28714216	28718484	4269	*	.	470	.	-1	11.91677	-1	1108	Promoter	1	28714308	28717533	3226	1	LOC_Os01g49970	LOC_Os01g49970.1	0
Chr1	28719601	28720044	444	*	.	499	.	-1	11.95697	-1	184	Exon (LOC_Os01g49980.1/LOC_Os01g49980, exon 5 of 7)	1	28718156	28723385	5230	2	LOC_Os01g49980	LOC_Os01g49980.1	3341
Chr1	28720852	28722196	1345	*	.	468	.	-1	11.441	-1	617	Exon (LOC_Os01g49980.1/LOC_Os01g49980, exon 3 of 7)	1	28718156	28723385	5230	2	LOC_Os01g49980	LOC_Os01g49980.1	1189
Chr1	28722562	28723561	1000	*	.	498	.	-1	11.78635	-1	524	Promoter	1	28718156	28723385	5230	2	LOC_Os01g49980	LOC_Os01g49980.1	0
Chr1	28724359	28725093	735	*	.	350	.	-1	8.78102	-1	413	Promoter	1	28724108	28724440	333	1	LOC_Os01g49990	LOC_Os01g49990.1	251
Chr1	28725822	28726199	378	*	.	183	.	-1	6.06425	-1	196	Downstream (<1kb)	1	28726589	28727227	639	2	LOC_Os01g50000	LOC_Os01g50000.1	1028
Chr1	28781090	28781794	705	*	.	912	.	-1	25.24541	-1	447	Downstream (<1kb)	1	28782784	28785897	3114	2	LOC_Os01g50090	LOC_Os01g50090.1	4103
Chr1	28783954	28784876	923	*	.	374	.	-1	9.51604	-1	544	Exon (LOC_Os01g50090.1/LOC_Os01g50090, exon 1 of 1)	1	28782784	28785897	3114	2	LOC_Os01g50090	LOC_Os01g50090.1	1021
Chr1	28785111	28786029	919	*	.	976	.	-1	22.7864	-1	463	Promoter	1	28782784	28785897	3114	2	LOC_Os01g50090	LOC_Os01g50090.1	0
Chr1	28807186	28808213	1028	*	.	659	.	-1	15.48508	-1	262	Promoter	1	28808245	28808757	513	1	LOC_Os01g50140	LOC_Os01g50140.1	-32
Chr1	28808382	28809243	862	*	.	931	.	-1	21.25639	-1	318	Promoter	1	28808245	28808757	513	1	LOC_Os01g50140	LOC_Os01g50140.1	137
Chr1	28814838	28815176	339	*	.	183	.	-1	6.45034	-1	154	Distal Intergenic	1	28808245	28808757	513	1	LOC_Os01g50140	LOC_Os01g50140.1	6593
Chr1	28845474	28846265	792	*	.	948	.	-1	25.60203	-1	192	Promoter	1	28846416	28846943	528	2	LOC_Os01g50190	LOC_Os01g50190.1	678
Chr1	28851762	28852384	623	*	.	333	.	-1	7.73501	-1	300	Downstream (2-3kb)	1	28847957	28849824	1868	2	LOC_Os01g50200	LOC_Os01g50200.1	-1938
Chr1	28859988	28860514	527	*	.	560	.	-1	11.79009	-1	266	Promoter	1	28854749	28859921	5173	2	LOC_Os01g50220	LOC_Os01g50220.1	-67
Chr1	28860863	28862496	1634	*	.	579	.	-1	13.71219	-1	732	Promoter	1	28860557	28862967	2411	2	LOC_Os01g50230	LOC_Os01g50230.1	471
Chr1	28862802	28863383	582	*	.	484	.	-1	10.67527	-1	237	Promoter	1	28860557	28862967	2411	2	LOC_Os01g50230	LOC_Os01g50230.1	0
Chr1	28864223	28864958	736	*	.	743	.	-1	16.30225	-1	395	Exon (LOC_Os01g50240.1/LOC_Os01g50240, exon 4 of 4)	1	28860557	28862967	2411	2	LOC_Os01g50230	LOC_Os01g50230.1	-1256
Chr1	28868337	28869506	1170	*	.	985	.	-1	29.00763	-1	446	Downstream (<1kb)	1	28864521	28866507	1987	2	LOC_Os01g50240	LOC_Os01g50240.1	-1830
Chr1	28885352	28885834	483	*	.	183	.	-1	5.33794	-1	198	Promoter	1	28885409	28890942	5534	1	LOC_Os01g50320	LOC_Os01g50320.1	0
Chr1	28904451	28905037	587	*	.	655	.	-1	15.89255	-1	363	Distal Intergenic	1	28910213	28911081	869	2	LOC_Os01g50350	LOC_Os01g50350.1	6044
Chr1	28961977	28962437	461	*	.	883	.	-1	19.32392	-1	231	Distal Intergenic	1	28955683	28957041	1359	1	LOC_Os01g50440	LOC_Os01g50440.1	6294
Chr1	28995451	28995868	418	*	.	631	.	-1	15.16883	-1	237	Distal Intergenic	1	28991234	28993285	2052	1	LOC_Os01g50490	LOC_Os01g50490.1	4217
Chr1	28997374	28998571	1198	*	.	622	.	-1	13.08798	-1	292	Downstream (<1kb)	1	28998911	29003485	4575	2	LOC_Os01g50500	LOC_Os01g50500.1	4914
Chr1	29005849	29007050	1202	*	.	433	.	-1	10.23286	-1	259	Distal Intergenic	1	28998911	29003485	4575	2	LOC_Os01g50500	LOC_Os01g50500.1	-2364
Chr1	29007438	29007791	354	*	.	183	.	-1	7.43928	-1	175	Distal Intergenic	1	29010954	29011274	321	1	LOC_Os01g50510	LOC_Os01g50510.1	-3163
Chr1	29029393	29029934	542	*	.	304	.	-1	7.99692	-1	199	Downstream (1-2kb)	1	29031493	29033413	1921	2	LOC_Os01g50550	LOC_Os01g50550.1	3479
Chr1	29030642	29032785	2144	*	.	824	.	-1	17.50872	-1	1131	Promoter	1	29031493	29033413	1921	2	LOC_Os01g50550	LOC_Os01g50550.1	628
Chr1	29035176	29035599	424	*	.	697	.	-1	15.10229	-1	219	Promoter	1	29035273	29035503	231	2	LOC_Os01g50560	LOC_Os01g50560.1	0
Chr1	29083603	29084053	451	*	.	655	.	-1	13.15663	-1	245	Promoter	1	29083039	29083659	621	2	LOC_Os01g50630	LOC_Os01g50630.1	0
Chr1	29084727	29085289	563	*	.	183	.	-1	4.61159	-1	322	Promoter	1	29084957	29090885	5929	1	LOC_Os01g50640	LOC_Os01g50640.1	0
Chr1	29085968	29086890	923	*	.	183	.	-1	5.36621	-1	472	Exon (LOC_Os01g50640.1/LOC_Os01g50640, exon 1 of 4)	1	29084957	29090885	5929	1	LOC_Os01g50640	LOC_Os01g50640.1	1011
Chr1	29088214	29089883	1670	*	.	593	.	-1	12.09787	-1	338	Exon (LOC_Os01g50640.1/LOC_Os01g50640, exon 3 of 4)	1	29084957	29090885	5929	1	LOC_Os01g50640	LOC_Os01g50640.1	3257
Chr1	29090467	29095744	5278	*	.	1000	.	-1	25.76577	-1	3277	Promoter	1	29091272	29094763	3492	2	LOC_Os01g50650	LOC_Os01g50650.1	0
Chr1	29101043	29101417	375	*	.	183	.	-1	4.80333	-1	131	Promoter	1	29100651	29101322	672	1	LOC_Os01g50670	LOC_Os01g50670.1	392
Chr1	29101615	29102088	474	*	.	557	.	-1	11.34364	-1	238	Promoter	1	29100651	29101322	672	1	LOC_Os01g50670	LOC_Os01g50670.1	964
Chr1	29128746	29129495	750	*	.	1000	.	-1	29.37986	-1	313	Downstream (2-3kb)	1	29130929	29131729	801	1	LOC_Os01g50710	LOC_Os01g50710.1	-1434
Chr1	29148754	29150079	1326	*	.	769	.	-1	19.76316	-1	353	Promoter	1	29149152	29149613	462	1	LOC_Os01g50740	LOC_Os01g50740.1	0
Chr1	29173465	29174056	592	*	.	1000	.	-1	25.82976	-1	293	Promoter	1	29174497	29176449	1953	1	LOC_Os01g50790	LOC_Os01g50790.1	-441
Chr1	29174484	29176481	1998	*	.	325	.	-1	9.79758	-1	1039	Promoter	1	29174497	29176449	1953	1	LOC_Os01g50790	LOC_Os01g50790.1	0
Chr1	29177131	29177558	428	*	.	666	.	-1	16.01116	-1	254	Downstream (1-2kb)	1	29174497	29176449	1953	1	LOC_Os01g50790	LOC_Os01g50790.1	2634
Chr1	29178784	29179438	655	*	.	795	.	-1	20.5527	-1	395	Exon (LOC_Os01g50800.1/LOC_Os01g50800, exon 8 of 8)	1	29178975	29182737	3763	2	LOC_Os01g50800	LOC_Os01g50800.1	3299
Chr1	29215855	29216341	487	*	.	809	.	-1	16.65082	-1	261	Promoter	1	29216899	29221807	4909	1	LOC_Os01g50860	LOC_Os01g50860.1	-558
Chr1	29225779	29226573	795	*	.	529	.	-1	13.3778	-1	441	Promoter	1	29226555	29226964	410	1	LOC_Os01g50880	LOC_Os01g50880.1	0
Chr1	29266632	29267369	738	*	.	1000	.	-1	45.94391	-1	394	Distal Intergenic	1	29271158	29273270	2113	1	LOC_Os01g50940	LOC_Os01g50940.1	-3789
Chr1	29274129	29274688	560	*	.	183	.	-1	7.37306	-1	313	Distal Intergenic	1	29277487	29277807	321	1	LOC_Os01g50950	LOC_Os01g50950.1	-2799
Chr1	29341709	29342195	487	*	.	895	.	-1	22.46346	-1	224	Distal Intergenic	1	29345445	29348224	2780	1	LOC_Os01g51080	LOC_Os01g51080.1	-3250
Chr1	29344193	29344812	620	*	.	333	.	-1	7.90239	-1	227	Promoter	1	29345445	29348224	2780	1	LOC_Os01g51080	LOC_Os01g51080.1	-633
Chr1	29345549	29346265	717	*	.	357	.	-1	9.10558	-1	495	Promoter	1	29345445	29348224	2780	1	LOC_Os01g51080	LOC_Os01g51080.1	104
Chr1	29346490	29348169	1680	*	.	183	.	-1	6.55336	-1	1412	Promoter	1	29348709	29351599	2891	1	LOC_Os01g51090	LOC_Os01g51090.1	-540
Chr1	29348851	29349410	560	*	.	367	.	-1	9.28111	-1	276	Promoter	1	29348709	29351599	2891	1	LOC_Os01g51090	LOC_Os01g51090.1	142
Chr1	29350076	29350439	364	*	.	378	.	-1	9.64621	-1	179	Exon (LOC_Os01g51090.1/LOC_Os01g51090, exon 2 of 2)	1	29348709	29351599	2891	1	LOC_Os01g51090	LOC_Os01g51090.1	1367
Chr1	29351288	29355249	3962	*	.	334	.	-1	8.79393	-1	3171	Promoter	1	29352683	29355515	2833	2	LOC_Os01g51100	LOC_Os01g51100.1	266
Chr1	29355976	29356556	581	*	.	416	.	-1	10.47477	-1	236	Promoter	1	29352683	29355515	2833	2	LOC_Os01g51100	LOC_Os01g51100.1	-461
Chr1	29357067	29357507	441	*	.	183	.	-1	5.50702	-1	287	Promoter	1	29357538	29358055	518	1	LOC_Os01g51110	LOC_Os01g51110.1	-31
Chr1	29360503	29361496	994	*	.	310	.	-1	7.16395	-1	316	Distal Intergenic	1	29357538	29358055	518	1	LOC_Os01g51110	LOC_Os01g51110.1	2965
Chr1	29363419	29363986	568	*	.	413	.	-1	9.82138	-1	308	Promoter	1	29364527	29368029	3503	1	LOC_Os01g51120	LOC_Os01g51120.1	-541
Chr1	29370434	29371195	762	*	.	183	.	-1	6.48965	-1	529	Exon (LOC_Os01g51130.1/LOC_Os01g51130, exon 7 of 10)	1	29369748	29376123	6376	2	LOC_Os01g51130	LOC_Os01g51130.1	4928
Chr1	29390774	29391810	1037	*	.	793	.	-1	18.51936	-1	293	Distal Intergenic	1	29382534	29385653	3120	2	LOC_Os01g51140	LOC_Os01g51140.2	-5121
Chr1	29392345	29392882	538	*	.	183	.	-1	5.77447	-1	223	Distal Intergenic	1	29382534	29385653	3120	2	LOC_Os01g51140	LOC_Os01g51140.2	-6692
Chr1	29415424	29416071	648	*	.	705	.	-1	14.41352	-1	360	Promoter	1	29416278	29423224	6947	1	LOC_Os01g51180	LOC_Os01g51180.1	-207
Chr1	29419989	29420413	425	*	.	369	.	-1	8.67644	-1	190	Exon (LOC_Os01g51180.1/LOC_Os01g51180, exon 4 of 10)	1	29423421	29428115	4695	1	LOC_Os01g51190	LOC_Os01g51190.1	-3008
Chr1	29422977	29423426	450	*	.	344	.	-1	8.81461	-1	216	Promoter	1	29423421	29428115	4695	1	LOC_Os01g51190	LOC_Os01g51190.1	0
Chr1	29471896	29472676	781	*	.	1000	.	-1	25.43359	-1	457	Downstream (2-3kb)	1	29469565	29471507	1943	1	LOC_Os01g51260	LOC_Os01g51260.1	2331
Chr1	29495463	29496148	686	*	.	1000	.	-1	31.24601	-1	333	Distal Intergenic	1	29483207	29492556	9350	2	LOC_Os01g51290	LOC_Os01g51290.2	-2907
Chr1	29524068	29524638	571	*	.	1000	.	-1	28.8022	-1	289	Promoter	1	29521077	29523276	2200	2	LOC_Os01g51330	LOC_Os01g51330.1	-792
Chr1	29527961	29528750	790	*	.	183	.	-1	6.21156	-1	194	Downstream (<1kb)	1	29525181	29526530	1350	2	LOC_Os01g51340	LOC_Os01g51340.1	-1431
Chr1	29587019	29587593	575	*	.	183	.	-1	7.41763	-1	165	Promoter	1	29587120	29587624	505	1	LOC_Os01g51480	LOC_Os01g51480.1	0
Chr1	29624362	29625095	734	*	.	609	.	-1	12.58175	-1	328	Promoter	1	29624484	29625485	1002	2	LOC_Os01g51590	LOC_Os01g51590.1	390
Chr1	29625249	29625684	436	*	.	699	.	-1	14.64323	-1	216	Promoter	1	29624484	29625485	1002	2	LOC_Os01g51590	LOC_Os01g51590.1	0
Chr1	29628081	29629911	1831	*	.	568	.	-1	13.30997	-1	925	Distal Intergenic	1	29624484	29625485	1002	2	LOC_Os01g51590	LOC_Os01g51590.1	-2596
Chr1	29660655	29661291	637	*	.	323	.	-1	8.20877	-1	250	Downstream (1-2kb)	1	29652580	29655625	3046	2	LOC_Os01g51630	LOC_Os01g51630.2	-5030
Chr1	29682660	29683139	480	*	.	309	.	-1	7.83248	-1	213	Promoter	1	29679090	29683010	3921	2	LOC_Os01g51640	LOC_Os01g51640.1	0
Chr1	29684972	29685914	943	*	.	183	.	-1	5.61197	-1	493	Exon (LOC_Os01g51650.1/LOC_Os01g51650, exon 8 of 8)	1	29679090	29683010	3921	2	LOC_Os01g51640	LOC_Os01g51640.1	-1962
Chr1	29695342	29696381	1040	*	.	326	.	-1	8.43529	-1	533	Promoter	1	29695841	29696403	563	1	LOC_Os01g51660	LOC_Os01g51660.1	0
Chr1	29697886	29699120	1235	*	.	1000	.	-1	31.83549	-1	931	Distal Intergenic	1	29695841	29696403	563	1	LOC_Os01g51660	LOC_Os01g51660.1	2045
Chr1	29701242	29703615	2374	*	.	578	.	-1	11.71653	-1	1536	Distal Intergenic	1	29708354	29709375	1022	1	LOC_Os01g51670	LOC_Os01g51670.1	-4739
Chr1	29713524	29714157	634	*	.	451	.	-1	9.96588	-1	321	Distal Intergenic	1	29717779	29718346	568	1	LOC_Os01g51680	LOC_Os01g51680.1	-3622
Chr1	29743838	29744367	530	*	.	327	.	-1	7.58304	-1	256	Promoter	1	29744072	29744371	300	1	LOC_Os01g51730	LOC_Os01g51730.1	0
Chr1	29749273	29749737	465	*	.	183	.	-1	8.31229	-1	307	Downstream (1-2kb)	1	29750793	29751436	644	2	LOC_Os01g51735	LOC_Os01g51735.1	1699
Chr1	29822856	29823788	933	*	.	443	.	-1	11.07147	-1	710	Promoter	1	29822333	29823777	1445	2	LOC_Os01g51880	LOC_Os01g51880.1	0
Chr1	29852106	29852507	402	*	.	641	.	-1	15.20523	-1	238	Promoter	1	29852252	29853059	808	1	LOC_Os01g51930	LOC_Os01g51930.1	0
Chr1	29854493	29854937	445	*	.	441	.	-1	10.87565	-1	194	Promoter	1	29854661	29855694	1034	1	LOC_Os01g51940	LOC_Os01g51940.1	0
Chr1	29885091	29885592	502	*	.	394	.	-1	9.2356	-1	209	Promoter	1	29881801	29886102	4302	2	LOC_Os01g52000	LOC_Os01g52000.1	510
Chr1	29889543	29890083	541	*	.	643	.	-1	12.94041	-1	273	Distal Intergenic	1	29881801	29886102	4302	2	LOC_Os01g52000	LOC_Os01g52000.1	-3441
Chr1	29900192	29901608	1417	*	.	1000	.	-1	34.79278	-1	1070	Promoter	1	29900306	29902162	1857	2	LOC_Os01g52020	LOC_Os01g52020.1	554
Chr1	29932015	29933245	1231	*	.	1000	.	-1	38.80215	-1	993	Promoter	1	29927543	29931487	3945	2	LOC_Os01g52050	LOC_Os01g52050.1	-528
Chr1	29955270	29955850	581	*	.	512	.	-1	11.38648	-1	299	Distal Intergenic	1	29951353	29952644	1292	2	LOC_Os01g52090	LOC_Os01g52090.1	-2626
Chr1	29964456	29964915	460	*	.	639	.	-1	15.38969	-1	233	Downstream (<1kb)	1	29960694	29963067	2374	1	LOC_Os01g52100	LOC_Os01g52100.1	3762
Chr1	30101920	30102596	677	*	.	1000	.	-1	25.08701	-1	298	Promoter	1	30102785	30107361	4577	1	LOC_Os01g52400	LOC_Os01g52400.1	-189
Chr1	30149582	30150127	546	*	.	448	.	-1	10.63266	-1	188	Distal Intergenic	1	30143575	30146827	3253	2	LOC_Os01g52470	LOC_Os01g52470.1	-2755
Chr1	30212848	30213286	439	*	.	658	.	-1	15.89395	-1	239	Distal Intergenic	1	30216047	30222975	6929	1	LOC_Os01g52560	LOC_Os01g52560.1	-2761
Chr1	30224817	30225681	865	*	.	183	.	-1	4.96216	-1	209	Promoter	1	30225839	30226855	1017	1	LOC_Os01g52570	LOC_Os01g52570.1	-158
Chr1	30228177	30228488	312	*	.	449	.	-1	10.87546	-1	140	Downstream (1-2kb)	1	30229978	30230418	441	2	LOC_Os01g52590	LOC_Os01g52590.1	1930
Chr1	30229393	30229807	415	*	.	687	.	-1	13.77154	-1	204	Promoter	1	30229978	30230418	441	2	LOC_Os01g52590	LOC_Os01g52590.1	611
Chr1	30230805	30231411	607	*	.	384	.	-1	9.63152	-1	331	Promoter	1	30229978	30230418	441	2	LOC_Os01g52590	LOC_Os01g52590.1	-387
Chr1	30282086	30282940	855	*	.	1000	.	-1	51.65048	-1	287	Distal Intergenic	1	30278492	30280577	2086	2	LOC_Os01g52680	LOC_Os01g52680.1	-1509
Chr1	30300237	30301226	990	*	.	1000	.	-1	34.06572	-1	541	Distal Intergenic	1	30304351	30305540	1190	2	LOC_Os01g52700	LOC_Os01g52700.1	4314
Chr1	30316942	30317426	485	*	.	320	.	-1	7.51271	-1	221	Distal Intergenic	1	30320746	30323993	3248	1	LOC_Os01g52720	LOC_Os01g52720.1	-3320
Chr1	30317815	30318208	394	*	.	346	.	-1	9.18003	-1	227	Distal Intergenic	1	30320746	30323993	3248	1	LOC_Os01g52720	LOC_Os01g52720.1	-2538
Chr1	30384770	30385334	565	*	.	1000	.	-1	31.59321	-1	283	Promoter	1	30385985	30386359	375	1	LOC_Os01g52820	LOC_Os01g52820.1	-651
Chr1	30385703	30386284	582	*	.	183	.	-1	6.19757	-1	207	Promoter	1	30385985	30386359	375	1	LOC_Os01g52820	LOC_Os01g52820.1	0
Chr1	30388823	30389483	661	*	.	800	.	-1	17.13196	-1	361	Promoter	1	30386374	30387917	1544	2	LOC_Os01g52830	LOC_Os01g52830.1	-906
Chr1	30392174	30392665	492	*	.	582	.	-1	13.58039	-1	243	Promoter	1	30392739	30395472	2734	1	LOC_Os01g52851	LOC_Os01g52851.1	-74
Chr1	30421798	30422810	1013	*	.	663	.	-1	13.2289	-1	358	Promoter	1	30422055	30422387	333	1	LOC_Os01g52910	LOC_Os01g52910.1	0
Chr1	30433129	30433722	594	*	.	664	.	-1	15.98995	-1	300	Promoter	1	30434032	30437324	3293	1	LOC_Os01g52930	LOC_Os01g52930.1	-310
Chr1	30434170	30435943	1774	*	.	285	.	-1	7.84595	-1	942	Promoter	1	30434032	30437324	3293	1	LOC_Os01g52930	LOC_Os01g52930.1	138
Chr1	30436065	30438419	2355	*	.	357	.	-1	10.01225	-1	1011	Exon (LOC_Os01g52930.1/LOC_Os01g52930, exon 3 of 3)	1	30434032	30437324	3293	1	LOC_Os01g52930	LOC_Os01g52930.1	2033
Chr1	30439038	30439918	881	*	.	548	.	-1	11.58139	-1	220	Promoter	1	30438403	30440847	2445	2	LOC_Os01g52940	LOC_Os01g52940.1	929
Chr1	30440194	30440739	546	*	.	614	.	-1	12.81087	-1	236	Promoter	1	30438403	30440847	2445	2	LOC_Os01g52940	LOC_Os01g52940.1	108
Chr1	30441354	30442945	1592	*	.	1000	.	-1	29.22133	-1	297	Promoter	1	30438403	30440847	2445	2	LOC_Os01g52940	LOC_Os01g52940.1	-507
Chr1	30443321	30444438	1118	*	.	279	.	-1	5.45341	-1	272	Promoter	1	30441633	30444059	2427	2	LOC_Os01g52950	LOC_Os01g52950.1	0
Chr1	30444621	30445282	662	*	.	936	.	-1	25.86025	-1	375	Promoter	1	30441633	30444059	2427	2	LOC_Os01g52950	LOC_Os01g52950.1	-562
Chr1	30460090	30460680	591	*	.	341	.	-1	8.81461	-1	227	Promoter	1	30460007	30464532	4526	1	LOC_Os01g53000	LOC_Os01g53000.1	83
Chr1	30519236	30520077	842	*	.	431	.	-1	10.62959	-1	477	Intron (LOC_Os01g53090.1/LOC_Os01g53090, intron 2 of 2)	1	30512276	30521565	9290	2	LOC_Os01g53090	LOC_Os01g53090.1	1488
Chr1	30554816	30555239	424	*	.	433	.	-1	9.43362	-1	220	Promoter	1	30555330	30557784	2455	1	LOC_Os01g53190	LOC_Os01g53190.1	-91
Chr1	30578051	30578499	449	*	.	183	.	-1	5.77604	-1	136	Distal Intergenic	1	30574861	30576287	1427	2	LOC_Os01g53210	LOC_Os01g53210.1	-1764
Chr1	30579221	30580309	1089	*	.	1000	.	-1	37.14785	-1	295	Distal Intergenic	1	30582485	30583743	1259	1	LOC_Os01g53220	LOC_Os01g53220.1	-2176
Chr1	30580514	30581288	775	*	.	1000	.	-1	27.36924	-1	316	Distal Intergenic	1	30582485	30583743	1259	1	LOC_Os01g53220	LOC_Os01g53220.1	-1197
Chr1	30639820	30640491	672	*	.	183	.	-1	7.45637	-1	435	Promoter	1	30640759	30643104	2346	1	LOC_Os01g53320	LOC_Os01g53320.1	-268
Chr1	30649898	30650499	602	*	.	289	.	-1	7.35577	-1	183	Promoter	1	30649919	30650248	330	2	LOC_Os01g53340	LOC_Os01g53340.1	0
Chr1	30665594	30666538	945	*	.	1000	.	-1	56.73634	-1	397	Promoter	1	30666639	30668631	1993	1	LOC_Os01g53370	LOC_Os01g53370.1	-101
Chr1	30669447	30670020	574	*	.	828	.	-1	21.57767	-1	297	Downstream (2-3kb)	1	30671532	30671993	462	1	LOC_Os01g53380	LOC_Os01g53380.1	-1512
Chr1	30685491	30686425	935	*	.	1000	.	-1	29.44675	-1	679	Distal Intergenic	1	30689847	30691598	1752	2	LOC_Os01g53420	LOC_Os01g53420.1	5173
Chr1	30687775	30689253	1479	*	.	863	.	-1	21.71952	-1	295	Downstream (<1kb)	1	30689847	30691598	1752	2	LOC_Os01g53420	LOC_Os01g53420.1	2345
Chr1	30693182	30693786	605	*	.	414	.	-1	9.29914	-1	313	Downstream (1-2kb)	1	30689847	30691598	1752	2	LOC_Os01g53420	LOC_Os01g53420.1	-1584
Chr1	30699305	30700487	1183	*	.	873	.	-1	23.70818	-1	856	Distal Intergenic	1	30694909	30696710	1802	2	LOC_Os01g53430	LOC_Os01g53430.1	-2595
Chr1	30745890	30746368	479	*	.	483	.	-1	12.83096	-1	291	Downstream (1-2kb)	1	30747517	30747735	219	1	LOC_Os01g53540	LOC_Os01g53540.1	-1149
Chr1	30750860	30751482	623	*	.	861	.	-1	23.11324	-1	253	Distal Intergenic	1	30748297	30749174	878	2	LOC_Os01g53550	LOC_Os01g53550.1	-1686
Chr1	30811262	30811639	378	*	.	495	.	-1	11.60782	-1	185	Distal Intergenic	1	30818942	30823247	4306	1	LOC_Os01g53640	LOC_Os01g53640.1	-7303
Chr1	30918170	30918815	646	*	.	183	.	-1	5.99936	-1	345	Promoter	1	30918104	30921341	3238	1	LOC_Os01g53790	LOC_Os01g53790.1	66
Chr1	30931050	30931723	674	*	.	698	.	-1	16.66319	-1	262	Downstream (1-2kb)	1	30922769	30927426	4658	2	LOC_Os01g53800	LOC_Os01g53800.1	-3624
Chr1	30947164	30947931	768	*	.	344	.	-1	8.78913	-1	562	Promoter	1	30946348	30947603	1256	2	LOC_Os01g53830	LOC_Os01g53830.1	0
Chr1	30966673	30967159	487	*	.	413	.	-1	10.93519	-1	246	Promoter	1	30967647	30969980	2334	1	LOC_Os01g53870	LOC_Os01g53870.1	-488
Chr1	30970326	30970806	481	*	.	322	.	-1	8.87234	-1	220	Distal Intergenic	1	30967647	30969980	2334	1	LOC_Os01g53870	LOC_Os01g53870.1	2679
Chr1	31021013	31022382	1370	*	.	1000	.	-1	35.93471	-1	693	Downstream (<1kb)	1	31019393	31019697	305	1	LOC_Os01g53950	LOC_Os01g53950.1	1620
Chr1	31029483	31030771	1289	*	.	291	.	-1	7.5698	-1	280	Promoter	1	31022606	31028969	6364	2	LOC_Os01g53960	LOC_Os01g53960.1	-514
Chr1	31032432	31032827	396	*	.	474	.	-1	11.32549	-1	181	Promoter	1	31031336	31031932	597	2	LOC_Os01g53970	LOC_Os01g53970.1	-500
Chr1	31040717	31041133	417	*	.	491	.	-1	10.45268	-1	206	Distal Intergenic	1	31047510	31049388	1879	1	LOC_Os01g53980	LOC_Os01g53980.1	-6377
Chr1	31064020	31064518	499	*	.	716	.	-1	16.30225	-1	270	Promoter	1	31065121	31070148	5028	1	LOC_Os01g54010	LOC_Os01g54010.1	-603
Chr1	31081473	31082508	1036	*	.	1000	.	-1	35.26673	-1	515	Intron (LOC_Os01g54040.1/LOC_Os01g54040, intron 10 of 10)	1	31076571	31081377	4807	1	LOC_Os01g54030	LOC_Os01g54030.1	4902
Chr1	31122454	31122932	479	*	.	481	.	-1	12.01998	-1	232	Intron (LOC_Os01g54119.1/LOC_Os01g54119, intron 14 of 20)	1	31111291	31116151	4861	2	LOC_Os01g54100	LOC_Os01g54100.2	-6303
Chr1	31134858	31135245	388	*	.	359	.	-1	8.46384	-1	176	Intron (LOC_Os01g54140.1/LOC_Os01g54140, intron 3 of 3)	1	31134252	31137138	2887	2	LOC_Os01g54140	LOC_Os01g54140.1	1893
Chr1	31160746	31161202	457	*	.	626	.	-1	12.54918	-1	198	Distal Intergenic	1	31163139	31165152	2014	1	LOC_Os01g54180	LOC_Os01g54180.1	-1937
Chr1	31164558	31165234	677	*	.	183	.	-1	6.21156	-1	283	Promoter	1	31165671	31168775	3105	1	LOC_Os01g54190	LOC_Os01g54190.1	-437
Chr1	31174531	31175484	954	*	.	788	.	-1	20.87137	-1	620	Distal Intergenic	1	31180196	31182456	2261	2	LOC_Os01g54210	LOC_Os01g54210.1	6972
Chr1	31213741	31215579	1839	*	.	764	.	-1	19.62958	-1	789	Promoter	1	31213517	31216674	3158	1	LOC_Os01g54250	LOC_Os01g54250.1	224
Chr1	31216415	31217462	1048	*	.	183	.	-1	8.6698	-1	443	Exon (LOC_Os01g54250.1/LOC_Os01g54250, exon 3 of 3)	1	31217674	31219185	1512	2	LOC_Os01g54260	LOC_Os01g54260.1	1723
Chr1	31223992	31224804	813	*	.	350	.	-1	8.1606	-1	434	Intron (LOC_Os01g54270.1/LOC_Os01g54270, intron 5 of 8)	1	31220321	31228566	8246	2	LOC_Os01g54270	LOC_Os01g54270.1	3762
Chr1	31247580	31248760	1181	*	.	744	.	-1	15.79762	-1	631	Exon (LOC_Os01g54300.1/LOC_Os01g54300, exon 8 of 8)	1	31248319	31254736	6418	2	LOC_Os01g54300	LOC_Os01g54300.1	5976
Chr1	31264628	31265181	554	*	.	678	.	-1	16.07401	-1	217	Distal Intergenic	1	31266700	31268253	1554	1	LOC_Os01g54330	LOC_Os01g54330.1	-1519
Chr1	31381739	31382549	811	*	.	974	.	-1	21.17293	-1	538	Distal Intergenic	1	31373407	31377545	4139	2	LOC_Os01g54560	LOC_Os01g54560.3	-4194
Chr1	31389898	31390627	730	*	.	545	.	-1	13.22984	-1	415	Promoter	1	31391261	31392235	975	1	LOC_Os01g54570	LOC_Os01g54570.1	-634
Chr1	31418410	31418934	525	*	.	625	.	-1	12.63619	-1	307	Distal Intergenic	1	31419937	31421528	1592	1	LOC_Os01g54610	LOC_Os01g54610.1	-1003
Chr1	31439436	31439934	499	*	.	887	.	-1	19.44825	-1	239	Promoter	1	31440372	31443627	3256	1	LOC_Os01g54650	LOC_Os01g54650.1	-438
Chr1	31440350	31443671	3322	*	.	620	.	-1	15.07241	-1	832	Promoter	1	31440372	31443627	3256	1	LOC_Os01g54650	LOC_Os01g54650.1	0
Chr1	31443886	31444633	748	*	.	525	.	-1	10.87519	-1	469	Exon (LOC_Os01g54660.1/LOC_Os01g54660, exon 3 of 3)	1	31440372	31443627	3256	1	LOC_Os01g54650	LOC_Os01g54650.1	3514
Chr1	31445358	31445986	629	*	.	183	.	-1	3.38093	-1	422	Exon (LOC_Os01g54660.1/LOC_Os01g54660, exon 3 of 3)	1	31444256	31450372	6117	2	LOC_Os01g54660	LOC_Os01g54660.1	4386
Chr1	31446327	31447093	767	*	.	497	.	-1	10.44297	-1	277	Exon (LOC_Os01g54660.1/LOC_Os01g54660, exon 2 of 3)	1	31444256	31450372	6117	2	LOC_Os01g54660	LOC_Os01g54660.1	3279
Chr1	31447669	31448624	956	*	.	655	.	-1	15.38394	-1	264	Exon (LOC_Os01g54660.1/LOC_Os01g54660, exon 1 of 3)	1	31444256	31450372	6117	2	LOC_Os01g54660	LOC_Os01g54660.1	1748
Chr1	31448761	31449175	415	*	.	183	.	-1	6.87943	-1	255	Exon (LOC_Os01g54660.1/LOC_Os01g54660, exon 1 of 3)	1	31444256	31450372	6117	2	LOC_Os01g54660	LOC_Os01g54660.1	1197
Chr1	31449695	31450179	485	*	.	183	.	-1	6.34671	-1	278	Promoter	1	31444256	31450372	6117	2	LOC_Os01g54660	LOC_Os01g54660.1	193
Chr1	31451156	31451616	461	*	.	991	.	-1	28.55671	-1	223	Promoter	1	31444256	31450372	6117	2	LOC_Os01g54660	LOC_Os01g54660.1	-784
Chr1	31461101	31461595	495	*	.	436	.	-1	10.09983	-1	260	Promoter	1	31462022	31465247	3226	1	LOC_Os01g54680	LOC_Os01g54680.1	-427
Chr1	31461903	31466345	4443	*	.	316	.	-1	9.87731	-1	2797	Promoter	1	31462022	31465247	3226	1	LOC_Os01g54680	LOC_Os01g54680.1	0
Chr1	31466612	31467377	766	*	.	183	.	-1	8.2405	-1	542	Exon (LOC_Os01g54690.1/LOC_Os01g54690, exon 5 of 5)	1	31466316	31471363	5048	2	LOC_Os01g54690	LOC_Os01g54690.1	3986
Chr1	31467917	31468867	951	*	.	730	.	-1	16.55435	-1	650	Exon (LOC_Os01g54690.1/LOC_Os01g54690, exon 3 of 5)	1	31466316	31471363	5048	2	LOC_Os01g54690	LOC_Os01g54690.1	2496
Chr1	31469611	31471539	1929	*	.	496	.	-1	10.72877	-1	1424	Promoter	1	31466316	31471363	5048	2	LOC_Os01g54690	LOC_Os01g54690.1	0
Chr1	31472272	31472741	470	*	.	749	.	-1	18.74385	-1	221	Promoter	1	31466316	31471363	5048	2	LOC_Os01g54690	LOC_Os01g54690.1	-909
Chr1	31496180	31496772	593	*	.	183	.	-1	6.73666	-1	269	Promoter	1	31497674	31498418	745	1	LOC_Os01g54740	LOC_Os01g54740.1	-902
Chr1	31540915	31542182	1268	*	.	566	.	-1	13.43128	-1	907	Promoter	1	31533340	31540054	6715	2	LOC_Os01g54830	LOC_Os01g54830.1	-861
Chr1	31543997	31545222	1226	*	.	644	.	-1	12.83209	-1	326	Distal Intergenic	1	31533340	31540054	6715	2	LOC_Os01g54830	LOC_Os01g54830.1	-3943
Chr1	31548214	31548889	676	*	.	613	.	-1	12.95827	-1	203	Distal Intergenic	1	31550655	31553052	2398	1	LOC_Os01g54850	LOC_Os01g54850.1	-1766
Chr1	31633872	31635247	1376	*	.	1000	.	-1	28.90501	-1	1076	Promoter	1	31634046	31635118	1073	2	LOC_Os01g55010	LOC_Os01g55010.1	0
Chr1	31671237	31671753	517	*	.	183	.	-1	5.47864	-1	257	Downstream (<1kb)	1	31669728	31670015	288	2	LOC_Os01g55080	LOC_Os01g55080.1	-1222
Chr1	31692297	31692767	471	*	.	604	.	-1	12.37883	-1	211	Distal Intergenic	1	31681333	31689927	8595	2	LOC_Os01g55094	LOC_Os01g55094.1	-2370
Chr1	31716076	31716732	657	*	.	767	.	-1	15.98995	-1	359	Downstream (1-2kb)	1	31718042	31719808	1767	2	LOC_Os01g55120	LOC_Os01g55120.1	3076
Chr1	31722143	31722673	531	*	.	531	.	-1	12.12344	-1	256	Promoter	1	31722218	31722559	342	1	LOC_Os01g55130	LOC_Os01g55130.1	0
Chr1	31743675	31744232	558	*	.	656	.	-1	14.89959	-1	172	Promoter	1	31743861	31748581	4721	1	LOC_Os01g55180	LOC_Os01g55180.1	0
Chr1	31783097	31784167	1071	*	.	897	.	-1	21.46424	-1	321	Distal Intergenic	1	31795105	31797643	2539	1	LOC_Os01g55240	LOC_Os01g55240.1	-10938
Chr1	31784423	31784945	523	*	.	639	.	-1	12.99221	-1	283	Distal Intergenic	1	31795105	31797643	2539	1	LOC_Os01g55240	LOC_Os01g55240.1	-10160
Chr1	31789957	31791909	1953	*	.	1000	.	-1	27.00911	-1	1562	Distal Intergenic	1	31795105	31797643	2539	1	LOC_Os01g55240	LOC_Os01g55240.1	-3196
Chr1	31819397	31819954	558	*	.	835	.	-1	19.66019	-1	329	Distal Intergenic	1	31815517	31816881	1365	2	LOC_Os01g55280	LOC_Os01g55280.1	-2516
Chr1	31869023	31869373	351	*	.	675	.	-1	16.08766	-1	177	Downstream (1-2kb)	1	31859331	31865031	5701	2	LOC_Os01g55350	LOC_Os01g55350.1	-3992
Chr1	31900582	31902179	1598	*	.	183	.	-1	8.01038	-1	1239	Distal Intergenic	1	31909559	31911650	2092	1	LOC_Os01g55390	LOC_Os01g55390.1	-7380
Chr1	31924347	31924949	603	*	.	968	.	-1	27.25912	-1	308	Promoter	1	31925866	31927051	1186	1	LOC_Os01g55420	LOC_Os01g55420.1	-917
Chr1	31931286	31932079	794	*	.	838	.	-1	19.56684	-1	504	Distal Intergenic	1	31927136	31930005	2870	2	LOC_Os01g55430	LOC_Os01g55430.2	-1281
Chr1	31932286	31933432	1147	*	.	1000	.	-1	28.8022	-1	790	Distal Intergenic	1	31927136	31930005	2870	2	LOC_Os01g55430	LOC_Os01g55430.2	-2281
Chr1	31961603	31962238	636	*	.	329	.	-1	9.03303	-1	367	Promoter	1	31957499	31961019	3521	2	LOC_Os01g55470	LOC_Os01g55470.1	-584
Chr1	31983708	31984724	1017	*	.	684	.	-1	13.87723	-1	615	Distal Intergenic	1	31986499	31989237	2739	1	LOC_Os01g55520	LOC_Os01g55520.1	-1775
Chr1	32050774	32051156	383	*	.	652	.	-1	14.63245	-1	140	Promoter	1	32049962	32050766	805	2	LOC_Os01g55620	LOC_Os01g55620.1	-8
Chr1	32064176	32064962	787	*	.	859	.	-1	18.16631	-1	559	Downstream (<1kb)	1	32057383	32062829	5447	2	LOC_Os01g55650	LOC_Os01g55650.1	-1347
Chr1	32069619	32070610	992	*	.	515	.	-1	11.27994	-1	623	Promoter	1	32065489	32069846	4358	2	LOC_Os01g55660	LOC_Os01g55660.1	0
Chr1	32083821	32084437	617	*	.	736	.	-1	18.04769	-1	319	Promoter	1	32083016	32083693	678	1	LOC_Os01g55710	LOC_Os01g55710.1	805
Chr1	32154945	32155342	398	*	.	568	.	-1	12.63285	-1	217	Promoter	1	32154275	32156153	1879	2	LOC_Os01g55840	LOC_Os01g55840.1	811
Chr1	32155594	32156752	1159	*	.	567	.	-1	11.49926	-1	897	Promoter	1	32154275	32156153	1879	2	LOC_Os01g55840	LOC_Os01g55840.1	0
Chr1	32205108	32205578	471	*	.	554	.	-1	12.3393	-1	254	Promoter	1	32206224	32211250	5027	1	LOC_Os01g55910	LOC_Os01g55910.1	-646
Chr1	32206072	32207066	995	*	.	1000	.	-1	25.17008	-1	727	Promoter	1	32206224	32211250	5027	1	LOC_Os01g55910	LOC_Os01g55910.1	0
Chr1	32207271	32207772	502	*	.	680	.	-1	15.24789	-1	230	Exon (LOC_Os01g55910.1/LOC_Os01g55910, exon 1 of 3)	1	32206224	32211250	5027	1	LOC_Os01g55910	LOC_Os01g55910.1	1047
Chr1	32208386	32209576	1191	*	.	1000	.	-1	29.37207	-1	554	Exon (LOC_Os01g55910.1/LOC_Os01g55910, exon 2 of 3)	1	32206224	32211250	5027	1	LOC_Os01g55910	LOC_Os01g55910.1	2162
Chr1	32209729	32210502	774	*	.	487	.	-1	10.28772	-1	555	Exon (LOC_Os01g55910.1/LOC_Os01g55910, exon 3 of 3)	1	32206224	32211250	5027	1	LOC_Os01g55910	LOC_Os01g55910.1	3505
Chr1	32210954	32216120	5167	*	.	511	.	-1	13.36338	-1	3120	Promoter	1	32211573	32214918	3346	2	LOC_Os01g55920	LOC_Os01g55920.1	0
Chr1	32240288	32240728	441	*	.	430	.	-1	12.30963	-1	249	Promoter	1	32240137	32240724	588	2	LOC_Os01g55990	LOC_Os01g55990.1	0
Chr1	32341328	32341887	560	*	.	183	.	-1	7.36354	-1	313	Distal Intergenic	1	32343925	32344839	915	1	LOC_Os01g56170	LOC_Os01g56170.1	-2038
Chr1	32343501	32344968	1468	*	.	537	.	-1	11.07222	-1	227	Promoter	1	32343925	32344839	915	1	LOC_Os01g56170	LOC_Os01g56170.1	0
Chr1	32367990	32368865	876	*	.	183	.	-1	5.29929	-1	556	Promoter	1	32367683	32371816	4134	1	LOC_Os01g56200	LOC_Os01g56200.2	307
Chr1	32377313	32377903	591	*	.	183	.	-1	5.97919	-1	302	Downstream (1-2kb)	1	32379760	32380589	830	2	LOC_Os01g56220	LOC_Os01g56220.1	2686
Chr1	32392702	32393118	417	*	.	638	.	-1	15.04133	-1	209	Promoter	1	32393390	32395998	2609	1	LOC_Os01g56250	LOC_Os01g56250.1	-272
Chr1	32400545	32400958	414	*	.	580	.	-1	12.04488	-1	243	Promoter	1	32396631	32400156	3526	2	LOC_Os01g56260	LOC_Os01g56260.1	-389
Chr1	32404125	32404515	391	*	.	183	.	-1	6.11684	-1	160	Distal Intergenic	1	32408275	32413635	5361	1	LOC_Os01g56270	LOC_Os01g56270.1	-3760
Chr1	32405151	32406216	1066	*	.	1000	.	-1	27.66214	-1	353	Distal Intergenic	1	32408275	32413635	5361	1	LOC_Os01g56270	LOC_Os01g56270.1	-2059
Chr1	32406421	32407285	865	*	.	495	.	-1	11.06888	-1	453	Promoter	1	32408275	32413635	5361	1	LOC_Os01g56270	LOC_Os01g56270.1	-990
Chr1	32466691	32467114	424	*	.	516	.	-1	12.12739	-1	161	Intron (LOC_Os01g56340.1/LOC_Os01g56340, intron 3 of 3)	1	32466492	32469262	2771	2	LOC_Os01g56340	LOC_Os01g56340.1	2148
Chr1	32469552	32470087	536	*	.	478	.	-1	11.37072	-1	154	Promoter	1	32470274	32476639	6366	1	LOC_Os01g56350	LOC_Os01g56350.1	-187
Chr1	32487738	32488438	701	*	.	786	.	-1	19.99936	-1	360	Exon (LOC_Os01g56370.1/LOC_Os01g56370, exon 3 of 7)	1	32484736	32489971	5236	2	LOC_Os01g56370	LOC_Os01g56370.1	1533
Chr1	32570921	32571515	595	*	.	749	.	-1	18.68342	-1	396	Downstream (2-3kb)	1	32552611	32569756	17146	2	LOC_Os01g56490	LOC_Os01g56490.1	-1165
Chr1	32601978	32602456	479	*	.	765	.	-1	15.51521	-1	262	Promoter	1	32598081	32601810	3730	2	LOC_Os01g56550	LOC_Os01g56550.3	-168
Chr1	32603048	32604595	1548	*	.	698	.	-1	15.08265	-1	665	Distal Intergenic	1	32598081	32601810	3730	2	LOC_Os01g56550	LOC_Os01g56550.3	-1238
Chr1	32648700	32649437	738	*	.	640	.	-1	15.24676	-1	428	Distal Intergenic	1	32652482	32656601	4120	1	LOC_Os01g56600	LOC_Os01g56600.1	-3045
Chr1	32651657	32652067	411	*	.	534	.	-1	12.48202	-1	217	Promoter	1	32652482	32656601	4120	1	LOC_Os01g56600	LOC_Os01g56600.1	-415
Chr1	32712407	32712860	454	*	.	811	.	-1	20.80366	-1	240	Distal Intergenic	1	32714779	32716417	1639	1	LOC_Os01g56690	LOC_Os01g56690.1	-1919
Chr1	32754025	32755120	1096	*	.	841	.	-1	17.76532	-1	302	Intron (LOC_Os01g56764.1/LOC_Os01g56764, intron 1 of 7)	1	32747534	32757798	10265	2	LOC_Os01g56764	LOC_Os01g56764.1	2678
Chr1	32755303	32755981	679	*	.	422	.	-1	10.27721	-1	272	Intron (LOC_Os01g56764.1/LOC_Os01g56764, intron 1 of 7)	1	32747534	32757798	10265	2	LOC_Os01g56764	LOC_Os01g56764.1	1817
Chr1	32821250	32821760	511	*	.	687	.	-1	15.29881	-1	263	Promoter	1	32822225	32824508	2284	1	LOC_Os01g56830	LOC_Os01g56830.1	-465
Chr1	32824888	32825511	624	*	.	946	.	-1	26.18766	-1	236	Distal Intergenic	1	32822225	32824508	2284	1	LOC_Os01g56830	LOC_Os01g56830.1	2663
Chr1	32863620	32864213	594	*	.	624	.	-1	14.89396	-1	248	Distal Intergenic	1	32860932	32863510	2579	1	LOC_Os01g56900	LOC_Os01g56900.2	2688
Chr1	33013855	33014294	440	*	.	442	.	-1	11.27519	-1	224	Downstream (1-2kb)	1	33000047	33010221	10175	2	LOC_Os01g57110	LOC_Os01g57110.2	-3634
Chr1	33020438	33020874	437	*	.	627	.	-1	15.16883	-1	192	Promoter	1	33015925	33020218	4294	2	LOC_Os01g57120	LOC_Os01g57120.1	-220
Chr1	33021724	33024385	2662	*	.	651	.	-1	13.65551	-1	647	Promoter	1	33021351	33024499	3149	1	LOC_Os01g57130	LOC_Os01g57130.1	373
Chr1	33036181	33036837	657	*	.	822	.	-1	18.31274	-1	348	Intron (LOC_Os01g57160.1/LOC_Os01g57160, intron 2 of 7)	1	33033603	33039456	5854	1	LOC_Os01g57160	LOC_Os01g57160.1	2578
Chr1	33045106	33045519	414	*	.	619	.	-1	14.48555	-1	173	Promoter	1	33044180	33044803	624	2	LOC_Os01g57190	LOC_Os01g57190.1	-303
Chr1	33110254	33111855	1602	*	.	1000	.	-1	51.16524	-1	1251	Distal Intergenic	1	33115205	33115987	783	1	LOC_Os01g57294	LOC_Os01g57294.1	-3350
Chr1	33113888	33114258	371	*	.	334	.	-1	8.48417	-1	149	Promoter	1	33115205	33115987	783	1	LOC_Os01g57294	LOC_Os01g57294.1	-947
Chr1	33131631	33132465	835	*	.	1000	.	-1	33.96057	-1	528	Distal Intergenic	1	33135833	33136615	783	1	LOC_Os01g57324	LOC_Os01g57324.1	-3368
Chr1	33133124	33133503	380	*	.	579	.	-1	12.45174	-1	157	Distal Intergenic	1	33135833	33136615	783	1	LOC_Os01g57324	LOC_Os01g57324.1	-2330
Chr1	33134498	33134847	350	*	.	293	.	-1	7.09804	-1	183	Promoter	1	33135833	33136615	783	1	LOC_Os01g57324	LOC_Os01g57324.1	-986
Chr1	33136186	33136609	424	*	.	183	.	-1	6.84597	-1	202	Promoter	1	33135833	33136615	783	1	LOC_Os01g57324	LOC_Os01g57324.1	353
Chr1	33147103	33148413	1311	*	.	999	.	-1	32.75606	-1	289	Intron (LOC_Os01g57350.2/LOC_Os01g57350, intron 8 of 10)	1	33137905	33152593	14689	2	LOC_Os01g57350	LOC_Os01g57350.2	4180
Chr1	33171208	33171567	360	*	.	509	.	-1	12.12716	-1	218	Intron (LOC_Os01g57370.1/LOC_Os01g57370, intron 1 of 6)	1	33168429	33172643	4215	2	LOC_Os01g57370	LOC_Os01g57370.1	1076
Chr1	33234278	33235426	1149	*	.	1000	.	-1	29.36338	-1	465	Promoter	1	33234245	33235084	840	1	LOC_Os01g57520	LOC_Os01g57520.1	33
Chr1	33279092	33279624	533	*	.	986	.	-1	23.75819	-1	256	Distal Intergenic	1	33272395	33274308	1914	2	LOC_Os01g57580	LOC_Os01g57580.1	-4784
Chr1	33293042	33293453	412	*	.	466	.	-1	10.27125	-1	231	Distal Intergenic	1	33300827	33302662	1836	2	LOC_Os01g57590	LOC_Os01g57590.1	9209
Chr1	33324409	33325178	770	*	.	501	.	-1	12.01998	-1	483	Distal Intergenic	1	33318040	33321777	3738	1	LOC_Os01g57630	LOC_Os01g57630.2	6369
Chr1	33325809	33326539	731	*	.	183	.	-1	6.63429	-1	484	Downstream (2-3kb)	1	33329420	33331935	2516	2	LOC_Os01g57650	LOC_Os01g57650.1	5396
Chr1	33338781	33339940	1160	*	.	763	.	-1	16.53738	-1	278	Distal Intergenic	1	33341643	33342021	379	1	LOC_Os01g57660	LOC_Os01g57660.1	-1703
Chr1	33346740	33347266	527	*	.	685	.	-1	13.74397	-1	241	Promoter	1	33347943	33348305	363	1	LOC_Os01g57680	LOC_Os01g57680.1	-677
Chr1	33347834	33348594	761	*	.	183	.	-1	4.94428	-1	380	Promoter	1	33347943	33348305	363	1	LOC_Os01g57680	LOC_Os01g57680.1	0
Chr1	33354035	33355921	1887	*	.	577	.	-1	13.45049	-1	1619	Distal Intergenic	1	33350046	33351363	1318	2	LOC_Os01g57690	LOC_Os01g57690.1	-2672
Chr1	33356069	33356482	414	*	.	464	.	-1	10.11942	-1	188	Downstream (2-3kb)	1	33350046	33351363	1318	2	LOC_Os01g57690	LOC_Os01g57690.1	-4706
Chr1	33413405	33413750	346	*	.	183	.	-1	7.76885	-1	187	Intron (LOC_Os01g57770.1/LOC_Os01g57770, intron 2 of 2)	1	33417145	33420362	3218	1	LOC_Os01g57780	LOC_Os01g57780.1	-3395
Chr1	33424501	33425184	684	*	.	1000	.	-1	39.04369	-1	264	Exon (LOC_Os01g57790.1/LOC_Os01g57790, exon 3 of 5)	1	33423063	33426723	3661	1	LOC_Os01g57790	LOC_Os01g57790.1	1438
Chr1	33452200	33452777	578	*	.	294	.	-1	7.30991	-1	394	Promoter	1	33453433	33460087	6655	1	LOC_Os01g57854	LOC_Os01g57854.1	-656
Chr1	33511267	33511674	408	*	.	797	.	-1	20.84308	-1	261	Distal Intergenic	1	33506213	33508853	2641	1	LOC_Os01g57960	LOC_Os01g57960.1	5054
Chr1	33588073	33588505	433	*	.	423	.	-1	9.70898	-1	170	Downstream (2-3kb)	1	33585501	33586432	932	2	LOC_Os01g58048	LOC_Os01g58048.1	-1641
Chr1	33588883	33589519	637	*	.	1000	.	-1	96.67107	-1	223	Downstream (1-2kb)	1	33590636	33591661	1026	2	LOC_Os01g58070	LOC_Os01g58070.1	2142
Chr1	33597641	33599553	1913	*	.	1000	.	-1	428.71469	-1	492	Downstream (1-2kb)	1	33593797	33597053	3257	1	LOC_Os01g58080	LOC_Os01g58080.3	3844
Chr1	33606999	33607575	577	*	.	616	.	-1	12.37883	-1	243	Downstream (1-2kb)	1	33601330	33605260	3931	2	LOC_Os01g58100	LOC_Os01g58100.1	-1739
Chr1	33620371	33622200	1830	*	.	728	.	-1	14.8059	-1	840	Distal Intergenic	1	33618365	33619178	814	2	LOC_Os01g58130	LOC_Os01g58130.1	-1193
Chr1	33632730	33634198	1469	*	.	936	.	-1	25.0634	-1	282	Promoter	1	33633220	33635343	2124	1	LOC_Os01g58160	LOC_Os01g58160.1	0
Chr1	33643766	33644568	803	*	.	962	.	-1	22.50704	-1	578	Intron (LOC_Os01g58194.1/LOC_Os01g58194, intron 2 of 2)	1	33641954	33650995	9042	1	LOC_Os01g58194	LOC_Os01g58194.1	1812
Chr1	33649181	33650017	837	*	.	1000	.	-1	29.89939	-1	607	Intron (LOC_Os01g58194.1/LOC_Os01g58194, intron 2 of 2)	1	33651142	33655180	4039	2	LOC_Os01g58220	LOC_Os01g58220.1	5163
Chr1	33653847	33654375	529	*	.	406	.	-1	10.8908	-1	287	Promoter	1	33651142	33655180	4039	2	LOC_Os01g58220	LOC_Os01g58220.1	805
Chr1	33657143	33658041	899	*	.	323	.	-1	8.13335	-1	321	Promoter	1	33655974	33658202	2229	2	LOC_Os01g58230	LOC_Os01g58230.1	161
Chr1	33682156	33682965	810	*	.	1000	.	-1	22.42537	-1	280	Distal Intergenic	1	33684778	33688225	3448	1	LOC_Os01g58280	LOC_Os01g58280.1	-1813
Chr1	33683198	33683631	434	*	.	183	.	-1	6.21156	-1	124	Distal Intergenic	1	33684778	33688225	3448	1	LOC_Os01g58280	LOC_Os01g58280.1	-1147
Chr1	33720379	33720893	515	*	.	183	.	-1	6.70674	-1	270	Distal Intergenic	1	33713643	33715442	1800	1	LOC_Os01g58350	LOC_Os01g58350.1	6736
Chr1	33721178	33721535	358	*	.	183	.	-1	8.63249	-1	191	Distal Intergenic	1	33728308	33728550	243	1	LOC_Os01g58370	LOC_Os01g58370.1	-6773
Chr1	33735905	33736758	854	*	.	980	.	-1	28.0197	-1	337	Promoter	1	33733122	33735600	2479	2	LOC_Os01g58390	LOC_Os01g58390.1	-305
Chr1	33749566	33750213	648	*	.	585	.	-1	13.74133	-1	397	Promoter	1	33747987	33750239	2253	2	LOC_Os01g58410	LOC_Os01g58410.1	26
Chr1	33752470	33753855	1386	*	.	546	.	-1	13.18416	-1	319	Distal Intergenic	1	33747987	33750239	2253	2	LOC_Os01g58410	LOC_Os01g58410.1	-2231
Chr1	33758372	33758928	557	*	.	1000	.	-1	36.83002	-1	292	Distal Intergenic	1	33766979	33768085	1107	1	LOC_Os01g58420	LOC_Os01g58420.1	-8051
Chr1	33760173	33760739	567	*	.	435	.	-1	10.61746	-1	352	Distal Intergenic	1	33766979	33768085	1107	1	LOC_Os01g58420	LOC_Os01g58420.1	-6240
[truncated: 19,472 more rows]
