# Supplementary material for: Unveiling the mechanism of broad‐spectrum blast resistance in rice: The collaborative role of transcription factor OsGRAS30 and histone deacetylase OsHDAC1
Source: Plant Biotechnol J. 2024 Jan 31;22(6):1740–56. doi: 10.1111/pbi.14299 (PMC11123394; doi:10.1111/pbi.14299)
Supplement: Supplementary file 3 — Dataset S2 H3K27 distribution sites identified by ChIP‐Seq. [file PBI-22-1740-s003.xls]

seqnames	start	end	width	strand	.	X698	..1	X.1	X12.96555	X.1.1	X240	annotation	geneChr	geneStart	geneEnd	geneLength	geneStrand	geneId	transcriptId	distanceToTSS
Chr1	11221	11766	546	*	.	478	.	-1	10.9116	-1	212	Promoter	1	11218	12435	1218	1	LOC_Os01g01019	LOC_Os01g01019.1	3
Chr1	12793	14236	1444	*	.	703	.	-1	12.26482	-1	271	Promoter	1	12648	15915	3268	1	LOC_Os01g01030	LOC_Os01g01030.1	145
Chr1	16357	17068	712	*	.	832	.	-1	16.81473	-1	423	Promoter	1	16321	20323	4003	1	LOC_Os01g01040	LOC_Os01g01040.3	36
Chr1	22786	23321	536	*	.	1000	.	-1	47.00198	-1	236	Promoter	1	22841	26971	4131	1	LOC_Os01g01050	LOC_Os01g01050.1	0
Chr1	25937	26652	716	*	.	365	.	-1	8.26067	-1	290	Promoter	1	27136	28651	1516	1	LOC_Os01g01060	LOC_Os01g01060.1	-484
Chr1	29862	30257	396	*	.	633	.	-1	12.6132	-1	183	Promoter	1	29818	34493	4676	1	LOC_Os01g01070	LOC_Os01g01070.2	44
Chr1	35625	36035	411	*	.	1000	.	-1	24.38083	-1	242	Promoter	1	35581	41180	5600	1	LOC_Os01g01080	LOC_Os01g01080.3	44
Chr1	58507	59464	958	*	.	803	.	-1	13.68198	-1	315	Promoter	1	58658	61090	2433	1	LOC_Os01g01115	LOC_Os01g01115.1	0
Chr1	61504	62150	647	*	.	193	.	-1	8.11293	-1	454	Promoter	1	62059	63576	1518	1	LOC_Os01g01120	LOC_Os01g01120.1	0
Chr1	62385	63180	796	*	.	470	.	-1	9.62465	-1	245	Promoter	1	62059	63576	1518	1	LOC_Os01g01120	LOC_Os01g01120.1	326
Chr1	65138	66387	1250	*	.	1000	.	-1	21.3114	-1	803	Promoter	1	63244	66302	3059	2	LOC_Os01g01130	LOC_Os01g01130.1	0
Chr1	72707	73910	1204	*	.	986	.	-1	19.11532	-1	218	Promoter	1	72775	77699	4925	1	LOC_Os01g01150	LOC_Os01g01150.1	0
Chr1	82342	83030	689	*	.	1000	.	-1	30.94937	-1	302	Promoter	1	82428	84302	1875	1	LOC_Os01g01160	LOC_Os01g01160.1	0
Chr1	90515	91388	874	*	.	193	.	-1	7.13259	-1	468	Promoter	1	89653	91521	1869	2	LOC_Os01g01190	LOC_Os01g01190.1	133
Chr1	102121	103430	1310	*	.	1000	.	-1	58.72441	-1	956	Distal Intergenic	1	99171	100681	1511	2	LOC_Os01g01210	LOC_Os01g01210.1	-1440
Chr1	106837	107812	976	*	.	1000	.	-1	38.14744	-1	251	Promoter	1	108618	114983	6366	1	LOC_Os01g01240	LOC_Os01g01240.1	-806
Chr1	115294	116287	994	*	.	1000	.	-1	42.97545	-1	256	Distal Intergenic	1	118081	120671	2591	1	LOC_Os01g01250	LOC_Os01g01250.1	-1794
Chr1	141941	142720	780	*	.	508	.	-1	9.62465	-1	579	Promoter	1	141936	144554	2619	1	LOC_Os01g01295	LOC_Os01g01295.1	5
Chr1	145523	146460	938	*	.	888	.	-1	17.60139	-1	265	Promoter	1	145577	147852	2276	1	LOC_Os01g01302	LOC_Os01g01302.1	0
Chr1	148003	148426	424	*	.	1000	.	-1	16.69956	-1	235	Promoter	1	148045	150577	2533	1	LOC_Os01g01307	LOC_Os01g01307.1	0
Chr1	151417	152901	1485	*	.	1000	.	-1	23.93284	-1	202	Promoter	1	151409	156500	5092	1	LOC_Os01g01312	LOC_Os01g01312.1	8
Chr1	163257	164087	831	*	.	343	.	-1	7.68764	-1	147	Promoter	1	161365	164107	2743	2	LOC_Os01g01330	LOC_Os01g01330.1	20
Chr1	172492	173240	749	*	.	376	.	-1	7.53947	-1	335	Promoter	1	170712	173191	2480	2	LOC_Os01g01350	LOC_Os01g01350.1	0
Chr1	178829	180340	1512	*	.	998	.	-1	18.70392	-1	1142	Promoter	1	178310	180812	2503	1	LOC_Os01g01360	LOC_Os01g01360.1	519
Chr1	185344	186003	660	*	.	1000	.	-1	19.94842	-1	275	Downstream (<1kb)	1	186246	190846	4601	2	LOC_Os01g01369	LOC_Os01g01369.1	4843
Chr1	189813	190351	539	*	.	675	.	-1	12.26482	-1	312	Promoter	1	186246	190846	4601	2	LOC_Os01g01369	LOC_Os01g01369.1	495
Chr1	191067	191574	508	*	.	1000	.	-1	25.68543	-1	266	Promoter	1	191036	196287	5252	1	LOC_Os01g01380	LOC_Os01g01380.1	31
Chr1	197599	198395	797	*	.	769	.	-1	13.68198	-1	433	Promoter	1	197647	200803	3157	1	LOC_Os01g01390	LOC_Os01g01390.1	0
Chr1	201930	202393	464	*	.	387	.	-1	9.45934	-1	218	Promoter	1	201944	206743	4800	1	LOC_Os01g01400	LOC_Os01g01400.1	0
Chr1	209229	209929	701	*	.	779	.	-1	16.04227	-1	228	Promoter	1	205710	209606	3897	2	LOC_Os01g01410	LOC_Os01g01410.1	0
Chr1	224674	225486	813	*	.	826	.	-1	13.68198	-1	385	Distal Intergenic	1	226897	229329	2433	1	LOC_Os01g01450	LOC_Os01g01450.1	-1411
Chr1	256221	256827	607	*	.	736	.	-1	15.66144	-1	230	Promoter	1	248706	256284	7579	2	LOC_Os01g01484	LOC_Os01g01484.4	0
Chr1	261410	261852	443	*	.	782	.	-1	15.54005	-1	196	Promoter	1	261504	268440	6937	1	LOC_Os01g01510	LOC_Os01g01510.1	0
Chr1	288268	289827	1560	*	.	1000	.	-1	18.70392	-1	414	Promoter	1	288372	292296	3925	1	LOC_Os01g01570	LOC_Os01g01570.1	0
Chr1	308300	308821	522	*	.	620	.	-1	10.9116	-1	240	Promoter	1	306869	308842	1974	2	LOC_Os01g01610	LOC_Os01g01610.1	21
Chr1	309800	310180	381	*	.	350	.	-1	7.13259	-1	153	Promoter	1	306869	308842	1974	2	LOC_Os01g01610	LOC_Os01g01610.1	-958
Chr1	312845	313953	1109	*	.	474	.	-1	9.00679	-1	244	Promoter	1	309459	313170	3712	2	LOC_Os01g01620	LOC_Os01g01620.1	0
Chr1	319797	320245	449	*	.	1000	.	-1	18.296	-1	236	Promoter	1	319713	322248	2536	1	LOC_Os01g01640	LOC_Os01g01640.1	84
Chr1	327381	328268	888	*	.	193	.	-1	6.71382	-1	211	Promoter	1	327128	328451	1324	2	LOC_Os01g01660	LOC_Os01g01660.1	183
Chr1	331560	332452	893	*	.	831	.	-1	15.54005	-1	665	Promoter	1	330238	332339	2102	2	LOC_Os01g01670	LOC_Os01g01670.2	0
Chr1	332795	333809	1015	*	.	193	.	-1	7.68764	-1	642	Promoter	1	332667	333689	1023	2	LOC_Os01g01680	LOC_Os01g01680.1	0
Chr1	335400	336435	1036	*	.	1000	.	-1	29.4783	-1	525	Promoter	1	335809	370910	35102	1	LOC_Os01g01689	LOC_Os01g01689.1	0
Chr1	371868	372458	591	*	.	627	.	-1	12.96555	-1	166	Promoter	1	371831	374470	2640	1	LOC_Os01g01700	LOC_Os01g01700.1	37
Chr1	380009	380681	673	*	.	193	.	-1	6.71382	-1	319	Promoter	1	374728	380716	5989	2	LOC_Os01g01710	LOC_Os01g01710.1	35
Chr1	383465	383862	398	*	.	193	.	-1	7.82393	-1	183	Exon (LOC_Os01g01720.1/LOC_Os01g01720, exon 10 of 10)	1	375852	380716	4865	2	LOC_Os01g01710	LOC_Os01g01710.2	-2749
Chr1	386053	386747	695	*	.	1000	.	-1	19.53016	-1	496	Promoter	1	383047	386701	3655	2	LOC_Os01g01720	LOC_Os01g01720.1	0
Chr1	389384	389864	481	*	.	462	.	-1	11.38411	-1	275	Promoter	1	390051	390623	573	1	LOC_Os01g01730	LOC_Os01g01730.1	-187
Chr1	395640	396559	920	*	.	1000	.	-1	22.60774	-1	252	Promoter	1	392081	396651	4571	2	LOC_Os01g01740	LOC_Os01g01740.1	92
Chr1	403909	405313	1405	*	.	639	.	-1	13.81247	-1	304	Promoter	1	403692	404402	711	2	LOC_Os01g01760	LOC_Os01g01760.1	0
Chr1	412526	413118	593	*	.	1000	.	-1	28.54988	-1	200	Promoter	1	412579	415830	3252	1	LOC_Os01g01780	LOC_Os01g01780.1	0
Chr1	419790	420534	745	*	.	1000	.	-1	50.48354	-1	487	Promoter	1	416241	420497	4257	2	LOC_Os01g01790	LOC_Os01g01790.1	0
Chr1	422450	422857	408	*	.	1000	.	-1	23.04628	-1	191	Promoter	1	422462	431692	9231	1	LOC_Os01g01800	LOC_Os01g01800.2	0
Chr1	436321	437296	976	*	.	534	.	-1	9.94004	-1	737	Promoter	1	437613	449137	11525	1	LOC_Os01g01830	LOC_Os01g01830.1	-317
Chr1	437642	438058	417	*	.	959	.	-1	15.92289	-1	195	Promoter	1	437613	449137	11525	1	LOC_Os01g01830	LOC_Os01g01830.1	29
Chr1	495986	497230	1245	*	.	542	.	-1	10.25969	-1	1017	Promoter	1	496066	497368	1303	1	LOC_Os01g01910	LOC_Os01g01910.1	0
Chr1	498511	499206	696	*	.	953	.	-1	19.21646	-1	314	Promoter	1	498454	506264	7811	1	LOC_Os01g01920	LOC_Os01g01920.2	57
Chr1	510614	511478	865	*	.	1000	.	-1	23.93284	-1	413	Promoter	1	510752	512159	1408	1	LOC_Os01g01940	LOC_Os01g01940.1	0
Chr1	527407	528071	665	*	.	1000	.	-1	20.37007	-1	409	Promoter	1	524579	527952	3374	2	LOC_Os01g01970	LOC_Os01g01970.1	0
Chr1	544020	544556	537	*	.	193	.	-1	7.97193	-1	323	Promoter	1	542987	544510	1524	2	LOC_Os01g02010	LOC_Os01g02010.1	0
Chr1	549116	550153	1038	*	.	1000	.	-1	20.79509	-1	246	Promoter	1	549111	553287	4177	1	LOC_Os01g02020	LOC_Os01g02020.3	5
Chr1	556363	557936	1574	*	.	732	.	-1	14.046	-1	994	Promoter	1	554022	558015	3994	2	LOC_Os01g02040	LOC_Os01g02040.1	79
Chr1	571765	572161	397	*	.	193	.	-1	7.97193	-1	202	Promoter	1	562056	572138	10083	2	LOC_Os01g02050	LOC_Os01g02050.1	0
Chr1	576773	577918	1146	*	.	557	.	-1	10.25969	-1	645	Exon (LOC_Os01g02060.1/LOC_Os01g02060, exon 2 of 2)	1	576443	579569	3127	2	LOC_Os01g02060	LOC_Os01g02060.1	1651
Chr1	578926	579651	726	*	.	511	.	-1	11.71922	-1	321	Promoter	1	576443	579569	3127	2	LOC_Os01g02060	LOC_Os01g02060.1	0
Chr1	588756	589766	1011	*	.	886	.	-1	17.60139	-1	405	Promoter	1	588863	593759	4897	1	LOC_Os01g02090	LOC_Os01g02090.1	0
Chr1	595742	596288	547	*	.	657	.	-1	11.92043	-1	282	Distal Intergenic	1	598290	601472	3183	1	LOC_Os01g02100	LOC_Os01g02100.1	-2002
Chr1	598263	598987	725	*	.	603	.	-1	11.24378	-1	167	Promoter	1	598290	601472	3183	1	LOC_Os01g02100	LOC_Os01g02100.1	0
Chr1	623929	624468	540	*	.	432	.	-1	8.11293	-1	301	Promoter	1	624087	624613	527	1	LOC_Os01g02139	LOC_Os01g02139.1	0
Chr1	638391	639007	617	*	.	365	.	-1	7.68764	-1	485	Promoter	1	634011	639309	5299	2	LOC_Os01g02170	LOC_Os01g02170.2	302
Chr1	643879	644197	319	*	.	417	.	-1	9.45934	-1	152	Promoter	1	640588	644256	3669	2	LOC_Os01g02180	LOC_Os01g02180.1	59
Chr1	651059	651838	780	*	.	832	.	-1	15.54005	-1	545	Promoter	1	648128	651881	3754	2	LOC_Os01g02200	LOC_Os01g02200.1	43
Chr1	689677	690197	521	*	.	431	.	-1	10.08433	-1	221	Promoter	1	689792	694013	4222	1	LOC_Os01g02250	LOC_Os01g02250.1	0
Chr1	737627	738095	469	*	.	548	.	-1	12.74834	-1	237	Promoter	1	731149	738020	6872	2	LOC_Os01g02320	LOC_Os01g02320.1	0
Chr1	774065	774386	322	*	.	443	.	-1	8.40643	-1	225	Downstream (<1kb)	1	770332	773851	3520	1	LOC_Os01g02400	LOC_Os01g02400.2	3733
Chr1	785104	785633	530	*	.	770	.	-1	14.046	-1	241	Downstream (<1kb)	1	786171	788619	2449	2	LOC_Os01g02430	LOC_Os01g02430.1	2986
Chr1	788009	788683	675	*	.	381	.	-1	8.55382	-1	377	Promoter	1	786171	788619	2449	2	LOC_Os01g02430	LOC_Os01g02430.1	0
Chr1	806513	806955	443	*	.	441	.	-1	9.31355	-1	196	Promoter	1	804084	806932	2849	2	LOC_Os01g02490	LOC_Os01g02490.1	0
Chr1	848392	849368	977	*	.	418	.	-1	8.11293	-1	290	Downstream (2-3kb)	1	843530	847454	3925	1	LOC_Os01g02560	LOC_Os01g02560.1	4862
Chr1	855692	856163	472	*	.	426	.	-1	8.11293	-1	239	Downstream (1-2kb)	1	852249	854568	2320	2	LOC_Os01g02570	LOC_Os01g02570.1	-1124
Chr1	864598	865233	636	*	.	193	.	-1	7.2596	-1	271	Promoter	1	862579	865253	2675	2	LOC_Os01g02590	LOC_Os01g02590.1	20
Chr1	910694	911529	836	*	.	444	.	-1	11.05304	-1	330	Downstream (<1kb)	1	911735	914246	2512	2	LOC_Os01g02680	LOC_Os01g02680.1	2717
Chr1	920181	920787	607	*	.	735	.	-1	12.96555	-1	363	Downstream (<1kb)	1	920992	923630	2639	2	LOC_Os01g02700	LOC_Os01g02700.1	2843
Chr1	928598	929165	568	*	.	966	.	-1	16.69956	-1	306	Downstream (<1kb)	1	924451	925175	725	1	LOC_Os01g02710	LOC_Os01g02710.1	4147
Chr1	934555	935068	514	*	.	1000	.	-1	20.88579	-1	251	Promoter	1	929883	934914	5032	2	LOC_Os01g02720	LOC_Os01g02720.2	0
Chr1	937910	939413	1504	*	.	193	.	-1	5.67936	-1	520	Promoter	1	935574	938367	2794	2	LOC_Os01g02730	LOC_Os01g02730.1	0
Chr1	956985	957489	505	*	.	193	.	-1	7.82393	-1	249	Downstream (<1kb)	1	954075	956817	2743	1	LOC_Os01g02750	LOC_Os01g02750.1	2910
Chr1	961516	962394	879	*	.	458	.	-1	8.7044	-1	572	Promoter	1	961681	965151	3471	1	LOC_Os01g02770	LOC_Os01g02770.1	0
Chr1	965495	966088	594	*	.	554	.	-1	12.40136	-1	372	Distal Intergenic	1	961681	965151	3471	1	LOC_Os01g02770	LOC_Os01g02770.1	3814
Chr1	996414	997312	899	*	.	490	.	-1	9.31355	-1	758	Promoter	1	994710	997262	2553	2	LOC_Os01g02830	LOC_Os01g02830.1	0
Chr1	1001401	1002118	718	*	.	714	.	-1	12.26482	-1	544	Promoter	1	1001292	1001770	479	2	LOC_Os01g02850	LOC_Os01g02850.1	0
Chr1	1019976	1020674	699	*	.	348	.	-1	7.2596	-1	322	Distal Intergenic	1	1024184	1030112	5929	1	LOC_Os01g02884	LOC_Os01g02884.1	-3510
Chr1	1046962	1047651	690	*	.	193	.	-1	7.2596	-1	336	Promoter	1	1046604	1053166	6563	1	LOC_Os01g02890	LOC_Os01g02890.1	358
Chr1	1092011	1093346	1336	*	.	556	.	-1	10.9116	-1	967	Promoter	1	1089743	1093528	3786	2	LOC_Os01g02940	LOC_Os01g02940.1	182
Chr1	1103661	1105106	1446	*	.	1000	.	-1	21.3114	-1	791	Promoter	1	1103782	1106890	3109	1	LOC_Os01g02960	LOC_Os01g02960.1	0
Chr1	1154291	1155118	828	*	.	453	.	-1	8.7044	-1	606	Promoter	1	1145829	1155094	9266	2	LOC_Os01g03020	LOC_Os01g03020.1	0
Chr1	1157766	1158449	684	*	.	460	.	-1	9.62465	-1	316	Promoter	1	1155213	1158448	3236	2	LOC_Os01g03030	LOC_Os01g03030.2	0
Chr1	1163947	1164692	746	*	.	814	.	-1	14.7855	-1	545	Promoter	1	1160152	1164635	4484	2	LOC_Os01g03040	LOC_Os01g03040.1	0
Chr1	1165772	1166467	696	*	.	1000	.	-1	36.03639	-1	237	Promoter	1	1165737	1168415	2679	1	LOC_Os01g03050	LOC_Os01g03050.1	35
Chr1	1170509	1170920	412	*	.	193	.	-1	6.18695	-1	173	Promoter	1	1168647	1171126	2480	2	LOC_Os01g03060	LOC_Os01g03060.1	206
Chr1	1178606	1179405	800	*	.	405	.	-1	10.77766	-1	458	Promoter	1	1171809	1179359	7551	2	LOC_Os01g03070	LOC_Os01g03070.2	0
Chr1	1183419	1183847	429	*	.	583	.	-1	11.58007	-1	211	Promoter	1	1183394	1186707	3314	1	LOC_Os01g03090	LOC_Os01g03090.1	25
Chr1	1187000	1187527	528	*	.	193	.	-1	4.52711	-1	284	Exon (LOC_Os01g03100.1/LOC_Os01g03100, exon 8 of 9)	1	1183884	1186707	2824	1	LOC_Os01g03090	LOC_Os01g03090.2	3116
Chr1	1189153	1189796	644	*	.	193	.	-1	7.2596	-1	145	Exon (LOC_Os01g03100.1/LOC_Os01g03100, exon 3 of 9)	1	1186260	1191013	4754	2	LOC_Os01g03100	LOC_Os01g03100.1	1217
Chr1	1202499	1203452	954	*	.	363	.	-1	6.71382	-1	449	Promoter	1	1198687	1203506	4820	2	LOC_Os01g03110	LOC_Os01g03110.1	54
Chr1	1217499	1217913	415	*	.	713	.	-1	15.28425	-1	213	Promoter	1	1217006	1218122	1117	2	LOC_Os01g03130	LOC_Os01g03130.1	209
Chr1	1232495	1233267	773	*	.	739	.	-1	15.66144	-1	330	Promoter	1	1232473	1236942	4470	1	LOC_Os01g03160	LOC_Os01g03160.2	22
Chr1	1249880	1250538	659	*	.	632	.	-1	12.6132	-1	230	Promoter	1	1249881	1251448	1568	1	LOC_Os01g03180	LOC_Os01g03180.1	0
Chr1	1254243	1255169	927	*	.	366	.	-1	8.55382	-1	263	Promoter	1	1254028	1255635	1608	1	LOC_Os01g03190	LOC_Os01g03190.1	215
Chr1	1291283	1291632	350	*	.	193	.	-1	6.98437	-1	217	Distal Intergenic	1	1301527	1302921	1395	1	LOC_Os01g03220	LOC_Os01g03220.1	-9895
Chr1	1311949	1312411	463	*	.	193	.	-1	6.59587	-1	210	Promoter	1	1309843	1311568	1726	2	LOC_Os01g03230	LOC_Os01g03230.1	-381
Chr1	1313841	1314457	617	*	.	349	.	-1	7.55616	-1	361	Promoter	1	1313236	1314274	1039	1	LOC_Os01g03240	LOC_Os01g03240.1	605
Chr1	1333814	1334472	659	*	.	193	.	-1	5.82594	-1	208	Promoter	1	1333752	1334739	988	2	LOC_Os01g03290	LOC_Os01g03290.1	267
Chr1	1404826	1406780	1955	*	.	358	.	-1	6.71382	-1	1433	Promoter	1	1404155	1407187	3033	1	LOC_Os01g03490	LOC_Os01g03490.1	671
Chr1	1412672	1413193	522	*	.	685	.	-1	15.28425	-1	233	Promoter	1	1410987	1413093	2107	2	LOC_Os01g03500	LOC_Os01g03500.1	0
Chr1	1413875	1414344	470	*	.	695	.	-1	12.6132	-1	235	Promoter	1	1413839	1419043	5205	1	LOC_Os01g03510	LOC_Os01g03510.1	36
Chr1	1447275	1447861	587	*	.	193	.	-1	4.95499	-1	210	Promoter	1	1446849	1450473	3625	1	LOC_Os01g03570	LOC_Os01g03570.1	426
Chr1	1507188	1508798	1611	*	.	1000	.	-1	18.70392	-1	914	Promoter	1	1503993	1508057	4065	2	LOC_Os01g03650	LOC_Os01g03650.1	0
Chr1	1518303	1518693	391	*	.	193	.	-1	5.57885	-1	169	Promoter	1	1518245	1521644	3400	1	LOC_Os01g03690	LOC_Os01g03690.1	58
Chr1	1534077	1534702	626	*	.	461	.	-1	9.00679	-1	304	Promoter	1	1534135	1539627	5493	1	LOC_Os01g03710	LOC_Os01g03710.1	0
Chr1	1549859	1550906	1048	*	.	426	.	-1	8.11293	-1	399	Promoter	1	1549229	1551011	1783	2	LOC_Os01g03720	LOC_Os01g03720.1	105
Chr1	1562915	1563377	463	*	.	193	.	-1	7.2596	-1	278	Exon (LOC_Os01g03740.1/LOC_Os01g03740, exon 6 of 9)	1	1566138	1569472	3335	1	LOC_Os01g03730	LOC_Os01g03730.1	-2761
Chr1	1563867	1564429	563	*	.	193	.	-1	6.71382	-1	290	Exon (LOC_Os01g03740.1/LOC_Os01g03740, exon 1 of 9)	1	1566138	1569472	3335	1	LOC_Os01g03730	LOC_Os01g03730.1	-1709
Chr1	1566168	1566471	304	*	.	193	.	-1	6.71382	-1	88	Promoter	1	1566138	1569472	3335	1	LOC_Os01g03730	LOC_Os01g03730.1	30
Chr1	1569979	1570929	951	*	.	579	.	-1	10.9116	-1	481	Promoter	1	1569585	1570939	1355	2	LOC_Os01g03750	LOC_Os01g03750.1	10
Chr1	1576017	1576643	627	*	.	193	.	-1	8.11293	-1	369	Promoter	1	1571420	1576753	5334	2	LOC_Os01g03760	LOC_Os01g03760.1	110
Chr1	1597571	1598363	793	*	.	956	.	-1	15.54005	-1	531	Promoter	1	1597486	1604610	7125	1	LOC_Os01g03820	LOC_Os01g03820.1	85
Chr1	1620242	1620917	676	*	.	193	.	-1	6.59587	-1	426	Distal Intergenic	1	1625159	1626771	1613	1	LOC_Os01g03840	LOC_Os01g03840.1	-4242
Chr1	1670443	1670934	492	*	.	193	.	-1	4.63954	-1	339	Promoter	1	1670322	1670997	676	2	LOC_Os01g03900	LOC_Os01g03900.1	63
Chr1	1685376	1685805	430	*	.	369	.	-1	8.55382	-1	174	Promoter	1	1684741	1685880	1140	2	LOC_Os01g03940	LOC_Os01g03940.1	75
Chr1	1699111	1699782	672	*	.	193	.	-1	7.2596	-1	372	Promoter	1	1698203	1703090	4888	1	LOC_Os01g03950	LOC_Os01g03950.1	908
Chr1	1716796	1717549	754	*	.	452	.	-1	8.40643	-1	542	Downstream (2-3kb)	1	1718965	1719370	406	1	LOC_Os01g03989	LOC_Os01g03989.1	-1416
Chr1	1739088	1739476	389	*	.	449	.	-1	8.40643	-1	164	Promoter	1	1738965	1739492	528	1	LOC_Os01g04010	LOC_Os01g04010.1	123
Chr1	1741162	1741792	631	*	.	374	.	-1	6.98437	-1	208	Distal Intergenic	1	1738965	1739492	528	1	LOC_Os01g04010	LOC_Os01g04010.1	2197
Chr1	1746423	1747802	1380	*	.	557	.	-1	10.25969	-1	290	Promoter	1	1746418	1748549	2132	1	LOC_Os01g04020	LOC_Os01g04020.2	5
Chr1	1749598	1750135	538	*	.	193	.	-1	7.2596	-1	385	Distal Intergenic	1	1746418	1748549	2132	1	LOC_Os01g04020	LOC_Os01g04020.2	3180
Chr1	1754295	1754725	431	*	.	867	.	-1	17.60139	-1	194	Promoter	1	1754332	1757728	3397	1	LOC_Os01g04030	LOC_Os01g04030.1	0
Chr1	1757144	1758079	936	*	.	193	.	-1	5.19145	-1	474	Promoter	1	1757812	1758730	919	2	LOC_Os01g04040	LOC_Os01g04040.1	651
Chr1	1762479	1762907	429	*	.	193	.	-1	6.45689	-1	263	Distal Intergenic	1	1760140	1761135	996	2	LOC_Os01g04050	LOC_Os01g04050.1	-1344
Chr1	1769040	1769672	633	*	.	1000	.	-1	29.4783	-1	315	Downstream (1-2kb)	1	1771369	1772410	1042	2	LOC_Os01g04080	LOC_Os01g04080.1	2738
Chr1	1790942	1791565	624	*	.	923	.	-1	18.40204	-1	338	Promoter	1	1787870	1791498	3629	2	LOC_Os01g04110	LOC_Os01g04110.1	0
Chr1	1817197	1817808	612	*	.	845	.	-1	16.81473	-1	322	Promoter	1	1815769	1817554	1786	2	LOC_Os01g04130	LOC_Os01g04130.1	0
Chr1	1825040	1825424	385	*	.	193	.	-1	3.60536	-1	239	Downstream (<1kb)	1	1819528	1822516	2989	2	LOC_Os01g04140	LOC_Os01g04140.1	-2524
Chr1	1828951	1829471	521	*	.	193	.	-1	5.82594	-1	315	Promoter	1	1825436	1829373	3938	2	LOC_Os01g04150	LOC_Os01g04150.1	0
Chr1	1834076	1835598	1523	*	.	696	.	-1	14.91072	-1	286	Promoter	1	1834110	1837733	3624	1	LOC_Os01g04160	LOC_Os01g04160.1	0
Chr1	1844113	1844762	650	*	.	591	.	-1	13.0992	-1	219	Promoter	1	1843869	1849186	5318	1	LOC_Os01g04190	LOC_Os01g04190.2	244
Chr1	1849916	1850652	737	*	.	193	.	-1	6.18695	-1	200	Promoter	1	1849837	1856303	6467	1	LOC_Os01g04200	LOC_Os01g04200.3	79
Chr1	1868080	1870237	2158	*	.	508	.	-1	9.31355	-1	1391	Promoter	1	1867936	1870390	2455	1	LOC_Os01g04230	LOC_Os01g04230.1	144
Chr1	1888496	1889361	866	*	.	530	.	-1	10.58355	-1	207	Promoter	1	1888524	1892298	3775	1	LOC_Os01g04260	LOC_Os01g04260.1	0
Chr1	1902584	1903282	699	*	.	193	.	-1	7.53947	-1	231	Promoter	1	1902736	1905247	2512	1	LOC_Os01g04280	LOC_Os01g04280.1	0
Chr1	1927063	1927577	515	*	.	990	.	-1	17.09332	-1	256	Promoter	1	1928166	1930290	2125	1	LOC_Os01g04324	LOC_Os01g04324.1	-589
Chr1	1928197	1929311	1115	*	.	193	.	-1	8.40643	-1	584	Promoter	1	1928166	1930290	2125	1	LOC_Os01g04324	LOC_Os01g04324.1	31
Chr1	1932629	1933416	788	*	.	1000	.	-1	27.13319	-1	361	Promoter	1	1934117	1935048	932	1	LOC_Os01g04340	LOC_Os01g04340.1	-701
Chr1	1944411	1945201	791	*	.	193	.	-1	7.53947	-1	375	Promoter	1	1944247	1945035	789	2	LOC_Os01g04360	LOC_Os01g04360.1	0
Chr1	1951880	1952417	538	*	.	457	.	-1	8.7044	-1	180	Promoter	1	1951928	1952771	844	1	LOC_Os01g04380	LOC_Os01g04380.1	0
Chr1	1958264	1958591	328	*	.	193	.	-1	6.59587	-1	107	Exon (LOC_Os01g04409.1/LOC_Os01g04409, exon 4 of 4)	1	1955148	1955925	778	2	LOC_Os01g04390	LOC_Os01g04390.1	-2339
Chr1	1962912	1963807	896	*	.	193	.	-1	6.18695	-1	614	Intron (LOC_Os01g04409.1/LOC_Os01g04409, intron 1 of 3)	1	1957777	1967451	9675	2	LOC_Os01g04409	LOC_Os01g04409.1	3644
Chr1	1966032	1966912	881	*	.	409	.	-1	9.45934	-1	432	Promoter	1	1957777	1967451	9675	2	LOC_Os01g04409	LOC_Os01g04409.1	539
Chr1	1969273	1970410	1138	*	.	971	.	-1	16.30941	-1	746	Promoter	1	1968323	1970538	2216	2	LOC_Os01g04430	LOC_Os01g04430.1	128
Chr1	1974992	1975636	645	*	.	193	.	-1	4.63954	-1	358	Exon (LOC_Os01g04440.1/LOC_Os01g04440, exon 2 of 3)	1	1973699	1977191	3493	2	LOC_Os01g04440	LOC_Os01g04440.1	1555
Chr1	1981586	1982539	954	*	.	193	.	-1	7.40784	-1	616	Promoter	1	1977423	1982484	5062	2	LOC_Os01g04450	LOC_Os01g04450.1	0
Chr1	2003469	2003925	457	*	.	730	.	-1	15.28425	-1	225	Promoter	1	2003219	2003916	698	2	LOC_Os01g04500	LOC_Os01g04500.1	0
Chr1	2023508	2024879	1372	*	.	193	.	-1	6.448	-1	651	Promoter	1	2023879	2026177	2299	1	LOC_Os01g04540	LOC_Os01g04540.1	0
Chr1	2038047	2038720	674	*	.	193	.	-1	5.93072	-1	450	Exon (LOC_Os01g04550.1/LOC_Os01g04550, exon 3 of 3)	1	2036118	2038198	2081	1	LOC_Os01g04550	LOC_Os01g04550.1	1929
Chr1	2052553	2053082	530	*	.	410	.	-1	10.08433	-1	233	Promoter	1	2053583	2057638	4056	1	LOC_Os01g04580	LOC_Os01g04580.1	-501
Chr1	2065317	2066142	826	*	.	1000	.	-1	17.09332	-1	521	Promoter	1	2063612	2065995	2384	2	LOC_Os01g04600	LOC_Os01g04600.2	0
Chr1	2085067	2087079	2013	*	.	469	.	-1	9.00679	-1	1347	Promoter	1	2083681	2087226	3546	2	LOC_Os01g04650	LOC_Os01g04650.1	147
Chr1	2111885	2112513	629	*	.	958	.	-1	15.54005	-1	336	Promoter	1	2111026	2111651	626	2	LOC_Os01g04699	LOC_Os01g04699.1	-234
Chr1	2120402	2121936	1535	*	.	372	.	-1	6.71382	-1	207	Promoter	1	2120381	2122366	1986	1	LOC_Os01g04710	LOC_Os01g04710.1	21
Chr1	2131256	2132536	1281	*	.	1000	.	-1	20.37007	-1	723	Promoter	1	2130798	2137310	6513	1	LOC_Os01g04720	LOC_Os01g04720.2	458
Chr1	2143536	2144135	600	*	.	193	.	-1	5.67936	-1	246	Distal Intergenic	1	2140865	2142091	1227	2	LOC_Os01g04740	LOC_Os01g04740.1	-1445
Chr1	2221986	2222769	784	*	.	595	.	-1	11.24378	-1	601	Promoter	1	2215586	2222837	7252	2	LOC_Os01g04814	LOC_Os01g04814.1	68
Chr1	2254527	2255103	577	*	.	503	.	-1	10.25969	-1	313	Promoter	1	2250820	2255073	4254	2	LOC_Os01g04870	LOC_Os01g04870.1	0
Chr1	2261363	2262410	1048	*	.	476	.	-1	9.00679	-1	558	Promoter	1	2261455	2266265	4811	1	LOC_Os01g04880	LOC_Os01g04880.2	0
Chr1	2270698	2272025	1328	*	.	790	.	-1	14.7855	-1	664	Promoter	1	2265477	2271051	5575	2	LOC_Os01g04900	LOC_Os01g04900.2	0
Chr1	2274993	2275636	644	*	.	193	.	-1	7.53947	-1	343	Promoter	1	2275067	2277080	2014	1	LOC_Os01g04920	LOC_Os01g04920.3	0
Chr1	2278125	2278594	470	*	.	193	.	-1	6.448	-1	223	Exon (LOC_Os01g04920.1/LOC_Os01g04920, exon 11 of 11)	1	2275067	2278872	3806	1	LOC_Os01g04920	LOC_Os01g04920.2	3058
Chr1	2283525	2284056	532	*	.	739	.	-1	12.6132	-1	281	Promoter	1	2281534	2285053	3520	2	LOC_Os01g04930	LOC_Os01g04930.1	997
Chr1	2284407	2284953	547	*	.	477	.	-1	11.05304	-1	254	Promoter	1	2281534	2285053	3520	2	LOC_Os01g04930	LOC_Os01g04930.1	100
Chr1	2352827	2353460	634	*	.	561	.	-1	10.58355	-1	454	Promoter	1	2349919	2353502	3584	2	LOC_Os01g04990	LOC_Os01g04990.1	42
Chr1	2355540	2355973	434	*	.	1000	.	-1	22.52831	-1	213	Promoter	1	2356183	2357045	863	1	LOC_Os01g05000	LOC_Os01g05000.1	-210
Chr1	2360147	2360497	351	*	.	707	.	-1	14.91072	-1	147	Promoter	1	2357769	2360444	2676	2	LOC_Os01g05010	LOC_Os01g05010.1	0
Chr1	2376354	2376817	464	*	.	193	.	-1	7.68764	-1	185	Promoter	1	2374472	2376768	2297	2	LOC_Os01g05060	LOC_Os01g05060.1	0
Chr1	2382050	2382752	703	*	.	1000	.	-1	21.3114	-1	468	Promoter	1	2378810	2382690	3881	2	LOC_Os01g05070	LOC_Os01g05070.1	0
Chr1	2385206	2385646	441	*	.	1000	.	-1	21.65512	-1	242	Promoter	1	2383530	2385638	2109	2	LOC_Os01g05080	LOC_Os01g05080.1	0
Chr1	2386290	2386717	428	*	.	733	.	-1	15.54005	-1	214	Promoter	1	2386373	2388611	2239	1	LOC_Os01g05090	LOC_Os01g05090.1	0
Chr1	2403246	2403830	585	*	.	1000	.	-1	24.31343	-1	344	Promoter	1	2403270	2405982	2713	1	LOC_Os01g05130	LOC_Os01g05130.1	0
Chr1	2406417	2406843	427	*	.	720	.	-1	14.046	-1	168	Promoter	1	2406438	2408067	1630	1	LOC_Os01g05140	LOC_Os01g05140.1	0
Chr1	2415758	2416474	717	*	.	620	.	-1	11.24378	-1	368	Distal Intergenic	1	2414271	2415072	802	1	LOC_Os01g05150	LOC_Os01g05150.1	1487
Chr1	2419478	2420042	565	*	.	193	.	-1	7.97193	-1	441	Promoter	1	2419659	2420162	504	1	LOC_Os01g05160	LOC_Os01g05160.1	0
Chr1	2435619	2436251	633	*	.	780	.	-1	14.046	-1	447	Promoter	1	2434793	2438774	3982	1	LOC_Os01g05180	LOC_Os01g05180.1	826
Chr1	2453751	2454229	479	*	.	716	.	-1	12.6132	-1	243	Distal Intergenic	1	2452591	2453586	996	1	LOC_Os01g05220	LOC_Os01g05220.1	1160
Chr1	2459404	2459991	588	*	.	442	.	-1	8.7044	-1	232	Distal Intergenic	1	2465466	2465814	349	1	LOC_Os01g05240	LOC_Os01g05240.1	-5475
Chr1	2481123	2481650	528	*	.	394	.	-1	9.45934	-1	186	Distal Intergenic	1	2478076	2480001	1926	2	LOC_Os01g05260	LOC_Os01g05260.1	-1122
Chr1	2488395	2488892	498	*	.	1000	.	-1	17.89157	-1	276	Promoter	1	2488387	2491433	3047	1	LOC_Os01g05289	LOC_Os01g05289.1	8
Chr1	2545135	2545671	537	*	.	727	.	-1	12.42588	-1	236	Distal Intergenic	1	2547915	2548298	384	1	LOC_Os01g05390	LOC_Os01g05390.1	-2244
Chr1	2560869	2561754	886	*	.	1000	.	-1	18.70392	-1	235	Promoter	1	2560858	2565373	4516	1	LOC_Os01g05420	LOC_Os01g05420.1	11
Chr1	2571315	2571898	584	*	.	634	.	-1	12.96555	-1	181	Promoter	1	2570072	2571997	1926	2	LOC_Os01g05440	LOC_Os01g05440.1	99
Chr1	2577557	2578276	720	*	.	1000	.	-1	27.60247	-1	265	Promoter	1	2575583	2578210	2628	2	LOC_Os01g05460	LOC_Os01g05460.1	0
Chr1	2582423	2583497	1075	*	.	193	.	-1	5.19145	-1	793	Promoter	1	2579552	2583575	4024	2	LOC_Os01g05470	LOC_Os01g05470.1	78
Chr1	2622859	2623259	401	*	.	730	.	-1	15.28425	-1	222	Promoter	1	2613656	2623196	9541	2	LOC_Os01g05510	LOC_Os01g05510.1	0
Chr1	2632590	2633433	844	*	.	1000	.	-1	20.46346	-1	235	Promoter	1	2632554	2638081	5528	1	LOC_Os01g05530	LOC_Os01g05530.1	36
Chr1	2643442	2644643	1202	*	.	781	.	-1	14.046	-1	915	Promoter	1	2640937	2644665	3729	2	LOC_Os01g05540	LOC_Os01g05540.1	22
Chr1	2652699	2653719	1021	*	.	348	.	-1	6.71382	-1	322	Promoter	1	2652648	2655639	2992	1	LOC_Os01g05560	LOC_Os01g05560.1	51
Chr1	2663378	2664789	1412	*	.	714	.	-1	14.41386	-1	333	Promoter	1	2663539	2664072	534	2	LOC_Os01g05580	LOC_Os01g05580.1	0
Chr1	2674444	2675038	595	*	.	486	.	-1	10.25969	-1	349	Promoter	1	2674400	2675373	974	1	LOC_Os01g05610	LOC_Os01g05610.1	44
Chr1	2686850	2687273	424	*	.	193	.	-1	7.13259	-1	192	Promoter	1	2686729	2687700	972	1	LOC_Os01g05630	LOC_Os01g05630.1	121
Chr1	2691029	2691694	666	*	.	193	.	-1	6.448	-1	339	Promoter	1	2688623	2692186	3564	2	LOC_Os01g05640	LOC_Os01g05640.1	492
Chr1	2713227	2713723	497	*	.	728	.	-1	12.6132	-1	281	Promoter	1	2713412	2716075	2664	1	LOC_Os01g05680	LOC_Os01g05680.1	0
Chr1	2717798	2718402	605	*	.	1000	.	-1	20.04445	-1	412	Promoter	1	2719212	2720873	1662	1	LOC_Os01g05694	LOC_Os01g05694.1	-810
Chr1	2721459	2722011	553	*	.	646	.	-1	11.58007	-1	267	Promoter	1	2722518	2724797	2280	1	LOC_Os01g05710	LOC_Os01g05710.1	-507
Chr1	2722428	2722906	479	*	.	193	.	-1	8.26067	-1	182	Promoter	1	2722518	2724797	2280	1	LOC_Os01g05710	LOC_Os01g05710.1	0
Chr1	2741399	2742110	712	*	.	959	.	-1	18.70392	-1	280	Promoter	1	2742507	2747439	4933	1	LOC_Os01g05744	LOC_Os01g05744.1	-397
Chr1	2765707	2767082	1376	*	.	610	.	-1	13.45392	-1	825	Promoter	1	2765773	2768644	2872	1	LOC_Os01g05790	LOC_Os01g05790.1	0
Chr1	2767673	2768120	448	*	.	193	.	-1	4.63954	-1	297	Exon (LOC_Os01g05790.1/LOC_Os01g05790, exon 2 of 2)	1	2765773	2768644	2872	1	LOC_Os01g05790	LOC_Os01g05790.1	1900
Chr1	2820293	2820837	545	*	.	434	.	-1	10.08433	-1	286	Exon (LOC_Os01g05900.1/LOC_Os01g05900, exon 2 of 2)	1	2817650	2818897	1248	2	LOC_Os01g05890	LOC_Os01g05890.1	-1396
Chr1	2826188	2826648	461	*	.	1000	.	-1	18.34883	-1	236	Intron (LOC_Os01g05900.1/LOC_Os01g05900, intron 1 of 1)	1	2830325	2836425	6101	1	LOC_Os01g05940	LOC_Os01g05940.1	-3677
Chr1	2828460	2828928	469	*	.	1000	.	-1	17.54228	-1	200	Intron (LOC_Os01g05900.1/LOC_Os01g05900, intron 1 of 1)	1	2830325	2836425	6101	1	LOC_Os01g05940	LOC_Os01g05940.1	-1397
Chr1	2830380	2831488	1109	*	.	193	.	-1	6.71382	-1	433	Promoter	1	2830325	2836425	6101	1	LOC_Os01g05940	LOC_Os01g05940.1	55
Chr1	2838106	2838515	410	*	.	417	.	-1	10.40311	-1	237	Promoter	1	2820036	2838580	18545	2	LOC_Os01g05900	LOC_Os01g05900.1	65
Chr1	2839974	2840795	822	*	.	193	.	-1	5.93072	-1	171	Promoter	1	2839934	2843514	3581	1	LOC_Os01g05960	LOC_Os01g05960.1	40
Chr1	2844628	2845116	489	*	.	501	.	-1	11.38411	-1	249	Exon (LOC_Os01g05970.1/LOC_Os01g05970, exon 2 of 2)	1	2839934	2843514	3581	1	LOC_Os01g05960	LOC_Os01g05960.1	4694
Chr1	2848251	2849182	932	*	.	193	.	-1	8.11293	-1	327	Intron (LOC_Os01g05970.1/LOC_Os01g05970, intron 1 of 1)	1	2851954	2855225	3272	1	LOC_Os01g05980	LOC_Os01g05980.1	-2772
Chr1	2857604	2858134	531	*	.	404	.	-1	10.40311	-1	285	Promoter	1	2844429	2858134	13706	2	LOC_Os01g05970	LOC_Os01g05970.1	0
Chr1	2865985	2867458	1474	*	.	1000	.	-1	47.46608	-1	1158	Promoter	1	2862560	2867272	4713	2	LOC_Os01g06000	LOC_Os01g06000.1	0
Chr1	2872191	2872596	406	*	.	193	.	-1	8.26067	-1	129	Promoter	1	2872110	2872988	879	1	LOC_Os01g06010	LOC_Os01g06010.1	81
Chr1	2873308	2874018	711	*	.	538	.	-1	10.25969	-1	448	Distal Intergenic	1	2872110	2872988	879	1	LOC_Os01g06010	LOC_Os01g06010.1	1198
Chr1	2884269	2884659	391	*	.	493	.	-1	9.62465	-1	173	Promoter	1	2885425	2886301	877	1	LOC_Os01g06030	LOC_Os01g06030.1	-766
Chr1	2895186	2896052	867	*	.	414	.	-1	8.40643	-1	726	Promoter	1	2892920	2894707	1788	2	LOC_Os01g06050	LOC_Os01g06050.1	-479
Chr1	2919079	2919622	544	*	.	1000	.	-1	22.09008	-1	271	Downstream (<1kb)	1	2920425	2921319	895	2	LOC_Os01g06120	LOC_Os01g06120.1	1697
Chr1	2979948	2980405	458	*	.	410	.	-1	9.76973	-1	256	Promoter	1	2971125	2979313	8189	2	LOC_Os01g06270	LOC_Os01g06270.1	-635
Chr1	2988784	2989294	511	*	.	615	.	-1	13.45392	-1	318	Promoter	1	2985356	2989282	3927	2	LOC_Os01g06290	LOC_Os01g06290.2	0
Chr1	3043844	3044962	1119	*	.	691	.	-1	12.26482	-1	785	Promoter	1	3041412	3044348	2937	2	LOC_Os01g06454	LOC_Os01g06454.1	0
Chr1	3047360	3047838	479	*	.	969	.	-1	17.49067	-1	274	Promoter	1	3047504	3051989	4486	1	LOC_Os01g06470	LOC_Os01g06470.1	0
Chr1	3052361	3053261	901	*	.	1000	.	-1	21.22344	-1	487	Distal Intergenic	1	3054465	3057198	2734	1	LOC_Os01g06490	LOC_Os01g06490.1	-1204
Chr1	3054407	3055228	822	*	.	522	.	-1	10.9116	-1	376	Promoter	1	3054465	3057198	2734	1	LOC_Os01g06490	LOC_Os01g06490.1	0
Chr1	3060862	3061588	727	*	.	588	.	-1	10.58355	-1	184	Promoter	1	3060994	3066189	5196	1	LOC_Os01g06510	LOC_Os01g06510.1	0
Chr1	3067216	3067740	525	*	.	1000	.	-1	34.48128	-1	229	Exon (LOC_Os01g06520.1/LOC_Os01g06520, exon 1 of 1)	1	3067323	3071243	3921	2	LOC_Os01g06520	LOC_Os01g06520.1	3503
Chr1	3070393	3071114	722	*	.	401	.	-1	8.7044	-1	495	Promoter	1	3067323	3071243	3921	2	LOC_Os01g06520	LOC_Os01g06520.1	129
Chr1	3090153	3090913	761	*	.	1000	.	-1	21.22344	-1	454	Promoter	1	3085406	3090887	5482	2	LOC_Os01g06550	LOC_Os01g06550.1	0
Chr1	3113363	3113921	559	*	.	376	.	-1	7.97193	-1	269	Promoter	1	3108117	3113963	5847	2	LOC_Os01g06600	LOC_Os01g06600.1	42
Chr1	3129041	3129500	460	*	.	193	.	-1	5.33662	-1	126	Promoter	1	3129106	3130722	1617	1	LOC_Os01g06640	LOC_Os01g06640.2	0
Chr1	3151471	3151860	390	*	.	589	.	-1	12.6132	-1	190	Promoter	1	3147379	3152501	5123	2	LOC_Os01g06680	LOC_Os01g06680.1	641
Chr1	3185793	3186481	689	*	.	193	.	-1	6.98437	-1	462	Downstream (2-3kb)	1	3181950	3185346	3397	1	LOC_Os01g06730	LOC_Os01g06730.1	3843
Chr1	3196742	3197220	479	*	.	411	.	-1	9.76973	-1	333	Promoter	1	3196986	3200010	3025	1	LOC_Os01g06750	LOC_Os01g06750.1	0
Chr1	3222414	3222850	437	*	.	193	.	-1	6.07783	-1	201	Promoter	1	3222303	3226257	3955	1	LOC_Os01g06790	LOC_Os01g06790.1	111
Chr1	3225989	3226563	575	*	.	1000	.	-1	18.296	-1	286	Exon (LOC_Os01g06790.1/LOC_Os01g06790, exon 6 of 6)	1	3229084	3229782	699	2	LOC_Os01g06800	LOC_Os01g06800.1	3219
Chr1	3243939	3244549	611	*	.	377	.	-1	8.26067	-1	432	Downstream (2-3kb)	1	3241127	3243315	2189	1	LOC_Os01g06836	LOC_Os01g06836.1	2812
Chr1	3252132	3252552	421	*	.	193	.	-1	4.95499	-1	170	Promoter	1	3251204	3252724	1521	1	LOC_Os01g06870	LOC_Os01g06870.1	928
Chr1	3277614	3278265	652	*	.	1000	.	-1	18.70392	-1	334	Promoter	1	3277305	3277805	501	2	LOC_Os01g06910	LOC_Os01g06910.1	0
Chr1	3286990	3287500	511	*	.	704	.	-1	13.68198	-1	331	Downstream (<1kb)	1	3288323	3288890	568	2	LOC_Os01g06940	LOC_Os01g06940.1	1390
Chr1	3316283	3317005	723	*	.	193	.	-1	7.53947	-1	483	Promoter	1	3315002	3315609	608	2	LOC_Os01g07040	LOC_Os01g07040.1	-674
Chr1	3322692	3323139	448	*	.	193	.	-1	7.82393	-1	230	Promoter	1	3322774	3327179	4406	1	LOC_Os01g07070	LOC_Os01g07070.1	0
Chr1	3331460	3331926	467	*	.	739	.	-1	14.7855	-1	282	Promoter	1	3328533	3331963	3431	2	LOC_Os01g07080	LOC_Os01g07080.1	37
Chr1	3335704	3336058	355	*	.	566	.	-1	11.92043	-1	179	Promoter	1	3332952	3336075	3124	2	LOC_Os01g07090	LOC_Os01g07090.1	17
Chr1	3356351	3357014	664	*	.	862	.	-1	16.30941	-1	473	Promoter	1	3356383	3361204	4822	1	LOC_Os01g07120	LOC_Os01g07120.2	0
Chr1	3366840	3367615	776	*	.	667	.	-1	11.58007	-1	267	Promoter	1	3361963	3367663	5701	2	LOC_Os01g07140	LOC_Os01g07140.2	48
Chr1	3376628	3377081	454	*	.	193	.	-1	8.26067	-1	264	Promoter	1	3376593	3377205	613	1	LOC_Os01g07150	LOC_Os01g07150.1	35
Chr1	3379341	3379742	402	*	.	1000	.	-1	26.6669	-1	184	Downstream (<1kb)	1	3380727	3382058	1332	2	LOC_Os01g07160	LOC_Os01g07160.1	2316
Chr1	3390090	3390807	718	*	.	765	.	-1	16.42671	-1	469	Promoter	1	3386907	3390756	3850	2	LOC_Os01g07170	LOC_Os01g07170.1	0
Chr1	3397333	3397843	511	*	.	634	.	-1	11.92043	-1	283	Promoter	1	3397337	3400518	3182	1	LOC_Os01g07200	LOC_Os01g07200.1	0
Chr1	3401344	3401965	622	*	.	941	.	-1	16.30941	-1	298	Promoter	1	3401288	3407358	6071	1	LOC_Os01g07212	LOC_Os01g07212.1	56
Chr1	3422640	3423216	577	*	.	600	.	-1	10.9116	-1	221	Promoter	1	3422011	3425559	3549	1	LOC_Os01g07250	LOC_Os01g07250.1	629
Chr1	3431529	3432089	561	*	.	962	.	-1	17.89157	-1	350	Promoter	1	3430549	3430923	375	1	LOC_Os01g07270	LOC_Os01g07270.1	980
Chr1	3434953	3435727	775	*	.	193	.	-1	6.07783	-1	397	Promoter	1	3431606	3435618	4013	2	LOC_Os01g07280	LOC_Os01g07280.1	0
Chr1	3445458	3446238	781	*	.	506	.	-1	9.31355	-1	655	Promoter	1	3445220	3446513	1294	1	LOC_Os01g07300	LOC_Os01g07300.2	238
Chr1	3449531	3450202	672	*	.	631	.	-1	11.24378	-1	248	Promoter	1	3446936	3450222	3287	2	LOC_Os01g07310	LOC_Os01g07310.1	20
Chr1	3455164	3456135	972	*	.	193	.	-1	5.93072	-1	187	Promoter	1	3455254	3456059	806	1	LOC_Os01g07320	LOC_Os01g07320.1	0
Chr1	3463987	3464954	968	*	.	465	.	-1	9.00679	-1	677	Promoter	1	3456200	3464954	8755	2	LOC_Os01g07330	LOC_Os01g07330.3	0
Chr1	3465690	3466741	1052	*	.	405	.	-1	8.40643	-1	760	Promoter	1	3456868	3464954	8087	2	LOC_Os01g07330	LOC_Os01g07330.4	-736
Chr1	3466898	3467692	795	*	.	1000	.	-1	53.88567	-1	483	Promoter	1	3465634	3467520	1887	2	LOC_Os01g07340	LOC_Os01g07340.1	0
Chr1	3471775	3472193	419	*	.	539	.	-1	12.40136	-1	221	Promoter	1	3467858	3472117	4260	2	LOC_Os01g07350	LOC_Os01g07350.1	0
Chr1	3495986	3496616	631	*	.	460	.	-1	8.7044	-1	347	Promoter	1	3493219	3496598	3380	2	LOC_Os01g07382	LOC_Os01g07382.1	0
Chr1	3501089	3501889	801	*	.	352	.	-1	7.68764	-1	168	Promoter	1	3501094	3504833	3740	1	LOC_Os01g07390	LOC_Os01g07390.1	0
Chr1	3505609	3506319	711	*	.	1000	.	-1	24.38083	-1	223	Promoter	1	3505665	3510531	4867	1	LOC_Os01g07400	LOC_Os01g07400.1	0
Chr1	3511669	3512545	877	*	.	1000	.	-1	17.09332	-1	471	Promoter	1	3511835	3515902	4068	1	LOC_Os01g07410	LOC_Os01g07410.1	0
Chr1	3573504	3574368	865	*	.	672	.	-1	11.92043	-1	461	Promoter	1	3559732	3574280	14549	2	LOC_Os01g07490	LOC_Os01g07490.1	0
Chr1	3592744	3593196	453	*	.	193	.	-1	6.71382	-1	303	Exon (LOC_Os01g07520.1/LOC_Os01g07520, exon 3 of 3)	1	3591811	3596154	4344	2	LOC_Os01g07520	LOC_Os01g07520.1	2958
Chr1	3595682	3596202	521	*	.	666	.	-1	12.96555	-1	263	Promoter	1	3591811	3596154	4344	2	LOC_Os01g07520	LOC_Os01g07520.1	0
Chr1	3609562	3610126	565	*	.	1000	.	-1	19.53016	-1	247	Promoter	1	3610392	3615764	5373	1	LOC_Os01g07540	LOC_Os01g07540.1	-266
Chr1	3622056	3622835	780	*	.	193	.	-1	6.71382	-1	359	Promoter	1	3621211	3625356	4146	1	LOC_Os01g07560	LOC_Os01g07560.1	845
Chr1	3638217	3639163	947	*	.	193	.	-1	6.448	-1	308	Promoter	1	3633275	3639164	5890	2	LOC_Os01g07570	LOC_Os01g07570.1	1
Chr1	3645499	3645924	426	*	.	850	.	-1	16.69956	-1	217	Promoter	1	3645587	3650362	4776	1	LOC_Os01g07590	LOC_Os01g07590.1	0
Chr1	3655163	3655640	478	*	.	193	.	-1	6.448	-1	256	Exon (LOC_Os01g07600.1/LOC_Os01g07600, exon 5 of 6)	1	3652273	3656479	4207	1	LOC_Os01g07600	LOC_Os01g07600.1	2890
Chr1	3661085	3662440	1356	*	.	1000	.	-1	25.22498	-1	217	Promoter	1	3661688	3664319	2632	1	LOC_Os01g07610	LOC_Os01g07610.1	0
Chr1	3671782	3672455	674	*	.	193	.	-1	5.67936	-1	422	Promoter	1	3667439	3673065	5627	2	LOC_Os01g07630	LOC_Os01g07630.1	610
Chr1	3672570	3673132	563	*	.	925	.	-1	15.92289	-1	223	Promoter	1	3667439	3673065	5627	2	LOC_Os01g07630	LOC_Os01g07630.1	0
Chr1	3686939	3687872	934	*	.	484	.	-1	9.31355	-1	296	Promoter	1	3682943	3687407	4465	2	LOC_Os01g07660	LOC_Os01g07660.1	0
Chr1	3698953	3699769	817	*	.	635	.	-1	13.81247	-1	398	Promoter	1	3696142	3699805	3664	2	LOC_Os01g07700	LOC_Os01g07700.1	36
Chr1	3708223	3709088	866	*	.	976	.	-1	15.54005	-1	542	Promoter	1	3705420	3709014	3595	2	LOC_Os01g07720	LOC_Os01g07720.2	0
Chr1	3711453	3712170	718	*	.	467	.	-1	9.94004	-1	347	Promoter	1	3711212	3713653	2442	1	LOC_Os01g07730	LOC_Os01g07730.1	241
Chr1	3717847	3718643	797	*	.	438	.	-1	8.40643	-1	394	Promoter	1	3713687	3718637	4951	2	LOC_Os01g07740	LOC_Os01g07740.1	0
Chr1	3722621	3723041	421	*	.	608	.	-1	11.58007	-1	259	Promoter	1	3720115	3723166	3052	2	LOC_Os01g07750	LOC_Os01g07750.1	125
Chr1	3728225	3728956	732	*	.	792	.	-1	16.42671	-1	315	Promoter	1	3724314	3728603	4290	2	LOC_Os01g07760	LOC_Os01g07760.2	0
Chr1	3735890	3736510	621	*	.	781	.	-1	13.32182	-1	184	Promoter	1	3735829	3736828	1000	1	LOC_Os01g07780	LOC_Os01g07780.1	61
Chr1	3741581	3742170	590	*	.	825	.	-1	16.42671	-1	287	Promoter	1	3737903	3742067	4165	2	LOC_Os01g07800	LOC_Os01g07800.1	0
Chr1	3743871	3744538	668	*	.	1000	.	-1	20.37007	-1	430	Promoter	1	3742694	3744539	1846	2	LOC_Os01g07810	LOC_Os01g07810.1	1
Chr1	3787190	3788625	1436	*	.	973	.	-1	16.69956	-1	238	Promoter	1	3783691	3786243	2553	2	LOC_Os01g07860	LOC_Os01g07860.1	-947
Chr1	3804579	3805340	762	*	.	511	.	-1	11.71922	-1	438	Promoter	1	3804528	3811030	6503	1	LOC_Os01g07870	LOC_Os01g07870.1	51
Chr1	3811262	3812156	895	*	.	1000	.	-1	20.88579	-1	591	Promoter	1	3811149	3812069	921	2	LOC_Os01g07880	LOC_Os01g07880.1	0
Chr1	3819219	3819778	560	*	.	1000	.	-1	19.53016	-1	274	Promoter	1	3819067	3819782	716	2	LOC_Os01g07900	LOC_Os01g07900.1	4
Chr1	3823969	3824547	579	*	.	943	.	-1	17.09332	-1	366	Promoter	1	3820168	3824523	4356	2	LOC_Os01g07910	LOC_Os01g07910.1	0
Chr1	3829953	3830445	493	*	.	824	.	-1	14.7855	-1	245	Promoter	1	3827039	3830326	3288	2	LOC_Os01g07920	LOC_Os01g07920.1	0
Chr1	3842252	3843211	960	*	.	708	.	-1	13.32182	-1	445	Promoter	1	3842753	3845541	2789	1	LOC_Os01g07950	LOC_Os01g07950.1	0
Chr1	3846147	3846562	416	*	.	193	.	-1	4.87447	-1	201	Exon (LOC_Os01g07960.3/LOC_Os01g07960, exon 9 of 9)	1	3846181	3849671	3491	2	LOC_Os01g07960	LOC_Os01g07960.3	3109
Chr1	3849048	3849943	896	*	.	537	.	-1	10.58355	-1	245	Promoter	1	3846181	3849671	3491	2	LOC_Os01g07960	LOC_Os01g07960.3	0
Chr1	3855452	3855945	494	*	.	541	.	-1	10.25969	-1	234	Promoter	1	3855046	3856060	1015	2	LOC_Os01g07970	LOC_Os01g07970.1	115
Chr1	3873972	3874371	400	*	.	193	.	-1	5.09929	-1	259	Promoter	1	3870734	3874321	3588	2	LOC_Os01g08000	LOC_Os01g08000.2	0
Chr1	3875745	3876855	1111	*	.	845	.	-1	14.41386	-1	278	Promoter	1	3875761	3878068	2308	1	LOC_Os01g08010	LOC_Os01g08010.1	0
Chr1	3921198	3921811	614	*	.	193	.	-1	7.68764	-1	308	Promoter	1	3921356	3923134	1779	1	LOC_Os01g08100	LOC_Os01g08100.1	0
Chr1	3986534	3987199	666	*	.	1000	.	-1	20.04445	-1	297	Promoter	1	3986612	3995398	8787	1	LOC_Os01g08200	LOC_Os01g08200.1	0
Chr1	3998698	3999315	618	*	.	193	.	-1	5.82594	-1	261	Distal Intergenic	1	4003659	4004946	1288	2	LOC_Os01g08220	LOC_Os01g08220.1	5631
Chr1	4021980	4022769	790	*	.	193	.	-1	4.41721	-1	500	Promoter	1	4023146	4023442	297	2	LOC_Os01g08240	LOC_Os01g08240.1	673
Chr1	4042987	4043692	706	*	.	426	.	-1	10.08433	-1	279	Distal Intergenic	1	4033751	4037473	3723	2	LOC_Os01g08260	LOC_Os01g08260.1	-5514
Chr1	4056976	4057495	520	*	.	1000	.	-1	16.69956	-1	241	Promoter	1	4051856	4057690	5835	2	LOC_Os01g08270	LOC_Os01g08270.1	195
Chr1	4059484	4060311	828	*	.	787	.	-1	13.68198	-1	265	Promoter	1	4059510	4063190	3681	1	LOC_Os01g08280	LOC_Os01g08280.1	0
Chr1	4063666	4064218	553	*	.	429	.	-1	10.08433	-1	228	Promoter	1	4063704	4066374	2671	1	LOC_Os01g08290	LOC_Os01g08290.1	0
Chr1	4075470	4076402	933	*	.	704	.	-1	13.32182	-1	445	Promoter	1	4073676	4076438	2763	2	LOC_Os01g08320	LOC_Os01g08320.1	36
Chr1	4102383	4102987	605	*	.	444	.	-1	8.40643	-1	250	Distal Intergenic	1	4099383	4101882	2500	1	LOC_Os01g08360	LOC_Os01g08360.1	3000
Chr1	4118009	4118571	563	*	.	750	.	-1	13.68198	-1	312	Promoter	1	4118041	4122579	4539	1	LOC_Os01g08400	LOC_Os01g08400.1	0
Chr1	4123333	4124155	823	*	.	544	.	-1	12.40136	-1	533	Promoter	1	4123420	4126379	2960	1	LOC_Os01g08410	LOC_Os01g08410.1	0
Chr1	4127227	4128298	1072	*	.	1000	.	-1	28.0747	-1	277	Distal Intergenic	1	4123420	4126379	2960	1	LOC_Os01g08410	LOC_Os01g08410.1	3807
Chr1	4142679	4143730	1052	*	.	611	.	-1	10.9116	-1	216	Promoter	1	4143351	4150414	7064	1	LOC_Os01g08430	LOC_Os01g08430.1	0
Chr1	4163861	4164426	566	*	.	1000	.	-1	18.70392	-1	346	Promoter	1	4160946	4165165	4220	2	LOC_Os01g08450	LOC_Os01g08450.1	739
Chr1	4170938	4171376	439	*	.	373	.	-1	10.08433	-1	196	Promoter	1	4167511	4171559	4049	2	LOC_Os01g08460	LOC_Os01g08460.1	183
Chr1	4175230	4175876	647	*	.	193	.	-1	5.57885	-1	279	Exon (LOC_Os01g08464.1/LOC_Os01g08464, exon 2 of 2)	1	4175051	4177259	2209	2	LOC_Os01g08464	LOC_Os01g08464.1	1383
Chr1	4176960	4177345	386	*	.	615	.	-1	12.6132	-1	210	Promoter	1	4175051	4177259	2209	2	LOC_Os01g08464	LOC_Os01g08464.1	0
Chr1	4179932	4181359	1428	*	.	745	.	-1	15.66144	-1	986	Promoter	1	4179159	4181434	2276	2	LOC_Os01g08470	LOC_Os01g08470.1	75
Chr1	4216132	4217344	1213	*	.	358	.	-1	6.71382	-1	509	Promoter	1	4215032	4217547	2516	2	LOC_Os01g08520	LOC_Os01g08520.1	203
Chr1	4233482	4234201	720	*	.	193	.	-1	8.26067	-1	521	Promoter	1	4232100	4233560	1461	2	LOC_Os01g08530	LOC_Os01g08530.1	0
Chr1	4243747	4244386	640	*	.	523	.	-1	10.58355	-1	445	Promoter	1	4234514	4244531	10018	2	LOC_Os01g08540	LOC_Os01g08540.1	145
Chr1	4245657	4246253	597	*	.	193	.	-1	4.41721	-1	348	Exon (LOC_Os01g08550.1/LOC_Os01g08550, exon 11 of 11)	1	4234514	4244531	10018	2	LOC_Os01g08540	LOC_Os01g08540.1	-1126
Chr1	4249204	4249918	715	*	.	193	.	-1	6.07783	-1	532	Promoter	1	4245417	4249851	4435	2	LOC_Os01g08550	LOC_Os01g08550.1	0
Chr1	4275682	4276285	604	*	.	193	.	-1	7.53947	-1	342	Promoter	1	4272797	4276333	3537	2	LOC_Os01g08580	LOC_Os01g08580.1	48
Chr1	4278150	4278557	408	*	.	579	.	-1	10.58355	-1	215	Promoter	1	4278871	4279113	243	1	LOC_Os01g08590	LOC_Os01g08590.1	-314
Chr1	4283082	4283711	630	*	.	569	.	-1	12.74834	-1	299	Promoter	1	4281714	4283625	1912	2	LOC_Os01g08600	LOC_Os01g08600.1	0
Chr1	4306946	4307705	760	*	.	193	.	-1	7.2596	-1	330	Promoter	1	4306882	4309963	3082	1	LOC_Os01g08650	LOC_Os01g08650.1	64
Chr1	4315028	4315725	698	*	.	1000	.	-1	23.48799	-1	453	Promoter	1	4313645	4315834	2190	2	LOC_Os01g08660	LOC_Os01g08660.1	109
Chr1	4326611	4327183	573	*	.	816	.	-1	16.81473	-1	283	Promoter	1	4326578	4328863	2286	1	LOC_Os01g08690	LOC_Os01g08690.1	33
Chr1	4337828	4338507	680	*	.	447	.	-1	8.40643	-1	104	Promoter	1	4329152	4338485	9334	2	LOC_Os01g08700	LOC_Os01g08700.2	0
Chr1	4356047	4356393	347	*	.	562	.	-1	10.25969	-1	194	Promoter	1	4340849	4356383	15535	2	LOC_Os01g08710	LOC_Os01g08710.1	0
Chr1	4374050	4374665	616	*	.	701	.	-1	14.5409	-1	263	Promoter	1	4374129	4393045	18917	1	LOC_Os01g08750	LOC_Os01g08750.1	0
Chr1	4393085	4394102	1018	*	.	497	.	-1	11.38411	-1	752	Exon (LOC_Os01g08750.3/LOC_Os01g08750, exon 5 of 5)	1	4395154	4397000	1847	1	LOC_Os01g08760	LOC_Os01g08760.1	-1052
Chr1	4397556	4398374	819	*	.	467	.	-1	9.31355	-1	231	Promoter	1	4397652	4402081	4430	1	LOC_Os01g08770	LOC_Os01g08770.1	0
Chr1	4406539	4407255	717	*	.	890	.	-1	17.60139	-1	481	Promoter	1	4402620	4407292	4673	2	LOC_Os01g08780	LOC_Os01g08780.1	37
Chr1	4425964	4426847	884	*	.	1000	.	-1	20.37007	-1	508	Promoter	1	4423892	4426884	2993	2	LOC_Os01g08814	LOC_Os01g08814.1	37
Chr1	4444618	4445389	772	*	.	963	.	-1	16.30941	-1	237	Promoter	1	4444670	4448386	3717	1	LOC_Os01g08850	LOC_Os01g08850.1	0
Chr1	4449159	4449836	678	*	.	193	.	-1	8.7044	-1	407	Promoter	1	4449032	4449876	845	2	LOC_Os01g08860	LOC_Os01g08860.1	40
Chr1	4456677	4457678	1002	*	.	706	.	-1	14.91072	-1	587	Promoter	1	4454755	4457084	2330	2	LOC_Os01g08880	LOC_Os01g08880.1	0
Chr1	4483969	4484601	633	*	.	593	.	-1	10.9116	-1	219	Promoter	1	4459084	4484478	25395	2	LOC_Os01g08890	LOC_Os01g08890.1	0
Chr1	4489568	4490182	615	*	.	796	.	-1	16.30941	-1	262	Promoter	1	4485747	4490158	4412	2	LOC_Os01g08930	LOC_Os01g08930.1	0
Chr1	4493426	4493756	331	*	.	739	.	-1	15.66144	-1	129	Promoter	1	4493365	4495153	1789	1	LOC_Os01g08950	LOC_Os01g08950.1	61
Chr1	4496887	4498376	1490	*	.	1000	.	-1	21.3114	-1	1121	Promoter	1	4494598	4497627	3030	2	LOC_Os01g08960	LOC_Os01g08960.1	0
Chr1	4520206	4520623	418	*	.	788	.	-1	14.7855	-1	178	Promoter	1	4514298	4520613	6316	2	LOC_Os01g09000	LOC_Os01g09000.1	0
Chr1	4528362	4528886	525	*	.	402	.	-1	7.53947	-1	206	Promoter	1	4527986	4532893	4908	1	LOC_Os01g09010	LOC_Os01g09010.1	376
Chr1	4534012	4535172	1161	*	.	777	.	-1	15.16091	-1	246	Promoter	1	4534021	4540216	6196	1	LOC_Os01g09020	LOC_Os01g09020.1	0
Chr1	4538782	4539786	1005	*	.	438	.	-1	8.40643	-1	461	Exon (LOC_Os01g09020.1/LOC_Os01g09020, exon 8 of 8)	1	4542296	4546560	4265	1	LOC_Os01g09030	LOC_Os01g09030.1	-2510
Chr1	4542288	4542773	486	*	.	715	.	-1	12.96555	-1	243	Promoter	1	4542296	4546560	4265	1	LOC_Os01g09030	LOC_Os01g09030.1	0
Chr1	4583899	4584615	717	*	.	193	.	-1	7.53947	-1	391	Promoter	1	4581148	4584690	3543	2	LOC_Os01g09120	LOC_Os01g09120.1	75
Chr1	4688091	4688674	584	*	.	526	.	-1	9.94004	-1	384	Promoter	1	4688108	4693114	5007	1	LOC_Os01g09252	LOC_Os01g09252.1	0
Chr1	4713517	4713921	405	*	.	431	.	-1	9.94004	-1	199	Promoter	1	4713523	4713924	402	1	LOC_Os01g09270	LOC_Os01g09270.1	0
Chr1	4726728	4727082	355	*	.	193	.	-1	6.351	-1	159	Promoter	1	4726659	4731243	4585	1	LOC_Os01g09300	LOC_Os01g09300.3	69
Chr1	4736899	4737559	661	*	.	1000	.	-1	30.94937	-1	271	Promoter	1	4734012	4737606	3595	2	LOC_Os01g09310	LOC_Os01g09310.1	47
Chr1	4743628	4744227	600	*	.	468	.	-1	12.05831	-1	418	Promoter	1	4738905	4744591	5687	2	LOC_Os01g09320	LOC_Os01g09320.1	364
Chr1	4758221	4759394	1174	*	.	648	.	-1	13.68198	-1	502	Promoter	1	4758725	4758988	264	2	LOC_Os01g09350	LOC_Os01g09350.1	0
Chr1	4786364	4787184	821	*	.	1000	.	-1	17.09332	-1	601	Promoter	1	4786478	4787242	765	1	LOC_Os01g09400	LOC_Os01g09400.1	0
Chr1	4797486	4798489	1004	*	.	752	.	-1	12.96555	-1	555	Promoter	1	4796155	4798479	2325	2	LOC_Os01g09420	LOC_Os01g09420.1	0
Chr1	4816761	4817680	920	*	.	794	.	-1	16.42671	-1	253	Promoter	1	4816845	4818962	2118	1	LOC_Os01g09450	LOC_Os01g09450.1	0
Chr1	4822130	4823413	1284	*	.	696	.	-1	14.5409	-1	666	Promoter	1	4820104	4823129	3026	2	LOC_Os01g09460	LOC_Os01g09460.1	0
Chr1	4851692	4852755	1064	*	.	380	.	-1	8.40643	-1	357	Promoter	1	4849901	4852193	2293	2	LOC_Os01g09500	LOC_Os01g09500.1	0
Chr1	4891369	4892129	761	*	.	487	.	-1	9.31355	-1	329	Promoter	1	4891516	4896876	5361	1	LOC_Os01g09560	LOC_Os01g09560.1	0
Chr1	4918499	4919459	961	*	.	193	.	-1	6.448	-1	342	Promoter	1	4917884	4919224	1341	2	LOC_Os01g09590	LOC_Os01g09590.1	0
Chr1	4949789	4950982	1194	*	.	366	.	-1	7.2596	-1	321	Promoter	1	4949047	4951126	2080	2	LOC_Os01g09620	LOC_Os01g09620.1	144
Chr1	4956381	4957468	1088	*	.	415	.	-1	9.76973	-1	521	Distal Intergenic	1	4949132	4951126	1995	2	LOC_Os01g09620	LOC_Os01g09620.2	-5255
Chr1	4980819	4981345	527	*	.	193	.	-1	5.93072	-1	295	Promoter	1	4980670	4981944	1275	1	LOC_Os01g09665	LOC_Os01g09665.1	149
Chr1	4984618	4985115	498	*	.	626	.	-1	11.24378	-1	258	Promoter	1	4982142	4985143	3002	2	LOC_Os01g09670	LOC_Os01g09670.1	28
Chr1	5012205	5012730	526	*	.	193	.	-1	6.71382	-1	288	Exon (LOC_Os01g09710.1/LOC_Os01g09710, exon 2 of 2)	1	5014609	5015256	648	1	LOC_Os01g09720	LOC_Os01g09720.1	-1879
Chr1	5019528	5020055	528	*	.	720	.	-1	12.26482	-1	281	Promoter	1	5017893	5020150	2258	2	LOC_Os01g09740	LOC_Os01g09740.1	95
Chr1	5024777	5025814	1038	*	.	1000	.	-1	19.94842	-1	700	Promoter	1	5021088	5025720	4633	2	LOC_Os01g09750	LOC_Os01g09750.1	0
Chr1	5028127	5029280	1154	*	.	618	.	-1	13.45392	-1	512	Promoter	1	5028289	5037189	8901	1	LOC_Os01g09760	LOC_Os01g09760.1	0
Chr1	5038623	5039204	582	*	.	193	.	-1	6.33449	-1	326	Exon (LOC_Os01g09770.1/LOC_Os01g09770, exon 2 of 4)	1	5037238	5040698	3461	2	LOC_Os01g09770	LOC_Os01g09770.1	1494
Chr1	5040451	5040807	357	*	.	688	.	-1	14.5409	-1	165	Promoter	1	5037238	5040698	3461	2	LOC_Os01g09770	LOC_Os01g09770.1	0
Chr1	5043578	5044159	582	*	.	193	.	-1	6.33449	-1	283	Distal Intergenic	1	5037238	5040698	3461	2	LOC_Os01g09770	LOC_Os01g09770.1	-2880
Chr1	5044869	5045332	464	*	.	431	.	-1	9.00679	-1	174	Distal Intergenic	1	5037238	5040698	3461	2	LOC_Os01g09770	LOC_Os01g09770.1	-4171
Chr1	5054206	5055000	795	*	.	584	.	-1	10.58355	-1	360	Promoter	1	5052993	5055753	2761	2	LOC_Os01g09790	LOC_Os01g09790.1	753
Chr1	5055607	5056025	419	*	.	573	.	-1	13.0992	-1	219	Promoter	1	5052993	5055753	2761	2	LOC_Os01g09790	LOC_Os01g09790.1	0
Chr1	5074291	5074764	474	*	.	611	.	-1	13.32182	-1	230	Promoter	1	5073416	5074930	1515	2	LOC_Os01g09810	LOC_Os01g09810.1	166
Chr1	5099248	5099947	700	*	.	193	.	-1	5.82594	-1	405	Promoter	1	5099501	5102343	2843	1	LOC_Os01g09850	LOC_Os01g09850.1	0
Chr1	5100230	5100729	500	*	.	193	.	-1	8.11293	-1	322	Promoter	1	5099546	5105923	6378	1	LOC_Os01g09850	LOC_Os01g09850.3	684
Chr1	5116274	5117531	1258	*	.	375	.	-1	8.85134	-1	366	Promoter	1	5109949	5117013	7065	2	LOC_Os01g09860	LOC_Os01g09860.1	0
Chr1	5132313	5133032	720	*	.	854	.	-1	14.7855	-1	368	Promoter	1	5131471	5132918	1448	2	LOC_Os01g09880	LOC_Os01g09880.1	0
Chr1	5140113	5140895	783	*	.	859	.	-1	15.92289	-1	543	Promoter	1	5138463	5140925	2463	2	LOC_Os01g09890	LOC_Os01g09890.1	30
Chr1	5215988	5216673	686	*	.	729	.	-1	12.6132	-1	435	Promoter	1	5215828	5216701	874	2	LOC_Os01g10010	LOC_Os01g10010.2	28
Chr1	5218534	5219685	1152	*	.	1000	.	-1	19.62877	-1	283	Promoter	1	5218542	5220398	1857	1	LOC_Os01g10020	LOC_Os01g10020.1	0
Chr1	5224179	5224792	614	*	.	193	.	-1	8.7044	-1	361	Distal Intergenic	1	5227044	5229966	2923	1	LOC_Os01g10030	LOC_Os01g10030.1	-2252
Chr1	5250530	5251228	699	*	.	638	.	-1	14.046	-1	252	Promoter	1	5246503	5251192	4690	2	LOC_Os01g10050	LOC_Os01g10050.2	0
Chr1	5251686	5252664	979	*	.	1000	.	-1	22.1724	-1	448	Promoter	1	5251888	5253124	1237	1	LOC_Os01g10060	LOC_Os01g10060.1	0
Chr1	5256506	5257094	589	*	.	698	.	-1	14.5409	-1	359	Promoter	1	5256634	5257326	693	1	LOC_Os01g10070	LOC_Os01g10070.1	0
Chr1	5262523	5263061	539	*	.	803	.	-1	14.41386	-1	386	Promoter	1	5261189	5262898	1710	2	LOC_Os01g10090	LOC_Os01g10090.1	0
Chr1	5265625	5266172	548	*	.	698	.	-1	11.92043	-1	295	Promoter	1	5263422	5266102	2681	2	LOC_Os01g10100	LOC_Os01g10100.2	0
Chr1	5319286	5319822	537	*	.	410	.	-1	9.76973	-1	273	Promoter	1	5307412	5318623	11212	2	LOC_Os01g10140	LOC_Os01g10140.2	-663
Chr1	5324024	5324446	423	*	.	193	.	-1	6.98437	-1	220	Distal Intergenic	1	5307412	5318623	11212	2	LOC_Os01g10140	LOC_Os01g10140.2	-5401
Chr1	5335011	5335543	533	*	.	852	.	-1	14.41386	-1	286	Promoter	1	5328818	5335518	6701	2	LOC_Os01g10150	LOC_Os01g10150.1	0
Chr1	5339393	5339760	368	*	.	410	.	-1	9.1532	-1	158	Promoter	1	5339444	5339729	286	1	LOC_Os01g10170	LOC_Os01g10170.1	0
Chr1	5344018	5344646	629	*	.	355	.	-1	8.55382	-1	289	Distal Intergenic	1	5339444	5339729	286	1	LOC_Os01g10170	LOC_Os01g10170.1	4574
Chr1	5361917	5362649	733	*	.	429	.	-1	11.71922	-1	353	Promoter	1	5361440	5362677	1238	2	LOC_Os01g10195	LOC_Os01g10195.1	28
Chr1	5393160	5394355	1196	*	.	438	.	-1	8.40643	-1	959	Promoter	1	5389733	5393868	4136	2	LOC_Os01g10250	LOC_Os01g10250.2	0
Chr1	5398434	5398960	527	*	.	560	.	-1	12.74834	-1	330	Downstream (2-3kb)	1	5401401	5402015	615	2	LOC_Os01g10260	LOC_Os01g10260.1	3055
Chr1	5406024	5406492	469	*	.	935	.	-1	18.70392	-1	188	Promoter	1	5406048	5412531	6484	1	LOC_Os01g10280	LOC_Os01g10280.2	0
Chr1	5442148	5443434	1287	*	.	342	.	-1	8.85134	-1	960	Promoter	1	5435443	5442651	7209	2	LOC_Os01g10340	LOC_Os01g10340.1	0
Chr1	5493067	5493841	775	*	.	628	.	-1	13.81247	-1	323	Promoter	1	5493186	5499451	6266	1	LOC_Os01g10430	LOC_Os01g10430.1	0
Chr1	5512183	5513136	954	*	.	193	.	-1	4.72359	-1	484	Exon (LOC_Os01g10450.1/LOC_Os01g10450, exon 2 of 4)	1	5510516	5514474	3959	2	LOC_Os01g10450	LOC_Os01g10450.1	1338
Chr1	5514003	5514574	572	*	.	806	.	-1	16.42671	-1	308	Promoter	1	5510516	5514474	3959	2	LOC_Os01g10450	LOC_Os01g10450.1	0
Chr1	5598592	5599200	609	*	.	438	.	-1	9.62465	-1	349	Promoter	1	5591697	5599234	7538	2	LOC_Os01g10530	LOC_Os01g10530.2	34
Chr1	5679163	5679566	404	*	.	889	.	-1	17.60139	-1	152	Promoter	1	5675585	5679551	3967	2	LOC_Os01g10630	LOC_Os01g10630.1	0
Chr1	5700482	5701459	978	*	.	193	.	-1	6.18695	-1	625	Promoter	1	5699651	5701555	1905	2	LOC_Os01g10680	LOC_Os01g10680.2	96
Chr1	5727182	5727685	504	*	.	193	.	-1	6.98437	-1	207	Promoter	1	5727326	5729756	2431	1	LOC_Os01g10700	LOC_Os01g10700.1	0
Chr1	5731723	5732588	866	*	.	668	.	-1	11.92043	-1	252	Promoter	1	5731783	5734320	2538	1	LOC_Os01g10710	LOC_Os01g10710.1	0
Chr1	5760407	5761218	812	*	.	789	.	-1	12.96555	-1	350	Promoter	1	5760481	5764641	4161	1	LOC_Os01g10790	LOC_Os01g10790.1	0
Chr1	5769985	5771000	1016	*	.	421	.	-1	8.7044	-1	242	Promoter	1	5770150	5772034	1885	1	LOC_Os01g10820	LOC_Os01g10820.1	0
Chr1	5773385	5774102	718	*	.	397	.	-1	9.45934	-1	237	Promoter	1	5773300	5774192	893	1	LOC_Os01g10830	LOC_Os01g10830.1	85
Chr1	5777824	5778523	700	*	.	508	.	-1	9.31355	-1	377	Promoter	1	5774281	5778466	4186	2	LOC_Os01g10840	LOC_Os01g10840.1	0
Chr1	5796924	5797641	718	*	.	193	.	-1	8.26067	-1	322	Promoter	1	5794747	5797674	2928	2	LOC_Os01g10860	LOC_Os01g10860.1	33
Chr1	5807871	5808405	535	*	.	827	.	-1	16.81473	-1	268	Promoter	1	5808045	5808340	296	1	LOC_Os01g10880	LOC_Os01g10880.1	0
Chr1	5818357	5818963	607	*	.	389	.	-1	8.55382	-1	204	Promoter	1	5814778	5818810	4033	2	LOC_Os01g10900	LOC_Os01g10900.2	0
Chr1	5827624	5828312	689	*	.	757	.	-1	15.66144	-1	475	Promoter	1	5823869	5828251	4383	2	LOC_Os01g10920	LOC_Os01g10920.1	0
Chr1	5829356	5830832	1477	*	.	193	.	-1	7.40784	-1	1169	Promoter	1	5828553	5830832	2280	2	LOC_Os01g10930	LOC_Os01g10930.1	0
Chr1	5835904	5836289	386	*	.	193	.	-1	5.93072	-1	115	Downstream (1-2kb)	1	5833613	5834107	495	2	LOC_Os01g10940	LOC_Os01g10940.1	-1797
Chr1	5839241	5839778	538	*	.	672	.	-1	12.6132	-1	263	Promoter	1	5837475	5839898	2424	2	LOC_Os01g10950	LOC_Os01g10950.1	120
Chr1	5842772	5843580	809	*	.	193	.	-1	7.53947	-1	688	Promoter	1	5841736	5843574	1839	2	LOC_Os01g10960	LOC_Os01g10960.1	0
Chr1	5883960	5884958	999	*	.	397	.	-1	8.85134	-1	358	Promoter	1	5884006	5884572	567	1	LOC_Os01g11020	LOC_Os01g11020.1	0
Chr1	5890597	5891706	1110	*	.	783	.	-1	15.54005	-1	862	Promoter	1	5890605	5898224	7620	1	LOC_Os01g11040	LOC_Os01g11040.1	0
Chr1	5904940	5905944	1005	*	.	815	.	-1	15.92289	-1	372	Promoter	1	5905030	5909595	4566	1	LOC_Os01g11054	LOC_Os01g11054.3	0
Chr1	5910947	5911384	438	*	.	1000	.	-1	19.94842	-1	245	Promoter	1	5911503	5916819	5317	1	LOC_Os01g11070	LOC_Os01g11070.1	-119
Chr1	5911519	5912420	902	*	.	732	.	-1	12.96555	-1	398	Promoter	1	5911503	5916819	5317	1	LOC_Os01g11070	LOC_Os01g11070.1	16
Chr1	5918224	5919107	884	*	.	193	.	-1	6.18695	-1	397	Promoter	1	5918163	5919212	1050	1	LOC_Os01g11080	LOC_Os01g11080.1	61
Chr1	5938933	5939607	675	*	.	789	.	-1	16.42671	-1	362	Promoter	1	5934573	5939527	4955	2	LOC_Os01g11120	LOC_Os01g11120.1	0
Chr1	5946918	5947500	583	*	.	193	.	-1	4.86691	-1	457	Exon (LOC_Os01g11130.1/LOC_Os01g11130, exon 10 of 10)	1	5945633	5954387	8755	2	LOC_Os01g11130	LOC_Os01g11130.1	6887
Chr1	5987335	5987992	658	*	.	193	.	-1	5.67936	-1	458	Distal Intergenic	1	5983581	5985875	2295	2	LOC_Os01g11160	LOC_Os01g11160.1	-1460
Chr1	5990802	5991422	621	*	.	443	.	-1	10.72602	-1	368	Promoter	1	5990953	5991834	882	1	LOC_Os01g11170	LOC_Os01g11170.1	0
Chr1	6008723	6009256	534	*	.	193	.	-1	9.31355	-1	230	Promoter	1	6007818	6009027	1210	2	LOC_Os01g11230	LOC_Os01g11230.1	0
Chr1	6011302	6011848	547	*	.	423	.	-1	9.76973	-1	264	Promoter	1	6010736	6011894	1159	2	LOC_Os01g11240	LOC_Os01g11240.1	46
Chr1	6015548	6016056	509	*	.	193	.	-1	4.19998	-1	300	Downstream (1-2kb)	1	6010736	6011894	1159	2	LOC_Os01g11240	LOC_Os01g11240.1	-3654
Chr1	6024992	6025653	662	*	.	1000	.	-1	16.69956	-1	208	Promoter	1	6025074	6029649	4576	1	LOC_Os01g11260	LOC_Os01g11260.1	0
Chr1	6045236	6045618	383	*	.	407	.	-1	10.40311	-1	201	Distal Intergenic	1	6037423	6039070	1648	2	LOC_Os01g11280	LOC_Os01g11280.1	-6166
Chr1	6073298	6074001	704	*	.	193	.	-1	5.43292	-1	324	Downstream (2-3kb)	1	6068798	6071736	2939	1	LOC_Os01g11330	LOC_Os01g11330.1	4500
Chr1	6076856	6079064	2209	*	.	597	.	-1	11.24378	-1	1384	Promoter	1	6076688	6078711	2024	2	LOC_Os01g11340	LOC_Os01g11340.1	0
Chr1	6095515	6096667	1153	*	.	193	.	-1	6.98437	-1	394	Promoter	1	6094692	6096528	1837	2	LOC_Os01g11350	LOC_Os01g11350.1	0
Chr1	6109129	6109770	642	*	.	986	.	-1	15.54005	-1	312	Exon (LOC_Os01g11360.1/LOC_Os01g11360, exon 2 of 3)	1	6108958	6111317	2360	2	LOC_Os01g11360	LOC_Os01g11360.1	1547
Chr1	6112806	6113516	711	*	.	666	.	-1	14.1748	-1	260	Promoter	1	6112801	6125531	12731	1	LOC_Os01g11370	LOC_Os01g11370.1	5
Chr1	6134093	6134712	620	*	.	193	.	-1	5.67936	-1	310	Promoter	1	6134202	6139189	4988	1	LOC_Os01g11414	LOC_Os01g11414.1	0
Chr1	6146462	6147080	619	*	.	193	.	-1	6.07783	-1	220	Distal Intergenic	1	6139582	6142129	2548	2	LOC_Os01g11430	LOC_Os01g11430.1	-4333
Chr1	6181808	6182449	642	*	.	193	.	-1	8.26067	-1	404	Promoter	1	6182163	6182516	354	1	LOC_Os01g11470	LOC_Os01g11470.1	0
Chr1	6210068	6210992	925	*	.	429	.	-1	8.11293	-1	381	Distal Intergenic	1	6199158	6200399	1242	2	LOC_Os01g11520	LOC_Os01g11520.1	-9669
Chr1	6223218	6224488	1271	*	.	527	.	-1	9.94004	-1	610	Promoter	1	6221636	6224329	2694	2	LOC_Os01g11550	LOC_Os01g11550.1	0
Chr1	6244260	6244955	696	*	.	570	.	-1	13.0992	-1	321	Promoter	1	6242495	6244969	2475	2	LOC_Os01g11570	LOC_Os01g11570.1	14
Chr1	6247246	6248036	791	*	.	960	.	-1	19.11532	-1	220	Promoter	1	6247411	6253378	5968	1	LOC_Os01g11580	LOC_Os01g11580.1	0
Chr1	6253772	6254573	802	*	.	705	.	-1	12.26482	-1	313	Promoter	1	6253721	6257198	3478	1	LOC_Os01g11590	LOC_Os01g11590.2	51
Chr1	6286398	6287353	956	*	.	505	.	-1	10.9116	-1	298	Distal Intergenic	1	6288365	6292303	3939	1	LOC_Os01g11660	LOC_Os01g11660.1	-1012
Chr1	6295676	6296617	942	*	.	193	.	-1	7.68764	-1	444	Promoter	1	6295991	6297676	1686	1	LOC_Os01g11670	LOC_Os01g11670.1	0
Chr1	6306894	6307382	489	*	.	416	.	-1	10.08433	-1	240	Distal Intergenic	1	6304802	6306608	1807	1	LOC_Os01g11700	LOC_Os01g11700.2	2092
Chr1	6319209	6320321	1113	*	.	193	.	-1	7.2596	-1	656	Promoter	1	6319130	6322474	3345	1	LOC_Os01g11710	LOC_Os01g11710.1	79
Chr1	6394203	6394776	574	*	.	193	.	-1	7.13259	-1	266	Promoter	1	6394268	6395667	1400	1	LOC_Os01g11820	LOC_Os01g11820.1	0
Chr1	6443017	6443659	643	*	.	1000	.	-1	20.46346	-1	230	Promoter	1	6444319	6456076	11758	1	LOC_Os01g11900	LOC_Os01g11900.1	-660
Chr1	6462589	6463731	1143	*	.	193	.	-1	6.71382	-1	584	Promoter	1	6462706	6465037	2332	1	LOC_Os01g11910	LOC_Os01g11910.1	0
Chr1	6471743	6472860	1118	*	.	791	.	-1	13.32182	-1	505	Promoter	1	6471718	6485507	13790	1	LOC_Os01g11920	LOC_Os01g11920.1	25
Chr1	6506485	6507113	629	*	.	1000	.	-1	26.14896	-1	361	Promoter	1	6500706	6507149	6444	2	LOC_Os01g11946	LOC_Os01g11946.1	36
Chr1	6513810	6514723	914	*	.	658	.	-1	14.1748	-1	257	Promoter	1	6507356	6514891	7536	2	LOC_Os01g11952	LOC_Os01g11952.1	168
Chr1	6520059	6521075	1017	*	.	865	.	-1	17.60139	-1	789	Promoter	1	6518127	6521046	2920	2	LOC_Os01g11960	LOC_Os01g11960.1	0
Chr1	6523559	6524433	875	*	.	1000	.	-1	35.50051	-1	245	Promoter	1	6523637	6524620	984	1	LOC_Os01g11970	LOC_Os01g11970.1	0
Chr1	6525434	6525947	514	*	.	565	.	-1	11.58007	-1	306	Promoter	1	6525486	6528272	2787	1	LOC_Os01g11980	LOC_Os01g11980.1	0
Chr1	6530209	6530931	723	*	.	943	.	-1	18.296	-1	222	Exon (LOC_Os01g11990.1/LOC_Os01g11990, exon 2 of 8)	1	6528797	6531845	3049	1	LOC_Os01g11990	LOC_Os01g11990.1	1412
Chr1	6558922	6559413	492	*	.	506	.	-1	9.62465	-1	177	Promoter	1	6558931	6559377	447	2	LOC_Os01g12060	LOC_Os01g12060.1	0
Chr1	6576815	6577264	450	*	.	1000	.	-1	20.37007	-1	215	Promoter	1	6572023	6577171	5149	2	LOC_Os01g12080	LOC_Os01g12080.1	0
Chr1	6583698	6584303	606	*	.	193	.	-1	4.95499	-1	243	Promoter	1	6583822	6586889	3068	1	LOC_Os01g12090	LOC_Os01g12090.1	0
Chr1	6587279	6588022	744	*	.	759	.	-1	13.32182	-1	528	Promoter	1	6587146	6587940	795	2	LOC_Os01g12100	LOC_Os01g12100.1	0
Chr1	6624702	6625275	574	*	.	717	.	-1	12.96555	-1	375	Exon (LOC_Os01g12160.1/LOC_Os01g12160, exon 5 of 5)	1	6624963	6630462	5500	2	LOC_Os01g12160	LOC_Os01g12160.1	5187
Chr1	6644137	6645184	1048	*	.	675	.	-1	11.92043	-1	713	Promoter	1	6642665	6645196	2532	2	LOC_Os01g12180	LOC_Os01g12180.1	12
Chr1	6645573	6646451	879	*	.	435	.	-1	8.7044	-1	406	Promoter	1	6642665	6645196	2532	2	LOC_Os01g12180	LOC_Os01g12180.1	-377
Chr1	6648615	6649420	806	*	.	441	.	-1	8.40643	-1	329	Promoter	1	6649789	6650522	734	1	LOC_Os01g12190	LOC_Os01g12190.1	-369
Chr1	6653134	6653785	652	*	.	741	.	-1	14.046	-1	280	Promoter	1	6653077	6655383	2307	1	LOC_Os01g12200	LOC_Os01g12200.1	57
Chr1	6677387	6678158	772	*	.	408	.	-1	10.08433	-1	299	Distal Intergenic	1	6667854	6670442	2589	2	LOC_Os01g12230	LOC_Os01g12230.1	-6945
Chr1	6709148	6709651	504	*	.	193	.	-1	6.98437	-1	335	Exon (LOC_Os01g12280.1/LOC_Os01g12280, exon 2 of 3)	1	6706087	6710801	4715	2	LOC_Os01g12280	LOC_Os01g12280.1	1150
Chr1	6710024	6710495	472	*	.	536	.	-1	9.94004	-1	249	Promoter	1	6706087	6710801	4715	2	LOC_Os01g12280	LOC_Os01g12280.1	306
Chr1	6719265	6720014	750	*	.	747	.	-1	15.28425	-1	437	Promoter	1	6718349	6719948	1600	2	LOC_Os01g12304	LOC_Os01g12304.1	0
Chr1	6727373	6728508	1136	*	.	529	.	-1	11.24378	-1	499	Promoter	1	6724939	6727643	2705	2	LOC_Os01g12320	LOC_Os01g12320.3	0
Chr1	6760073	6761361	1289	*	.	406	.	-1	7.53947	-1	614	Promoter	1	6758675	6760456	1782	2	LOC_Os01g12374	LOC_Os01g12374.1	0
Chr1	6763139	6764018	880	*	.	954	.	-1	17.49067	-1	667	Downstream (<1kb)	1	6764450	6765888	1439	2	LOC_Os01g12381	LOC_Os01g12381.1	1870
Chr1	6766732	6767360	629	*	.	193	.	-1	6.448	-1	221	Promoter	1	6764450	6765888	1439	2	LOC_Os01g12381	LOC_Os01g12381.1	-844
Chr1	6768774	6770251	1478	*	.	602	.	-1	11.24378	-1	1037	Promoter	1	6766497	6770164	3668	2	LOC_Os01g12390	LOC_Os01g12390.1	0
Chr1	6779979	6780438	460	*	.	729	.	-1	12.6132	-1	183	Downstream (1-2kb)	1	6774200	6777805	3606	2	LOC_Os01g12400	LOC_Os01g12400.2	-2174
Chr1	6785987	6786575	589	*	.	412	.	-1	9.49006	-1	360	Promoter	1	6787075	6789731	2657	1	LOC_Os01g12420	LOC_Os01g12420.1	-500
Chr1	6791667	6793422	1756	*	.	473	.	-1	10.58355	-1	963	Promoter	1	6790657	6793346	2690	2	LOC_Os01g12430	LOC_Os01g12430.1	0
Chr1	6813652	6815310	1659	*	.	494	.	-1	9.62465	-1	1328	Promoter	1	6813714	6815546	1833	1	LOC_Os01g12440	LOC_Os01g12440.1	0
Chr1	6825384	6826135	752	*	.	193	.	-1	7.40784	-1	342	Distal Intergenic	1	6830104	6832770	2667	2	LOC_Os01g12460	LOC_Os01g12460.1	6635
Chr1	6843102	6843677	576	*	.	595	.	-1	10.58355	-1	188	Promoter	1	6841526	6843538	2013	2	LOC_Os01g12480	LOC_Os01g12480.1	0
Chr1	6889509	6890153	645	*	.	193	.	-1	6.18695	-1	306	Promoter	1	6889351	6896414	7064	1	LOC_Os01g12530	LOC_Os01g12530.5	158
Chr1	6897399	6898052	654	*	.	1000	.	-1	28.54988	-1	275	Promoter	1	6897557	6904259	6703	1	LOC_Os01g12540	LOC_Os01g12540.2	0
Chr1	6902243	6902856	614	*	.	419	.	-1	10.08433	-1	277	Intron (LOC_Os01g12540.2/LOC_Os01g12540, intron 7 of 7)	1	6904506	6909594	5089	1	LOC_Os01g12550	LOC_Os01g12550.1	-1650
Chr1	6904210	6905186	977	*	.	1000	.	-1	16.69956	-1	386	Promoter	1	6904506	6909594	5089	1	LOC_Os01g12550	LOC_Os01g12550.1	0
Chr1	6910664	6911055	392	*	.	444	.	-1	8.40643	-1	194	Exon (LOC_Os01g12560.1/LOC_Os01g12560, exon 2 of 5)	1	6909691	6912131	2441	2	LOC_Os01g12560	LOC_Os01g12560.1	1076
Chr1	6924807	6925723	917	*	.	1000	.	-1	28.0747	-1	415	Distal Intergenic	1	6922082	6923336	1255	2	LOC_Os01g12580	LOC_Os01g12580.1	-1471
Chr1	6940358	6941008	651	*	.	1000	.	-1	24.31343	-1	298	Promoter	1	6940383	6940772	390	1	LOC_Os01g12610	LOC_Os01g12610.1	0
Chr1	6943523	6944417	895	*	.	665	.	-1	11.58007	-1	524	Distal Intergenic	1	6940383	6940772	390	1	LOC_Os01g12610	LOC_Os01g12610.1	3140
Chr1	6957294	6958747	1454	*	.	193	.	-1	6.86192	-1	1105	Promoter	1	6957017	6958737	1721	2	LOC_Os01g12640	LOC_Os01g12640.2	0
Chr1	6979441	6980305	865	*	.	703	.	-1	11.92043	-1	388	Promoter	1	6979613	6984302	4690	1	LOC_Os01g12670	LOC_Os01g12670.4	0
Chr1	7006079	7006526	448	*	.	552	.	-1	11.58007	-1	238	Distal Intergenic	1	7009033	7010505	1473	1	LOC_Os01g12690	LOC_Os01g12690.1	-2507
Chr1	7024367	7025181	815	*	.	801	.	-1	13.32182	-1	237	Promoter	1	7025152	7030610	5459	1	LOC_Os01g12710	LOC_Os01g12710.2	0
Chr1	7043979	7044815	837	*	.	686	.	-1	14.91072	-1	552	Promoter	1	7043936	7047559	3624	1	LOC_Os01g12730	LOC_Os01g12730.2	43
Chr1	7059503	7059912	410	*	.	505	.	-1	11.38411	-1	226	Distal Intergenic	1	7061344	7065249	3906	1	LOC_Os01g12760	LOC_Os01g12760.1	-1432
Chr1	7080635	7081052	418	*	.	567	.	-1	13.0992	-1	231	Promoter	1	7079900	7085596	5697	1	LOC_Os01g12790	LOC_Os01g12790.1	735
Chr1	7088471	7089230	760	*	.	822	.	-1	13.68198	-1	494	Promoter	1	7085842	7089194	3353	2	LOC_Os01g12800	LOC_Os01g12800.1	0
Chr1	7091969	7092364	396	*	.	193	.	-1	5.67936	-1	152	Promoter	1	7092032	7095317	3286	1	LOC_Os01g12810	LOC_Os01g12810.3	0
Chr1	7102567	7103153	587	*	.	1000	.	-1	23.86237	-1	294	Promoter	1	7100013	7103266	3254	2	LOC_Os01g12830	LOC_Os01g12830.1	113
Chr1	7107211	7107781	571	*	.	193	.	-1	8.11293	-1	303	Exon (LOC_Os01g12840.1/LOC_Os01g12840, exon 3 of 5)	1	7104273	7109141	4869	2	LOC_Os01g12840	LOC_Os01g12840.1	1360
Chr1	7108808	7109195	388	*	.	193	.	-1	7.2596	-1	158	Promoter	1	7104273	7109141	4869	2	LOC_Os01g12840	LOC_Os01g12840.1	0
Chr1	7115693	7116115	423	*	.	193	.	-1	6.71382	-1	155	Promoter	1	7115771	7124102	8332	1	LOC_Os01g12860	LOC_Os01g12860.1	0
Chr1	7128305	7128872	568	*	.	1000	.	-1	22.96979	-1	275	Promoter	1	7125360	7128912	3553	2	LOC_Os01g12870	LOC_Os01g12870.1	40
Chr1	7129271	7129901	631	*	.	458	.	-1	9.00679	-1	285	Promoter	1	7129149	7137330	8182	1	LOC_Os01g12880	LOC_Os01g12880.1	122
Chr1	7157761	7158447	687	*	.	388	.	-1	9.45934	-1	273	Promoter	1	7157780	7164385	6606	1	LOC_Os01g12890	LOC_Os01g12890.1	0
Chr1	7173644	7174131	488	*	.	351	.	-1	7.97193	-1	218	Promoter	1	7173618	7175813	2196	1	LOC_Os01g12910	LOC_Os01g12910.1	26
Chr1	7176039	7176879	841	*	.	475	.	-1	9.00679	-1	456	Promoter	1	7176107	7177066	960	1	LOC_Os01g12920	LOC_Os01g12920.1	0
Chr1	7197039	7197823	785	*	.	545	.	-1	9.94004	-1	217	Promoter	1	7197022	7214143	17122	1	LOC_Os01g12950	LOC_Os01g12950.2	17
Chr1	7239755	7240168	414	*	.	477	.	-1	10.9116	-1	165	Promoter	1	7239721	7240957	1237	1	LOC_Os01g13020	LOC_Os01g13020.1	34
Chr1	7244915	7245931	1017	*	.	962	.	-1	15.54005	-1	338	Promoter	1	7244980	7246003	1024	2	LOC_Os01g13024	LOC_Os01g13024.1	72
Chr1	7249775	7250551	777	*	.	884	.	-1	14.41386	-1	215	Promoter	1	7249761	7254629	4869	1	LOC_Os01g13030	LOC_Os01g13030.1	14
Chr1	7287872	7288618	747	*	.	735	.	-1	15.28425	-1	224	Promoter	1	7287907	7294236	6330	1	LOC_Os01g13100	LOC_Os01g13100.2	0
Chr1	7324969	7325720	752	*	.	391	.	-1	9.45934	-1	218	Promoter	1	7325145	7332536	7392	1	LOC_Os01g13150	LOC_Os01g13150.1	0
Chr1	7333680	7334647	968	*	.	507	.	-1	9.31355	-1	617	Promoter	1	7333691	7339244	5554	1	LOC_Os01g13160	LOC_Os01g13160.1	0
Chr1	7348494	7349174	681	*	.	1000	.	-1	16.30941	-1	264	Promoter	1	7348563	7352146	3584	1	LOC_Os01g13190	LOC_Os01g13190.1	0
Chr1	7356777	7357696	920	*	.	595	.	-1	11.92043	-1	526	Promoter	1	7352175	7357620	5446	2	LOC_Os01g13200	LOC_Os01g13200.1	0
Chr1	7400207	7400752	546	*	.	1000	.	-1	21.22344	-1	176	Promoter	1	7400509	7404312	3804	1	LOC_Os01g13270	LOC_Os01g13270.1	0
Chr1	7401887	7402313	427	*	.	193	.	-1	7.53947	-1	150	Exon (LOC_Os01g13270.1/LOC_Os01g13270, exon 2 of 3)	1	7400509	7404312	3804	1	LOC_Os01g13270	LOC_Os01g13270.2	1378
Chr1	7415215	7415535	321	*	.	193	.	-1	6.71382	-1	97	Promoter	1	7414865	7415354	490	2	LOC_Os01g13285	LOC_Os01g13285.1	0
Chr1	7417247	7418070	824	*	.	193	.	-1	5.57885	-1	130	Promoter	1	7417303	7422624	5322	1	LOC_Os01g13300	LOC_Os01g13300.1	0
Chr1	7442637	7443190	554	*	.	370	.	-1	7.82393	-1	321	Promoter	1	7437788	7443252	5465	2	LOC_Os01g13350	LOC_Os01g13350.1	62
Chr1	7464868	7465492	625	*	.	343	.	-1	6.18695	-1	349	Promoter	1	7460348	7465533	5186	2	LOC_Os01g13404	LOC_Os01g13404.1	41
Chr1	7470717	7471257	541	*	.	1000	.	-1	18.296	-1	236	Promoter	1	7470710	7472743	2034	1	LOC_Os01g13420	LOC_Os01g13420.1	7
Chr1	7476536	7477018	483	*	.	390	.	-1	8.85134	-1	273	Downstream (<1kb)	1	7477641	7482824	5184	2	LOC_Os01g13430	LOC_Os01g13430.1	5806
Chr1	7481843	7482649	807	*	.	556	.	-1	12.74834	-1	311	Promoter	1	7477641	7482824	5184	2	LOC_Os01g13430	LOC_Os01g13430.1	175
Chr1	7495731	7496249	519	*	.	193	.	-1	4.72359	-1	251	Exon (LOC_Os01g13460.1/LOC_Os01g13460, exon 2 of 2)	1	7495057	7498391	3335	2	LOC_Os01g13460	LOC_Os01g13460.1	2142
Chr1	7506240	7507169	930	*	.	406	.	-1	10.08433	-1	481	Promoter	1	7506213	7511768	5556	1	LOC_Os01g13470	LOC_Os01g13470.1	27
Chr1	7519735	7520355	621	*	.	546	.	-1	9.94004	-1	375	Promoter	1	7519617	7524433	4817	1	LOC_Os01g13490	LOC_Os01g13490.1	118
Chr1	7528477	7528843	367	*	.	510	.	-1	9.62465	-1	105	Promoter	1	7528649	7530136	1488	1	LOC_Os01g13500	LOC_Os01g13500.1	0
Chr1	7529614	7530721	1108	*	.	193	.	-1	6.98437	-1	653	Promoter	1	7528649	7530136	1488	1	LOC_Os01g13500	LOC_Os01g13500.1	965
Chr1	7557131	7558007	877	*	.	735	.	-1	12.6132	-1	539	Promoter	1	7557172	7560626	3455	1	LOC_Os01g13530	LOC_Os01g13530.1	0
Chr1	7571151	7572129	979	*	.	426	.	-1	10.08433	-1	456	Promoter	1	7571236	7576817	5582	1	LOC_Os01g13540	LOC_Os01g13540.1	0
Chr1	7582626	7583014	389	*	.	592	.	-1	12.26482	-1	174	Promoter	1	7578091	7582923	4833	2	LOC_Os01g13550	LOC_Os01g13550.1	0
Chr1	7595079	7595772	694	*	.	523	.	-1	11.71922	-1	454	Distal Intergenic	1	7590399	7592760	2362	2	LOC_Os01g13570	LOC_Os01g13570.1	-2319
Chr1	7603631	7604645	1015	*	.	492	.	-1	10.9116	-1	516	Promoter	1	7602829	7603348	520	2	LOC_Os01g13590	LOC_Os01g13590.1	-283
Chr1	7628870	7629236	367	*	.	395	.	-1	8.85134	-1	203	Distal Intergenic	1	7619080	7624561	5482	2	LOC_Os01g13610	LOC_Os01g13610.1	-4309
Chr1	7656134	7656489	356	*	.	193	.	-1	6.07783	-1	154	Promoter	1	7652869	7656854	3986	2	LOC_Os01g13660	LOC_Os01g13660.1	365
Chr1	7673677	7674253	577	*	.	193	.	-1	4.86691	-1	287	Promoter	1	7672983	7676403	3421	1	LOC_Os01g13710	LOC_Os01g13710.1	694
Chr1	7678486	7679522	1037	*	.	656	.	-1	11.58007	-1	252	Promoter	1	7677147	7678869	1723	2	LOC_Os01g13720	LOC_Os01g13720.4	0
Chr1	7707483	7708027	545	*	.	193	.	-1	5.43292	-1	277	Distal Intergenic	1	7712339	7721253	8915	1	LOC_Os01g13760	LOC_Os01g13760.1	-4312
Chr1	7721698	7722534	837	*	.	723	.	-1	15.28425	-1	610	Promoter	1	7718189	7722451	4263	2	LOC_Os01g13770	LOC_Os01g13770.1	0
Chr1	7739241	7742528	3288	*	.	419	.	-1	8.11293	-1	1819	Promoter	1	7739074	7742914	3841	1	LOC_Os01g13800	LOC_Os01g13800.1	167
Chr1	7795805	7796614	810	*	.	431	.	-1	8.7044	-1	528	Promoter	1	7796268	7796690	423	2	LOC_Os01g13920	LOC_Os01g13920.1	76
Chr1	7804242	7804664	423	*	.	193	.	-1	6.07783	-1	186	Promoter	1	7804166	7805842	1677	1	LOC_Os01g13930	LOC_Os01g13930.1	76
Chr1	7852634	7853169	536	*	.	619	.	-1	10.9116	-1	196	Promoter	1	7852645	7855760	3116	1	LOC_Os01g14020	LOC_Os01g14020.2	0
Chr1	7859662	7860070	409	*	.	1000	.	-1	21.74028	-1	166	Promoter	1	7857826	7860061	2236	2	LOC_Os01g14040	LOC_Os01g14040.1	0
Chr1	7867347	7867797	451	*	.	635	.	-1	13.81247	-1	284	Promoter	1	7862001	7867812	5812	2	LOC_Os01g14050	LOC_Os01g14050.1	15
Chr1	7871892	7872816	925	*	.	711	.	-1	14.046	-1	626	Exon (LOC_Os01g14060.1/LOC_Os01g14060, exon 2 of 2)	1	7870790	7872213	1424	1	LOC_Os01g14060	LOC_Os01g14060.1	1102
Chr1	7876199	7876777	579	*	.	768	.	-1	13.68198	-1	297	Promoter	1	7876233	7878802	2570	1	LOC_Os01g14070	LOC_Os01g14070.1	0
Chr1	7882221	7882670	450	*	.	364	.	-1	6.71382	-1	264	Promoter	1	7879931	7882632	2702	2	LOC_Os01g14080	LOC_Os01g14080.1	0
Chr1	7899989	7900715	727	*	.	1000	.	-1	17.89157	-1	357	Promoter	1	7894959	7900874	5916	2	LOC_Os01g14100	LOC_Os01g14100.3	159
Chr1	7926877	7927574	698	*	.	423	.	-1	9.31355	-1	251	Promoter	1	7926594	7927559	966	2	LOC_Os01g14130	LOC_Os01g14130.1	0
Chr1	7974483	7975345	863	*	.	193	.	-1	5.82594	-1	361	Promoter	1	7971864	7974941	3078	2	LOC_Os01g14220	LOC_Os01g14220.1	0
Chr1	8024361	8024978	618	*	.	386	.	-1	8.85134	-1	256	Promoter	1	8023787	8024935	1149	2	LOC_Os01g14320	LOC_Os01g14320.1	0
Chr1	8030869	8031717	849	*	.	193	.	-1	7.97193	-1	374	Promoter	1	8030884	8031842	959	1	LOC_Os01g14330	LOC_Os01g14330.1	0
Chr1	8055249	8055707	459	*	.	447	.	-1	8.52629	-1	259	Promoter	1	8047368	8055582	8215	2	LOC_Os01g14370	LOC_Os01g14370.1	0
Chr1	8130294	8130825	532	*	.	422	.	-1	8.11293	-1	334	Promoter	1	8130247	8131090	844	1	LOC_Os01g14514	LOC_Os01g14514.1	47
Chr1	8177390	8178555	1166	*	.	193	.	-1	7.53947	-1	246	Promoter	1	8175375	8177889	2515	2	LOC_Os01g14590	LOC_Os01g14590.1	0
Chr1	8182762	8183167	406	*	.	1000	.	-1	24.83192	-1	218	Promoter	1	8178899	8183095	4197	2	LOC_Os01g14610	LOC_Os01g14610.2	0
Chr1	8200868	8201469	602	*	.	193	.	-1	4.95499	-1	359	Downstream (<1kb)	1	8201896	8202798	903	2	LOC_Os01g14660	LOC_Os01g14660.1	1329
Chr1	8214247	8215173	927	*	.	1000	.	-1	17.09332	-1	718	Promoter	1	8212421	8215133	2713	2	LOC_Os01g14690	LOC_Os01g14690.4	0
Chr1	8233345	8233917	573	*	.	354	.	-1	8.55382	-1	299	Downstream (<1kb)	1	8234625	8235833	1209	2	LOC_Os01g14720	LOC_Os01g14720.1	1916
Chr1	8234874	8235827	954	*	.	834	.	-1	14.41386	-1	684	Promoter	1	8234625	8235833	1209	2	LOC_Os01g14720	LOC_Os01g14720.1	6
Chr1	8243272	8244275	1004	*	.	830	.	-1	15.54005	-1	487	Promoter	1	8242626	8242898	273	2	LOC_Os01g14750	LOC_Os01g14750.1	-374
Chr1	8250319	8251157	839	*	.	193	.	-1	7.68764	-1	483	Downstream (<1kb)	1	8247630	8248504	875	2	LOC_Os01g14760	LOC_Os01g14760.1	-1815
Chr1	8259470	8260878	1409	*	.	604	.	-1	11.58007	-1	1043	Exon (LOC_Os01g14770.1/LOC_Os01g14770, exon 2 of 18)	1	8251639	8263539	11901	2	LOC_Os01g14770	LOC_Os01g14770.1	2661
Chr1	8262782	8263728	947	*	.	1000	.	-1	20.37007	-1	649	Promoter	1	8251639	8263539	11901	2	LOC_Os01g14770	LOC_Os01g14770.1	0
Chr1	8269506	8269918	413	*	.	478	.	-1	12.05831	-1	183	Promoter	1	8269588	8272646	3059	1	LOC_Os01g14790	LOC_Os01g14790.1	0
Chr1	8273221	8273803	583	*	.	193	.	-1	5.43292	-1	300	Promoter	1	8273486	8273941	456	1	LOC_Os01g14800	LOC_Os01g14800.1	0
Chr1	8275524	8275998	475	*	.	544	.	-1	9.94004	-1	202	Promoter	1	8275474	8283966	8493	1	LOC_Os01g14810	LOC_Os01g14810.3	50
Chr1	8284436	8284957	522	*	.	1000	.	-1	21.22344	-1	253	Promoter	1	8284418	8289120	4703	1	LOC_Os01g14820	LOC_Os01g14820.1	18
Chr1	8290043	8290815	773	*	.	1000	.	-1	19.21646	-1	555	Promoter	1	8291337	8296221	4885	1	LOC_Os01g14830	LOC_Os01g14830.1	-522
Chr1	8297587	8298335	749	*	.	415	.	-1	9.45934	-1	192	Promoter	1	8297586	8302407	4822	1	LOC_Os01g14840	LOC_Os01g14840.1	1
Chr1	8329879	8330677	799	*	.	572	.	-1	10.58355	-1	418	Promoter	1	8329957	8334052	4096	1	LOC_Os01g14860	LOC_Os01g14860.3	0
Chr1	8334471	8334902	432	*	.	1000	.	-1	24.83192	-1	215	Promoter	1	8334519	8338574	4056	1	LOC_Os01g14870	LOC_Os01g14870.1	0
Chr1	8340412	8341253	842	*	.	1000	.	-1	41.39245	-1	494	Promoter	1	8339182	8339424	243	2	LOC_Os01g14880	LOC_Os01g14880.1	-988
Chr1	8361764	8362307	544	*	.	988	.	-1	19.94842	-1	310	Promoter	1	8359014	8362270	3257	2	LOC_Os01g14920	LOC_Os01g14920.1	0
Chr1	8374654	8375444	791	*	.	879	.	-1	15.54005	-1	563	Promoter	1	8367184	8375401	8218	2	LOC_Os01g14932	LOC_Os01g14932.1	0
Chr1	8382147	8382802	656	*	.	501	.	-1	9.31355	-1	194	Promoter	1	8382094	8387260	5167	1	LOC_Os01g14950	LOC_Os01g14950.1	53
Chr1	8397814	8398748	935	*	.	752	.	-1	15.66144	-1	681	Promoter	1	8396498	8398615	2118	2	LOC_Os01g14980	LOC_Os01g14980.2	0
Chr1	8404420	8405076	657	*	.	1000	.	-1	22.09008	-1	408	Promoter	1	8404247	8408377	4131	1	LOC_Os01g15000	LOC_Os01g15000.1	173
Chr1	8407735	8408060	326	*	.	193	.	-1	5.67936	-1	221	Exon (LOC_Os01g15000.1/LOC_Os01g15000, exon 5 of 5)	1	8404247	8408377	4131	1	LOC_Os01g15000	LOC_Os01g15000.1	3488
Chr1	8418233	8419011	779	*	.	655	.	-1	12.26482	-1	567	Promoter	1	8413832	8419026	5195	2	LOC_Os01g15010	LOC_Os01g15010.1	15
Chr1	8446252	8447088	837	*	.	377	.	-1	9.1532	-1	562	Promoter	1	8444463	8447054	2592	2	LOC_Os01g15029	LOC_Os01g15029.1	0
Chr1	8468846	8469425	580	*	.	695	.	-1	14.41386	-1	346	Downstream (1-2kb)	1	8471374	8471938	565	2	LOC_Os01g15100	LOC_Os01g15100.1	2513
Chr1	8478730	8479441	712	*	.	377	.	-1	8.55382	-1	347	Promoter	1	8475499	8479870	4372	2	LOC_Os01g15110	LOC_Os01g15110.1	429
Chr1	8486543	8487104	562	*	.	594	.	-1	13.0992	-1	308	Promoter	1	8486472	8489700	3229	1	LOC_Os01g15120	LOC_Os01g15120.1	71
Chr1	8490605	8491423	819	*	.	193	.	-1	6.71382	-1	594	Promoter	1	8490582	8492348	1767	1	LOC_Os01g15130	LOC_Os01g15130.1	23
Chr1	8503670	8504371	702	*	.	193	.	-1	6.07783	-1	375	Promoter	1	8505035	8505685	651	1	LOC_Os01g15170	LOC_Os01g15170.1	-664
Chr1	8505077	8505460	384	*	.	193	.	-1	5.93072	-1	107	Promoter	1	8505035	8505685	651	1	LOC_Os01g15170	LOC_Os01g15170.1	42
Chr1	8522739	8523189	451	*	.	193	.	-1	5.82594	-1	141	Exon (LOC_Os01g15210.1/LOC_Os01g15210, exon 3 of 3)	1	8522796	8524190	1395	2	LOC_Os01g15210	LOC_Os01g15210.1	1001
Chr1	8524961	8525524	564	*	.	193	.	-1	8.55382	-1	292	Promoter	1	8525171	8526154	984	2	LOC_Os01g15220	LOC_Os01g15220.1	630
Chr1	8527626	8528156	531	*	.	193	.	-1	5.19145	-1	325	Promoter	1	8527554	8528354	801	1	LOC_Os01g15229	LOC_Os01g15229.1	72
Chr1	8532598	8533409	812	*	.	193	.	-1	5.93072	-1	459	Promoter	1	8532212	8532919	708	2	LOC_Os01g15240	LOC_Os01g15240.1	0
Chr1	8540687	8541507	821	*	.	767	.	-1	14.7855	-1	462	Promoter	1	8540621	8544588	3968	1	LOC_Os01g15260	LOC_Os01g15260.1	66
Chr1	8554259	8554817	559	*	.	193	.	-1	6.98437	-1	241	Downstream (<1kb)	1	8550296	8552646	2351	2	LOC_Os01g15280	LOC_Os01g15280.1	-1613
Chr1	8556256	8557541	1286	*	.	1000	.	-1	23.93284	-1	672	Promoter	1	8555286	8556951	1666	2	LOC_Os01g15290	LOC_Os01g15290.2	0
Chr1	8573950	8574496	547	*	.	766	.	-1	12.96555	-1	397	Promoter	1	8570841	8574555	3715	2	LOC_Os01g15310	LOC_Os01g15310.1	59
Chr1	8598617	8599278	662	*	.	564	.	-1	10.58355	-1	344	Promoter	1	8593788	8599448	5661	2	LOC_Os01g15350	LOC_Os01g15350.1	170
Chr1	8627822	8628849	1028	*	.	1000	.	-1	28.51216	-1	390	Promoter	1	8627820	8629150	1331	1	LOC_Os01g15390	LOC_Os01g15390.1	2
Chr1	8632828	8633726	899	*	.	970	.	-1	15.54005	-1	474	Promoter	1	8630317	8633592	3276	2	LOC_Os01g15399	LOC_Os01g15399.1	0
Chr1	8656934	8657560	627	*	.	926	.	-1	17.99998	-1	255	Promoter	1	8657064	8658466	1403	1	LOC_Os01g15448	LOC_Os01g15448.1	0
Chr1	8663886	8664805	920	*	.	844	.	-1	16.81473	-1	736	Promoter	1	8659375	8664836	5462	2	LOC_Os01g15460	LOC_Os01g15460.1	31
Chr1	8682901	8683454	554	*	.	487	.	-1	9.31355	-1	263	Promoter	1	8682929	8687571	4643	1	LOC_Os01g15470	LOC_Os01g15470.3	0
Chr1	8698987	8699616	630	*	.	193	.	-1	5.82594	-1	366	Promoter	1	8691739	8699628	7890	2	LOC_Os01g15480	LOC_Os01g15480.1	12
Chr1	8716352	8717201	850	*	.	1000	.	-1	27.55786	-1	588	Promoter	1	8715455	8716848	1394	2	LOC_Os01g15510	LOC_Os01g15510.1	0
Chr1	8751156	8752478	1323	*	.	359	.	-1	6.71382	-1	508	Promoter	1	8751071	8755448	4378	1	LOC_Os01g15580	LOC_Os01g15580.1	85
Chr1	8796652	8797280	629	*	.	767	.	-1	12.96555	-1	330	Promoter	1	8792646	8797363	4718	2	LOC_Os01g15640	LOC_Os01g15640.1	83
Chr1	8809323	8810127	805	*	.	1000	.	-1	32.44623	-1	341	Promoter	1	8809361	8813097	3737	1	LOC_Os01g15660	LOC_Os01g15660.3	0
Chr1	8820530	8820957	428	*	.	712	.	-1	13.32182	-1	243	Downstream (<1kb)	1	8821136	8822609	1474	2	LOC_Os01g15680	LOC_Os01g15680.1	1652
Chr1	8833009	8833354	346	*	.	533	.	-1	9.94004	-1	153	Exon (LOC_Os01g15700.1/LOC_Os01g15700, exon 6 of 7)	1	8835574	8837002	1429	1	LOC_Os01g15709	LOC_Os01g15709.1	-2220
Chr1	8891948	8893026	1079	*	.	1000	.	-1	28.0747	-1	214	Promoter	1	8885505	8892462	6958	2	LOC_Os01g15780	LOC_Os01g15780.1	0
Chr1	8917590	8918150	561	*	.	193	.	-1	6.71382	-1	356	Promoter	1	8917547	8919971	2425	1	LOC_Os01g15830	LOC_Os01g15830.1	43
Chr1	8924113	8925555	1443	*	.	365	.	-1	7.82393	-1	1185	Promoter	1	8921590	8925372	3783	2	LOC_Os01g15840	LOC_Os01g15840.1	0
Chr1	8931383	8933094	1712	*	.	193	.	-1	7.13259	-1	477	Promoter	1	8931593	8936683	5091	1	LOC_Os01g15860	LOC_Os01g15860.1	0
Chr1	8966287	8966965	679	*	.	193	.	-1	6.59587	-1	213	Exon (LOC_Os01g15910.1/LOC_Os01g15910, exon 19 of 20)	1	8968727	8968933	207	2	LOC_Os01g15920	LOC_Os01g15920.1	1968
Chr1	8968713	8969273	561	*	.	836	.	-1	16.81473	-1	263	Promoter	1	8968727	8968933	207	2	LOC_Os01g15920	LOC_Os01g15920.1	0
Chr1	8973442	8974361	920	*	.	193	.	-1	6.79161	-1	732	Exon (LOC_Os01g15934.1/LOC_Os01g15934, exon 7 of 8)	1	8973604	8978182	4579	2	LOC_Os01g15934	LOC_Os01g15934.1	3821
Chr1	8977553	8978206	654	*	.	193	.	-1	6.71382	-1	291	Promoter	1	8973604	8978182	4579	2	LOC_Os01g15934	LOC_Os01g15934.1	0
Chr1	8979051	8979427	377	*	.	581	.	-1	13.0992	-1	233	Promoter	1	8979005	8979280	276	2	LOC_Os01g15950	LOC_Os01g15950.1	0
Chr1	8986183	8986688	506	*	.	548	.	-1	12.40136	-1	313	Promoter	1	8986253	8987398	1146	1	LOC_Os01g15970	LOC_Os01g15970.1	0
Chr1	8988936	8989453	518	*	.	541	.	-1	11.58007	-1	233	Promoter	1	8988867	8992581	3715	1	LOC_Os01g15979	LOC_Os01g15979.1	69
Chr1	9007521	9008237	717	*	.	559	.	-1	10.9116	-1	414	Promoter	1	9004101	9008071	3971	2	LOC_Os01g16000	LOC_Os01g16000.2	0
Chr1	9012999	9013415	417	*	.	608	.	-1	12.6132	-1	234	Promoter	1	9013002	9016711	3710	1	LOC_Os01g16010	LOC_Os01g16010.1	0
Chr1	9018148	9018963	816	*	.	576	.	-1	10.9116	-1	465	Promoter	1	9018144	9019762	1619	1	LOC_Os01g16020	LOC_Os01g16020.1	4
Chr1	9023491	9024039	549	*	.	628	.	-1	11.24378	-1	289	Promoter	1	9019841	9023602	3762	2	LOC_Os01g16030	LOC_Os01g16030.3	0
Chr1	9053488	9054045	558	*	.	486	.	-1	9.31355	-1	293	Promoter	1	9053511	9053928	418	1	LOC_Os01g16070	LOC_Os01g16070.1	0
Chr1	9060575	9061035	461	*	.	779	.	-1	15.92289	-1	288	Promoter	1	9057835	9061059	3225	2	LOC_Os01g16080	LOC_Os01g16080.1	24
Chr1	9065999	9066793	795	*	.	434	.	-1	9.00679	-1	476	Promoter	1	9063968	9066787	2820	2	LOC_Os01g16090	LOC_Os01g16090.1	0
Chr1	9070754	9071372	619	*	.	657	.	-1	11.58007	-1	376	Promoter	1	9067360	9071396	4037	2	LOC_Os01g16100	LOC_Os01g16100.1	24
Chr1	9074551	9075253	703	*	.	339	.	-1	6.448	-1	526	Promoter	1	9074613	9083795	9183	1	LOC_Os01g16110	LOC_Os01g16110.1	0
Chr1	9088070	9088752	683	*	.	193	.	-1	8.11293	-1	348	Promoter	1	9088088	9089111	1024	1	LOC_Os01g16120	LOC_Os01g16120.1	0
Chr1	9094632	9095296	665	*	.	1000	.	-1	16.90111	-1	283	Promoter	1	9095172	9099512	4341	1	LOC_Os01g16124	LOC_Os01g16124.1	0
Chr1	9104680	9105223	544	*	.	792	.	-1	13.32182	-1	275	Distal Intergenic	1	9100034	9102721	2688	1	LOC_Os01g16130	LOC_Os01g16130.1	4646
Chr1	9120702	9121325	624	*	.	730	.	-1	14.7855	-1	356	Promoter	1	9117901	9121417	3517	2	LOC_Os01g16152	LOC_Os01g16152.1	92
Chr1	9139809	9140352	544	*	.	366	.	-1	7.97193	-1	286	Promoter	1	9133519	9140430	6912	2	LOC_Os01g16170	LOC_Os01g16170.1	78
Chr1	9155303	9155704	402	*	.	193	.	-1	6.86192	-1	230	Distal Intergenic	1	9159606	9165693	6088	1	LOC_Os01g16180	LOC_Os01g16180.1	-3902
Chr1	9157578	9158114	537	*	.	193	.	-1	6.33449	-1	349	Distal Intergenic	1	9159606	9165693	6088	1	LOC_Os01g16180	LOC_Os01g16180.1	-1492
Chr1	9160839	9161191	353	*	.	693	.	-1	14.5409	-1	204	Exon (LOC_Os01g16180.1/LOC_Os01g16180, exon 1 of 6)	1	9159765	9165687	5923	1	LOC_Os01g16180	LOC_Os01g16180.2	1074
Chr1	9166352	9166788	437	*	.	193	.	-1	6.71382	-1	168	Promoter	1	9166353	9169971	3619	1	LOC_Os01g16190	LOC_Os01g16190.1	0
Chr1	9180873	9182056	1184	*	.	872	.	-1	17.60139	-1	923	Promoter	1	9179212	9181984	2773	2	LOC_Os01g16220	LOC_Os01g16220.1	0
Chr1	9246200	9246699	500	*	.	193	.	-1	5.93072	-1	251	Promoter	1	9245577	9253454	7878	1	LOC_Os01g16310	LOC_Os01g16310.1	623
Chr1	9259173	9260001	829	*	.	738	.	-1	14.7855	-1	297	Promoter	1	9259137	9264342	5206	1	LOC_Os01g16330	LOC_Os01g16330.1	36
Chr1	9264887	9265700	814	*	.	894	.	-1	15.92289	-1	272	Promoter	1	9264978	9268482	3505	1	LOC_Os01g16340	LOC_Os01g16340.1	0
Chr1	9272410	9272871	462	*	.	517	.	-1	12.05831	-1	260	Promoter	1	9268652	9272919	4268	2	LOC_Os01g16350	LOC_Os01g16350.1	48
Chr1	9278183	9279015	833	*	.	399	.	-1	11.71922	-1	575	Promoter	1	9273876	9279032	5157	2	LOC_Os01g16354	LOC_Os01g16354.1	17
Chr1	9293123	9293712	590	*	.	975	.	-1	16.30941	-1	255	Promoter	1	9293171	9299788	6618	1	LOC_Os01g16370	LOC_Os01g16370.1	0
Chr1	9322704	9323445	742	*	.	1000	.	-1	27.55786	-1	540	Promoter	1	9318848	9323339	4492	2	LOC_Os01g16414	LOC_Os01g16414.1	0
Chr1	9330914	9331536	623	*	.	193	.	-1	5.93072	-1	298	Distal Intergenic	1	9325545	9329334	3790	2	LOC_Os01g16430	LOC_Os01g16430.1	-1580
Chr1	9341216	9341698	483	*	.	193	.	-1	5.93072	-1	243	Exon (LOC_Os01g16450.1/LOC_Os01g16450, exon 2 of 2)	1	9339815	9342304	2490	1	LOC_Os01g16450	LOC_Os01g16450.1	1401
Chr1	9370500	9371118	619	*	.	193	.	-1	6.448	-1	351	Promoter	1	9370599	9373674	3076	1	LOC_Os01g16510	LOC_Os01g16510.1	0
Chr1	9377801	9378306	506	*	.	193	.	-1	9.00679	-1	283	Promoter	1	9373716	9378204	4489	2	LOC_Os01g16520	LOC_Os01g16520.1	0
Chr1	9382727	9383231	505	*	.	564	.	-1	12.74834	-1	339	Promoter	1	9378864	9383183	4320	2	LOC_Os01g16530	LOC_Os01g16530.1	0
Chr1	9386116	9386664	549	*	.	887	.	-1	16.30941	-1	276	Promoter	1	9386194	9390635	4442	1	LOC_Os01g16540	LOC_Os01g16540.1	0
Chr1	9396090	9396646	557	*	.	1000	.	-1	16.69956	-1	311	Promoter	1	9394361	9396460	2100	2	LOC_Os01g16550	LOC_Os01g16550.1	0
Chr1	9419266	9420134	869	*	.	193	.	-1	3.78103	-1	660	Promoter	1	9419329	9419981	653	2	LOC_Os01g16590	LOC_Os01g16590.1	0
Chr1	9424530	9425043	514	*	.	477	.	-1	9.31355	-1	279	Promoter	1	9424556	9429196	4641	1	LOC_Os01g16600	LOC_Os01g16600.1	0
Chr1	9435326	9435917	592	*	.	423	.	-1	8.11293	-1	355	Promoter	1	9431735	9435957	4223	2	LOC_Os01g16620	LOC_Os01g16620.4	40
Chr1	9443608	9444272	665	*	.	863	.	-1	14.41386	-1	414	Promoter	1	9441829	9444010	2182	2	LOC_Os01g16640	LOC_Os01g16640.1	0
Chr1	9452036	9452626	591	*	.	193	.	-1	7.68764	-1	244	Distal Intergenic	1	9447788	9450787	3000	2	LOC_Os01g16660	LOC_Os01g16660.1	-1249
Chr1	9455077	9455890	814	*	.	939	.	-1	17.99998	-1	236	Promoter	1	9454976	9456923	1948	1	LOC_Os01g16670	LOC_Os01g16670.1	101
Chr1	9464892	9465693	802	*	.	970	.	-1	17.49067	-1	196	Distal Intergenic	1	9454976	9456923	1948	1	LOC_Os01g16670	LOC_Os01g16670.1	9916
Chr1	9625143	9625593	451	*	.	466	.	-1	8.7044	-1	235	Promoter	1	9613654	9625257	11604	2	LOC_Os01g16850	LOC_Os01g16850.1	0
Chr1	9626329	9626716	388	*	.	816	.	-1	15.54005	-1	203	Downstream (<1kb)	1	9613654	9625257	11604	2	LOC_Os01g16850	LOC_Os01g16850.1	-1072
Chr1	9638397	9638866	470	*	.	337	.	-1	6.86192	-1	274	Promoter	1	9631296	9638869	7574	2	LOC_Os01g16870	LOC_Os01g16870.3	3
Chr1	9660781	9661284	504	*	.	552	.	-1	10.25969	-1	330	Promoter	1	9657980	9661279	3300	2	LOC_Os01g16890	LOC_Os01g16890.1	0
Chr1	9665734	9666133	400	*	.	471	.	-1	11.38411	-1	216	Promoter	1	9665726	9670237	4512	1	LOC_Os01g16900	LOC_Os01g16900.2	8
Chr1	9683130	9684454	1325	*	.	913	.	-1	17.60139	-1	908	Promoter	1	9682566	9684170	1605	2	LOC_Os01g16930	LOC_Os01g16930.1	0
Chr1	9690444	9691935	1492	*	.	193	.	-1	5.19145	-1	610	Promoter	1	9690235	9692180	1946	1	LOC_Os01g16950	LOC_Os01g16950.1	209
Chr1	9692366	9692731	366	*	.	650	.	-1	11.58007	-1	203	Downstream (1-2kb)	1	9690235	9692180	1946	1	LOC_Os01g16950	LOC_Os01g16950.1	2131
Chr1	9708969	9709764	796	*	.	540	.	-1	12.40136	-1	523	Promoter	1	9702734	9709696	6963	2	LOC_Os01g16970	LOC_Os01g16970.1	0
Chr1	9733062	9734351	1290	*	.	494	.	-1	9.31355	-1	346	Promoter	1	9733832	9738226	4395	1	LOC_Os01g17000	LOC_Os01g17000.1	0
Chr1	9743849	9744871	1023	*	.	1000	.	-1	21.3114	-1	692	Promoter	1	9738442	9744728	6287	2	LOC_Os01g17010	LOC_Os01g17010.1	0
Chr1	9749966	9750371	406	*	.	724	.	-1	14.046	-1	202	Promoter	1	9750080	9753770	3691	1	LOC_Os01g17020	LOC_Os01g17020.1	0
Chr1	9764826	9765566	741	*	.	1000	.	-1	23.48799	-1	284	Promoter	1	9764973	9766481	1509	1	LOC_Os01g17040	LOC_Os01g17040.1	0
Chr1	9795404	9796291	888	*	.	918	.	-1	16.30941	-1	471	Promoter	1	9793959	9796174	2216	2	LOC_Os01g17060	LOC_Os01g17060.1	0
Chr1	9809775	9810686	912	*	.	722	.	-1	12.6132	-1	775	Promoter	1	9809343	9810633	1291	2	LOC_Os01g17065	LOC_Os01g17065.1	0
Chr1	9816802	9817233	432	*	.	379	.	-1	9.1532	-1	185	Promoter	1	9816783	9822750	5968	1	LOC_Os01g17070	LOC_Os01g17070.1	19
Chr1	9859213	9859807	595	*	.	1000	.	-1	18.80755	-1	256	Promoter	1	9859350	9860764	1415	1	LOC_Os01g17150	LOC_Os01g17150.1	0
Chr1	9874444	9874913	470	*	.	193	.	-1	6.448	-1	317	Promoter	1	9874326	9876951	2626	1	LOC_Os01g17170	LOC_Os01g17170.2	118
Chr1	9878239	9878745	507	*	.	1000	.	-1	21.65512	-1	252	Promoter	1	9878631	9885134	6504	1	LOC_Os01g17180	LOC_Os01g17180.1	0
Chr1	9887606	9888219	614	*	.	655	.	-1	11.92043	-1	365	Promoter	1	9887626	9889328	1703	1	LOC_Os01g17190	LOC_Os01g17190.1	0
Chr1	9928841	9929347	507	*	.	193	.	-1	6.59587	-1	235	Promoter	1	9928866	9935981	7116	1	LOC_Os01g17260	LOC_Os01g17260.1	0
Chr1	9947576	9947984	409	*	.	746	.	-1	15.28425	-1	200	Promoter	1	9936753	9947940	11188	2	LOC_Os01g17279	LOC_Os01g17279.1	0
Chr1	9954008	9955642	1635	*	.	340	.	-1	6.18695	-1	1099	Promoter	1	9954154	9955696	1543	1	LOC_Os01g17300	LOC_Os01g17300.1	0
Chr1	9966095	9966866	772	*	.	193	.	-1	6.33449	-1	320	Exon (LOC_Os01g17320.1/LOC_Os01g17320, exon 3 of 3)	1	9967185	9969073	1889	2	LOC_Os01g17330	LOC_Os01g17330.1	2207
Chr1	10004049	10004890	842	*	.	579	.	-1	10.9116	-1	279	Promoter	1	10003950	10007768	3819	1	LOC_Os01g17390	LOC_Os01g17390.1	99
Chr1	10026057	10027027	971	*	.	193	.	-1	7.53947	-1	694	Promoter	1	10021428	10027122	5695	2	LOC_Os01g17430	LOC_Os01g17430.1	95
Chr1	10028563	10029091	529	*	.	774	.	-1	13.32182	-1	203	Promoter	1	10028443	10031012	2570	1	LOC_Os01g17440	LOC_Os01g17440.1	120
Chr1	10064554	10065341	788	*	.	459	.	-1	10.40764	-1	378	Exon (LOC_Os01g17990.1/LOC_Os01g17990, exon 7 of 9)	1	10061442	10065102	3661	1	LOC_Os01g17990	LOC_Os01g17990.1	3112
Chr1	10098076	10098712	637	*	.	1000	.	-1	22.52831	-1	362	Promoter	1	10090866	10097284	6419	2	LOC_Os01g18040	LOC_Os01g18040.1	-792
Chr1	10118381	10119801	1421	*	.	933	.	-1	14.7855	-1	520	Promoter	1	10113381	10119022	5642	2	LOC_Os01g18060	LOC_Os01g18060.1	0
Chr1	10133974	10134990	1017	*	.	402	.	-1	7.53947	-1	583	Promoter	1	10133857	10135806	1950	1	LOC_Os01g18080	LOC_Os01g18080.1	117
Chr1	10138092	10138702	611	*	.	193	.	-1	5.67936	-1	244	Exon (LOC_Os01g18100.1/LOC_Os01g18100, exon 2 of 2)	1	10137215	10140159	2945	2	LOC_Os01g18100	LOC_Os01g18100.1	1457
Chr1	10139419	10140181	763	*	.	1000	.	-1	23.48799	-1	512	Promoter	1	10137215	10140159	2945	2	LOC_Os01g18100	LOC_Os01g18100.1	0
Chr1	10166489	10166939	451	*	.	400	.	-1	7.82393	-1	211	Promoter	1	10166261	10166626	366	1	LOC_Os01g18160	LOC_Os01g18160.1	228
Chr1	10193605	10194140	536	*	.	1000	.	-1	19.94842	-1	245	Promoter	1	10193643	10196775	3133	1	LOC_Os01g18210	LOC_Os01g18210.1	0
Chr1	10211614	10212670	1057	*	.	193	.	-1	6.71382	-1	783	Promoter	1	10211391	10212188	798	2	LOC_Os01g18230	LOC_Os01g18230.1	0
Chr1	10213999	10214481	483	*	.	832	.	-1	15.16091	-1	206	Downstream (2-3kb)	1	10211391	10212188	798	2	LOC_Os01g18230	LOC_Os01g18230.1	-1811
Chr1	10218016	10219713	1698	*	.	193	.	-1	5.43292	-1	469	Promoter	1	10217247	10219696	2450	2	LOC_Os01g18240	LOC_Os01g18240.1	0
Chr1	10263588	10263924	337	*	.	193	.	-1	8.40643	-1	188	Promoter	1	10262946	10267962	5017	1	LOC_Os01g18280	LOC_Os01g18280.1	642
Chr1	10264558	10265179	622	*	.	785	.	-1	13.32182	-1	255	Exon (LOC_Os01g18280.1/LOC_Os01g18280, exon 2 of 9)	1	10262946	10267962	5017	1	LOC_Os01g18280	LOC_Os01g18280.1	1612
Chr1	10273281	10274423	1143	*	.	193	.	-1	7.97193	-1	770	Distal Intergenic	1	10283535	10283921	387	1	LOC_Os01g18300	LOC_Os01g18300.1	-9112
Chr1	10289369	10290068	700	*	.	1000	.	-1	20.79509	-1	298	Promoter	1	10288976	10289644	669	2	LOC_Os01g18310	LOC_Os01g18310.1	0
Chr1	10291963	10293097	1135	*	.	445	.	-1	8.40643	-1	736	Promoter	1	10291889	10295536	3648	1	LOC_Os01g18320	LOC_Os01g18320.1	74
Chr1	10325766	10326292	527	*	.	193	.	-1	8.40643	-1	232	Distal Intergenic	1	10319458	10319886	429	1	LOC_Os01g18375	LOC_Os01g18375.1	6308
Chr1	10349408	10349965	558	*	.	576	.	-1	10.58355	-1	332	Promoter	1	10346711	10349872	3162	2	LOC_Os01g18410	LOC_Os01g18410.1	0
Chr1	10369906	10370595	690	*	.	382	.	-1	9.1532	-1	340	Promoter	1	10370062	10370403	342	2	LOC_Os01g18450	LOC_Os01g18450.1	0
Chr1	10405613	10406571	959	*	.	856	.	-1	16.30941	-1	628	Promoter	1	10402717	10405818	3102	2	LOC_Os01g18500	LOC_Os01g18500.1	0
Chr1	10500169	10500635	467	*	.	512	.	-1	11.71922	-1	253	Promoter	1	10496604	10500943	4340	2	LOC_Os01g18640	LOC_Os01g18640.1	308
Chr1	10501821	10502296	476	*	.	413	.	-1	7.62286	-1	241	Promoter	1	10496604	10500943	4340	2	LOC_Os01g18640	LOC_Os01g18640.2	-878
Chr1	10504130	10504725	596	*	.	614	.	-1	12.6132	-1	328	Promoter	1	10501619	10504192	2574	2	LOC_Os01g18650	LOC_Os01g18650.1	0
Chr1	10520058	10520620	563	*	.	193	.	-1	5.67936	-1	182	Promoter	1	10515723	10521282	5560	2	LOC_Os01g18670	LOC_Os01g18670.1	662
Chr1	10520802	10521837	1036	*	.	754	.	-1	15.54005	-1	441	Promoter	1	10515723	10521282	5560	2	LOC_Os01g18670	LOC_Os01g18670.1	0
Chr1	10536488	10537020	533	*	.	531	.	-1	9.94004	-1	230	Distal Intergenic	1	10540064	10541002	939	1	LOC_Os01g18680	LOC_Os01g18680.1	-3044
Chr1	10623082	10623514	433	*	.	499	.	-1	10.58355	-1	222	Promoter	1	10622808	10627548	4741	1	LOC_Os01g18800	LOC_Os01g18800.4	274
Chr1	10650119	10650749	631	*	.	664	.	-1	14.1748	-1	339	Promoter	1	10650139	10656779	6641	1	LOC_Os01g18850	LOC_Os01g18850.1	0
Chr1	10650973	10651624	652	*	.	778	.	-1	12.96555	-1	329	Promoter	1	10650742	10656779	6038	1	LOC_Os01g18850	LOC_Os01g18850.2	231
Chr1	10674273	10674663	391	*	.	193	.	-1	6.59587	-1	197	Promoter	1	10675167	10679828	4662	1	LOC_Os01g18880	LOC_Os01g18880.2	-504
Chr1	10675158	10676445	1288	*	.	1000	.	-1	21.3114	-1	259	Promoter	1	10675167	10679828	4662	1	LOC_Os01g18880	LOC_Os01g18880.2	0
Chr1	10687254	10687803	550	*	.	193	.	-1	6.98437	-1	206	Promoter	1	10687193	10687489	297	2	LOC_Os01g18900	LOC_Os01g18900.1	0
Chr1	10726752	10727420	669	*	.	1000	.	-1	22.09008	-1	292	Distal Intergenic	1	10724222	10724539	318	2	LOC_Os01g18980	LOC_Os01g18980.1	-2213
Chr1	10807569	10807975	407	*	.	676	.	-1	11.92043	-1	206	Promoter	1	10805496	10808081	2586	2	LOC_Os01g19130	LOC_Os01g19130.1	106
Chr1	10822120	10823188	1069	*	.	973	.	-1	19.53016	-1	430	Promoter	1	10822583	10827157	4575	1	LOC_Os01g19150	LOC_Os01g19150.1	0
Chr1	10867947	10868552	606	*	.	350	.	-1	7.68764	-1	491	Promoter	1	10864260	10867334	3075	2	LOC_Os01g19210	LOC_Os01g19210.1	-613
Chr1	10896863	10897557	695	*	.	433	.	-1	10.08433	-1	319	Exon (LOC_Os01g19270.1/LOC_Os01g19270, exon 2 of 2)	1	10895602	10897796	2195	1	LOC_Os01g19270	LOC_Os01g19270.1	1261
Chr1	10910915	10911728	814	*	.	193	.	-1	8.85134	-1	368	Promoter	1	10911296	10914795	3500	1	LOC_Os01g19290	LOC_Os01g19290.1	0
Chr1	10932794	10933563	770	*	.	193	.	-1	7.53947	-1	619	Exon (LOC_Os01g19320.1/LOC_Os01g19320, exon 2 of 2)	1	10931624	10933061	1438	1	LOC_Os01g19320	LOC_Os01g19320.1	1170
Chr1	10972460	10973237	778	*	.	193	.	-1	5.67936	-1	422	Promoter	1	10969331	10972881	3551	2	LOC_Os01g19390	LOC_Os01g19390.1	0
Chr1	10977176	10977722	547	*	.	1000	.	-1	26.6669	-1	273	Promoter	1	10977180	10979974	2795	1	LOC_Os01g19400	LOC_Os01g19400.1	0
Chr1	10982893	10983403	511	*	.	912	.	-1	14.7855	-1	231	Promoter	1	10980739	10983339	2601	2	LOC_Os01g19410	LOC_Os01g19410.2	0
Chr1	10984987	10985487	501	*	.	416	.	-1	10.40311	-1	157	Downstream (<1kb)	1	10986092	10986991	900	2	LOC_Os01g19420	LOC_Os01g19420.1	1504
Chr1	11038216	11039011	796	*	.	827	.	-1	16.42671	-1	483	Promoter	1	11025443	11038870	13428	2	LOC_Os01g19470	LOC_Os01g19470.1	0
Chr1	11058776	11059371	596	*	.	511	.	-1	9.62465	-1	297	Promoter	1	11058878	11063978	5101	1	LOC_Os01g19480	LOC_Os01g19480.1	0
Chr1	11068231	11068796	566	*	.	493	.	-1	9.62465	-1	270	Promoter	1	11064694	11068774	4081	2	LOC_Os01g19490	LOC_Os01g19490.1	0
Chr1	11070893	11071917	1025	*	.	193	.	-1	7.97193	-1	515	Promoter	1	11071480	11071791	312	2	LOC_Os01g19500	LOC_Os01g19500.1	0
Chr1	11093545	11093972	428	*	.	959	.	-1	18.80755	-1	213	Promoter	1	11089051	11093987	4937	2	LOC_Os01g19548	LOC_Os01g19548.1	15
Chr1	11129517	11130122	606	*	.	530	.	-1	9.62465	-1	340	Promoter	1	11129520	11131876	2357	1	LOC_Os01g19630	LOC_Os01g19630.2	0
Chr1	11211838	11212548	711	*	.	193	.	-1	7.53947	-1	187	Promoter	1	11211845	11221400	9556	1	LOC_Os01g19760	LOC_Os01g19760.1	0
Chr1	11250841	11251209	369	*	.	407	.	-1	9.45934	-1	154	Promoter	1	11249654	11251232	1579	2	LOC_Os01g19840	LOC_Os01g19840.1	23
Chr1	11254051	11255211	1161	*	.	482	.	-1	9.94004	-1	501	Exon (LOC_Os01g19850.1/LOC_Os01g19850, exon 12 of 12)	1	11249654	11251232	1579	2	LOC_Os01g19840	LOC_Os01g19840.1	-2819
Chr1	11272374	11273199	826	*	.	903	.	-1	16.30941	-1	605	Promoter	1	11272155	11278214	6060	1	LOC_Os01g19870	LOC_Os01g19870.1	219
Chr1	11316268	11316996	729	*	.	193	.	-1	5.67936	-1	566	Promoter	1	11316601	11320197	3597	1	LOC_Os01g19940	LOC_Os01g19940.1	0
Chr1	11350614	11351059	446	*	.	193	.	-1	5.93072	-1	190	Promoter	1	11350507	11356863	6357	1	LOC_Os01g19970	LOC_Os01g19970.1	107
Chr1	11367127	11367543	417	*	.	365	.	-1	8.26067	-1	252	Promoter	1	11367016	11367264	249	2	LOC_Os01g20000	LOC_Os01g20000.1	0
Chr1	11412140	11412621	482	*	.	472	.	-1	9.94004	-1	170	Promoter	1	11412131	11421047	8917	1	LOC_Os01g20110	LOC_Os01g20110.1	9
Chr1	11430265	11430884	620	*	.	904	.	-1	17.60139	-1	366	Promoter	1	11426336	11430967	4632	2	LOC_Os01g20120	LOC_Os01g20120.2	83
Chr1	11436833	11437226	394	*	.	876	.	-1	15.16091	-1	235	Distal Intergenic	1	11440244	11443534	3291	1	LOC_Os01g20130	LOC_Os01g20130.1	-3018
Chr1	11493660	11494252	593	*	.	427	.	-1	10.08433	-1	291	Distal Intergenic	1	11486264	11489593	3330	2	LOC_Os01g20200	LOC_Os01g20200.1	-4067
Chr1	11499756	11500099	344	*	.	193	.	-1	6.448	-1	180	Downstream (1-2kb)	1	11501218	11502840	1623	2	LOC_Os01g20204	LOC_Os01g20204.1	2741
Chr1	11523067	11524411	1345	*	.	1000	.	-1	19.94842	-1	327	Promoter	1	11523256	11524033	778	2	LOC_Os01g20710	LOC_Os01g20710.1	0
Chr1	11531378	11532029	652	*	.	866	.	-1	14.7855	-1	294	Distal Intergenic	1	11526651	11529893	3243	1	LOC_Os01g20720	LOC_Os01g20720.1	4727
Chr1	11585692	11586090	399	*	.	193	.	-1	8.85134	-1	190	Promoter	1	11585607	11586525	919	1	LOC_Os01g20780	LOC_Os01g20780.1	85
Chr1	11587629	11588267	639	*	.	470	.	-1	8.7044	-1	154	Downstream (2-3kb)	1	11585607	11586525	919	1	LOC_Os01g20780	LOC_Os01g20780.1	2022
Chr1	11591232	11592234	1003	*	.	642	.	-1	11.58007	-1	692	Promoter	1	11591226	11591477	252	2	LOC_Os01g20800	LOC_Os01g20800.1	0
Chr1	11607697	11608221	525	*	.	1000	.	-1	31.94444	-1	242	Distal Intergenic	1	11610848	11612708	1861	1	LOC_Os01g20830	LOC_Os01g20830.1	-2627
Chr1	11618421	11619393	973	*	.	901	.	-1	14.41386	-1	447	Promoter	1	11618335	11622535	4201	1	LOC_Os01g20840	LOC_Os01g20840.1	86
Chr1	11636783	11637513	731	*	.	1000	.	-1	18.70392	-1	257	Promoter	1	11625658	11637076	11419	2	LOC_Os01g20860	LOC_Os01g20860.1	0
Chr1	11655015	11655705	691	*	.	1000	.	-1	23.86237	-1	280	Promoter	1	11655138	11659895	4758	1	LOC_Os01g20880	LOC_Os01g20880.1	0
Chr1	11662585	11663173	589	*	.	950	.	-1	15.16091	-1	261	Promoter	1	11662723	11666347	3625	1	LOC_Os01g20890	LOC_Os01g20890.1	0
Chr1	11667148	11667730	583	*	.	530	.	-1	12.05831	-1	319	Promoter	1	11667260	11667716	457	2	LOC_Os01g20894	LOC_Os01g20894.1	0
Chr1	11672373	11672886	514	*	.	566	.	-1	10.9116	-1	268	Distal Intergenic	1	11677483	11681889	4407	1	LOC_Os01g20900	LOC_Os01g20900.1	-4597
Chr1	11684070	11684635	566	*	.	1000	.	-1	21.65512	-1	275	Intron (LOC_Os01g20900.5/LOC_Os01g20900, intron 5 of 5)	1	11686442	11687386	945	1	LOC_Os01g20910	LOC_Os01g20910.1	-1807
Chr1	11690268	11691241	974	*	.	449	.	-1	8.7044	-1	173	Exon (LOC_Os01g20930.1/LOC_Os01g20930, exon 2 of 2)	1	11688901	11690975	2075	1	LOC_Os01g20930	LOC_Os01g20930.1	1367
Chr1	11693803	11694588	786	*	.	713	.	-1	12.26482	-1	474	Promoter	1	11693809	11700025	6217	1	LOC_Os01g20940	LOC_Os01g20940.1	0
Chr1	11774296	11775239	944	*	.	1000	.	-1	22.96979	-1	288	Promoter	1	11774396	11775010	615	1	LOC_Os01g21100	LOC_Os01g21100.1	0
Chr1	11797748	11798555	808	*	.	715	.	-1	13.68198	-1	570	Downstream (1-2kb)	1	11793594	11795362	1769	2	LOC_Os01g21135	LOC_Os01g21135.1	-2386
Chr1	11798956	11799911	956	*	.	1000	.	-1	19.62877	-1	280	Downstream (<1kb)	1	11793594	11795362	1769	2	LOC_Os01g21135	LOC_Os01g21135.1	-3594
Chr1	11802819	11803434	616	*	.	561	.	-1	12.40136	-1	326	Promoter	1	11800239	11803815	3577	2	LOC_Os01g21144	LOC_Os01g21144.1	381
Chr1	11808231	11809075	845	*	.	1000	.	-1	30.96917	-1	511	Promoter	1	11804111	11808549	4439	2	LOC_Os01g21160	LOC_Os01g21160.2	0
Chr1	11811514	11811938	425	*	.	505	.	-1	9.62465	-1	238	Promoter	1	11810685	11811951	1267	1	LOC_Os01g21170	LOC_Os01g21170.1	829
Chr1	11815213	11815829	617	*	.	381	.	-1	8.55382	-1	290	Promoter	1	11812178	11815789	3612	2	LOC_Os01g21180	LOC_Os01g21180.2	0
Chr1	11852826	11853409	584	*	.	805	.	-1	14.046	-1	369	Distal Intergenic	1	11855552	11858974	3423	1	LOC_Os01g21240	LOC_Os01g21240.1	-2143
Chr1	11910203	11910882	680	*	.	1000	.	-1	24.31343	-1	438	Promoter	1	11906864	11910916	4053	2	LOC_Os01g21320	LOC_Os01g21320.1	34
Chr1	11954699	11955473	775	*	.	1000	.	-1	25.28609	-1	478	Promoter	1	11953342	11955449	2108	2	LOC_Os01g21410	LOC_Os01g21410.1	0
Chr1	11970737	11971194	458	*	.	193	.	-1	7.53947	-1	224	Promoter	1	11970826	11972568	1743	1	LOC_Os01g21440	LOC_Os01g21440.1	0
Chr1	11974014	11975155	1142	*	.	646	.	-1	11.92043	-1	663	Promoter	1	11974129	11981959	7831	1	LOC_Os01g21450	LOC_Os01g21450.3	0
Chr1	11988129	11989137	1009	*	.	1000	.	-1	21.65512	-1	258	Distal Intergenic	1	11992632	11993683	1052	2	LOC_Os01g21480	LOC_Os01g21480.1	4546
Chr1	12067704	12068726	1023	*	.	680	.	-1	14.5409	-1	346	Promoter	1	12067684	12069113	1430	1	LOC_Os01g21560	LOC_Os01g21560.1	20
Chr1	12080212	12081101	890	*	.	513	.	-1	10.25969	-1	175	Distal Intergenic	1	12078156	12078670	515	2	LOC_Os01g21585	LOC_Os01g21585.1	-1542
Chr1	12091832	12092490	659	*	.	599	.	-1	13.0992	-1	243	Promoter	1	12091633	12093276	1644	1	LOC_Os01g21590	LOC_Os01g21590.1	199
Chr1	12106493	12107637	1145	*	.	439	.	-1	9.00679	-1	442	Distal Intergenic	1	12108869	12110717	1849	1	LOC_Os01g21610	LOC_Os01g21610.1	-1232
Chr1	12112589	12113066	478	*	.	911	.	-1	17.49067	-1	238	Promoter	1	12112984	12113844	861	1	LOC_Os01g21620	LOC_Os01g21620.1	0
Chr1	12159591	12159955	365	*	.	193	.	-1	6.59587	-1	134	Intron (LOC_Os01g21670.1/LOC_Os01g21670, intron 1 of 1)	1	12157455	12161768	4314	2	LOC_Os01g21670	LOC_Os01g21670.1	1813
Chr1	12185099	12186040	942	*	.	193	.	-1	5.67936	-1	574	Promoter	1	12184857	12186827	1971	1	LOC_Os01g21710	LOC_Os01g21710.1	242
Chr1	12214024	12214559	536	*	.	1000	.	-1	21.22344	-1	180	Distal Intergenic	1	12209585	12210813	1229	1	LOC_Os01g21760	LOC_Os01g21760.1	4439
Chr1	12247653	12248201	549	*	.	473	.	-1	9.62465	-1	264	Promoter	1	12235262	12248213	12952	2	LOC_Os01g21820	LOC_Os01g21820.1	12
Chr1	12262274	12263243	970	*	.	1000	.	-1	20.88579	-1	416	Promoter	1	12258138	12263046	4909	2	LOC_Os01g21850	LOC_Os01g21850.1	0
Chr1	12265776	12266744	969	*	.	538	.	-1	11.24378	-1	243	Promoter	1	12264911	12269085	4175	1	LOC_Os01g21860	LOC_Os01g21860.1	865
Chr1	12270082	12270451	370	*	.	193	.	-1	7.82393	-1	229	Promoter	1	12270037	12270402	366	2	LOC_Os01g21870	LOC_Os01g21870.1	0
Chr1	12289991	12290610	620	*	.	1000	.	-1	23.48799	-1	333	Downstream (1-2kb)	1	12291788	12294943	3156	2	LOC_Os01g21900	LOC_Os01g21900.1	4333
Chr1	12290729	12291397	669	*	.	1000	.	-1	20.79509	-1	269	Downstream (<1kb)	1	12291788	12294943	3156	2	LOC_Os01g21900	LOC_Os01g21900.1	3546
Chr1	12294475	12294824	350	*	.	400	.	-1	9.45934	-1	112	Promoter	1	12291788	12294943	3156	2	LOC_Os01g21900	LOC_Os01g21900.1	119
Chr1	12308668	12309587	920	*	.	621	.	-1	13.45392	-1	504	Promoter	1	12303170	12309435	6266	2	LOC_Os01g21940	LOC_Os01g21940.1	0
Chr1	12326525	12327276	752	*	.	792	.	-1	14.046	-1	379	Promoter	1	12326486	12331776	5291	1	LOC_Os01g21960	LOC_Os01g21960.1	39
Chr1	12351922	12353136	1215	*	.	418	.	-1	7.82393	-1	743	Promoter	1	12351454	12353063	1610	2	LOC_Os01g22000	LOC_Os01g22000.1	0
Chr1	12388295	12389126	832	*	.	1000	.	-1	43.04935	-1	289	Promoter	1	12381728	12389166	7439	2	LOC_Os01g22050	LOC_Os01g22050.1	40
Chr1	12393655	12394158	504	*	.	1000	.	-1	32.95082	-1	229	Promoter	1	12394022	12397207	3186	1	LOC_Os01g22070	LOC_Os01g22070.1	0
Chr1	12398018	12398434	417	*	.	804	.	-1	13.32182	-1	228	Promoter	1	12398142	12401628	3487	1	LOC_Os01g22080	LOC_Os01g22080.1	0
Chr1	12426303	12426868	566	*	.	511	.	-1	9.94004	-1	154	Distal Intergenic	1	12417808	12419730	1923	1	LOC_Os01g22120	LOC_Os01g22120.1	8495
Chr1	12594255	12594734	480	*	.	1000	.	-1	17.49067	-1	246	Promoter	1	12584652	12594761	10110	2	LOC_Os01g22390	LOC_Os01g22390.2	27
Chr1	12596444	12597770	1327	*	.	654	.	-1	12.26482	-1	1126	Distal Intergenic	1	12584729	12594761	10033	2	LOC_Os01g22390	LOC_Os01g22390.3	-1683
Chr1	12624773	12625280	508	*	.	1000	.	-1	19.94842	-1	238	Distal Intergenic	1	12628026	12629938	1913	1	LOC_Os01g22450	LOC_Os01g22450.1	-2746
Chr1	12627773	12628303	531	*	.	1000	.	-1	18.70392	-1	298	Promoter	1	12628026	12629938	1913	1	LOC_Os01g22450	LOC_Os01g22450.1	0
Chr1	12639853	12640647	795	*	.	494	.	-1	10.58355	-1	253	Promoter	1	12636380	12640675	4296	2	LOC_Os01g22480	LOC_Os01g22480.2	28
Chr1	12645827	12647156	1330	*	.	193	.	-1	7.97193	-1	591	Promoter	1	12645515	12646409	895	2	LOC_Os01g22490	LOC_Os01g22490.1	0
Chr1	12649365	12649848	484	*	.	353	.	-1	7.97193	-1	270	Promoter	1	12650540	12654393	3854	1	LOC_Os01g22510	LOC_Os01g22510.1	-692
Chr1	12650553	12650927	375	*	.	816	.	-1	15.16091	-1	203	Promoter	1	12650540	12654393	3854	1	LOC_Os01g22510	LOC_Os01g22510.1	13
Chr1	12657749	12658336	588	*	.	1000	.	-1	24.31343	-1	372	Promoter	1	12654852	12658475	3624	2	LOC_Os01g22520	LOC_Os01g22520.1	139
Chr1	12664883	12665564	682	*	.	678	.	-1	12.26482	-1	450	Promoter	1	12664720	12665440	721	2	LOC_Os01g22540	LOC_Os01g22540.1	0
Chr1	12665688	12666163	476	*	.	441	.	-1	8.7044	-1	278	Promoter	1	12664720	12665440	721	2	LOC_Os01g22540	LOC_Os01g22540.1	-248
Chr1	12671866	12672808	943	*	.	1000	.	-1	24.83192	-1	440	Promoter	1	12667343	12672757	5415	2	LOC_Os01g22550	LOC_Os01g22550.1	0
Chr1	12685802	12686269	468	*	.	1000	.	-1	29.99284	-1	194	Distal Intergenic	1	12682333	12683428	1096	2	LOC_Os01g22570	LOC_Os01g22570.1	-2374
Chr1	12695605	12696121	517	*	.	1000	.	-1	19.53016	-1	298	Distal Intergenic	1	12701744	12704572	2829	1	LOC_Os01g22590	LOC_Os01g22590.1	-5623
Chr1	12709107	12709724	618	*	.	605	.	-1	13.45392	-1	361	Promoter	1	12704700	12709808	5109	2	LOC_Os01g22600	LOC_Os01g22600.1	84
Chr1	12724987	12725446	460	*	.	913	.	-1	15.54005	-1	218	Promoter	1	12725141	12731526	6386	1	LOC_Os01g22630	LOC_Os01g22630.1	0
Chr1	12742023	12742500	478	*	.	370	.	-1	8.85134	-1	263	Promoter	1	12742056	12745509	3454	1	LOC_Os01g22660	LOC_Os01g22660.3	0
Chr1	12848909	12849352	444	*	.	361	.	-1	7.53947	-1	288	Promoter	1	12848912	12853410	4499	1	LOC_Os01g22870	LOC_Os01g22870.1	0
Chr1	12870456	12871134	679	*	.	680	.	-1	11.92043	-1	461	Promoter	1	12870240	12874264	4025	1	LOC_Os01g22900	LOC_Os01g22900.3	216
Chr1	12896046	12896738	693	*	.	408	.	-1	8.11293	-1	299	Promoter	1	12896174	12915380	19207	1	LOC_Os01g22954	LOC_Os01g22954.1	0
Chr1	12909244	12909818	575	*	.	830	.	-1	17.09332	-1	235	Intron (LOC_Os01g22954.1/LOC_Os01g22954, intron 7 of 9)	1	12914948	12919210	4263	2	LOC_Os01g22980	LOC_Os01g22980.1	9392
Chr1	12910386	12910973	588	*	.	193	.	-1	6.18695	-1	237	Intron (LOC_Os01g22954.1/LOC_Os01g22954, intron 7 of 9)	1	12914948	12919210	4263	2	LOC_Os01g22980	LOC_Os01g22980.1	8237
Chr1	12924242	12924699	458	*	.	796	.	-1	16.04227	-1	219	Promoter	1	12921466	12924802	3337	2	LOC_Os01g22990	LOC_Os01g22990.1	103
Chr1	12989475	12989784	310	*	.	193	.	-1	6.71382	-1	172	Promoter	1	12989499	12990341	843	2	LOC_Os01g23080	LOC_Os01g23080.1	557
Chr1	13061621	13062300	680	*	.	764	.	-1	14.7855	-1	375	Distal Intergenic	1	13064645	13065403	759	1	LOC_Os01g23230	LOC_Os01g23230.1	-2345
Chr1	13066073	13066798	726	*	.	765	.	-1	13.32182	-1	324	Promoter	1	13066384	13066686	303	2	LOC_Os01g23239	LOC_Os01g23239.1	0
Chr1	13142197	13143084	888	*	.	193	.	-1	6.18695	-1	661	Exon (LOC_Os01g23380.1/LOC_Os01g23380, exon 2 of 2)	1	13141932	13144941	3010	2	LOC_Os01g23380	LOC_Os01g23380.1	1857
Chr1	13143980	13144764	785	*	.	504	.	-1	11.71922	-1	387	Promoter	1	13141932	13144941	3010	2	LOC_Os01g23380	LOC_Os01g23380.1	177
Chr1	13198778	13199536	759	*	.	883	.	-1	14.41386	-1	519	Distal Intergenic	1	13200712	13202442	1731	1	LOC_Os01g23510	LOC_Os01g23510.1	-1176
Chr1	13261734	13262265	532	*	.	1000	.	-1	22.60774	-1	247	Promoter	1	13246387	13262227	15841	2	LOC_Os01g23590	LOC_Os01g23590.1	0
Chr1	13264846	13265485	640	*	.	687	.	-1	12.6132	-1	161	Promoter	1	13264930	13266669	1740	1	LOC_Os01g23600	LOC_Os01g23600.1	0
Chr1	13272497	13273287	791	*	.	193	.	-1	6.71382	-1	385	Promoter	1	13272614	13282201	9588	1	LOC_Os01g23610	LOC_Os01g23610.1	0
Chr1	13286101	13286875	775	*	.	607	.	-1	12.26482	-1	381	Promoter	1	13286103	13288466	2364	1	LOC_Os01g23620	LOC_Os01g23620.1	0
Chr1	13291200	13292041	842	*	.	1000	.	-1	22.1724	-1	445	Promoter	1	13291338	13294467	3130	1	LOC_Os01g23630	LOC_Os01g23630.1	0
Chr1	13296328	13296908	581	*	.	707	.	-1	12.26482	-1	275	Promoter	1	13296332	13305295	8964	1	LOC_Os01g23640	LOC_Os01g23640.1	0
Chr1	13323142	13323740	599	*	.	357	.	-1	6.71382	-1	352	Promoter	1	13319295	13323947	4653	2	LOC_Os01g23680	LOC_Os01g23680.1	207
Chr1	13344723	13346333	1611	*	.	1000	.	-1	30.94937	-1	973	Promoter	1	13342879	13345906	3028	2	LOC_Os01g23710	LOC_Os01g23710.1	0
Chr1	13350235	13350667	433	*	.	193	.	-1	8.7044	-1	178	Distal Intergenic	1	13348568	13349371	804	1	LOC_Os01g23730	LOC_Os01g23730.1	1667
Chr1	13353680	13354095	416	*	.	479	.	-1	12.40136	-1	166	Promoter	1	13353629	13357510	3882	1	LOC_Os01g23740	LOC_Os01g23740.1	51
Chr1	13374908	13375891	984	*	.	740	.	-1	15.28425	-1	238	Promoter	1	13374842	13375053	212	2	LOC_Os01g23790	LOC_Os01g23790.1	0
Chr1	13421673	13422379	707	*	.	550	.	-1	12.40136	-1	251	Downstream (<1kb)	1	13422753	13424642	1890	2	LOC_Os01g23850	LOC_Os01g23850.1	2263
Chr1	13452877	13453606	730	*	.	1000	.	-1	34.98612	-1	386	Promoter	1	13447908	13452476	4569	2	LOC_Os01g23900	LOC_Os01g23900.1	-401
Chr1	13508497	13509194	698	*	.	193	.	-1	8.55382	-1	372	Promoter	1	13508317	13508882	566	2	LOC_Os01g23990	LOC_Os01g23990.1	0
Chr1	13560910	13561336	427	*	.	512	.	-1	11.71922	-1	221	Promoter	1	13560832	13566873	6042	1	LOC_Os01g24060	LOC_Os01g24060.2	78
Chr1	13570459	13571154	696	*	.	193	.	-1	7.97193	-1	308	Promoter	1	13570607	13573322	2716	1	LOC_Os01g24070	LOC_Os01g24070.1	0
Chr1	13584478	13584935	458	*	.	821	.	-1	13.68198	-1	233	Promoter	1	13582036	13584917	2882	2	LOC_Os01g24090	LOC_Os01g24090.1	0
Chr1	13594780	13596229	1450	*	.	489	.	-1	9.62465	-1	638	Promoter	1	13594901	13595386	486	2	LOC_Os01g24110	LOC_Os01g24110.1	0
Chr1	13643680	13644490	811	*	.	542	.	-1	10.58355	-1	563	Promoter	1	13643985	13646640	2656	1	LOC_Os01g24210	LOC_Os01g24210.1	0
Chr1	13663320	13664619	1300	*	.	193	.	-1	6.18695	-1	412	Exon (LOC_Os01g24240.1/LOC_Os01g24240, exon 3 of 3)	1	13662002	13664774	2773	1	LOC_Os01g24240	LOC_Os01g24240.1	1318
Chr1	13735249	13735935	687	*	.	851	.	-1	14.41386	-1	291	Distal Intergenic	1	13726762	13732218	5457	2	LOC_Os01g24360	LOC_Os01g24360.1	-3031
Chr1	13742109	13743110	1002	*	.	367	.	-1	7.2596	-1	234	Promoter	1	13742302	13743573	1272	2	LOC_Os01g24380	LOC_Os01g24380.1	463
Chr1	13770840	13771630	791	*	.	494	.	-1	10.9116	-1	351	Exon (LOC_Os01g24420.1/LOC_Os01g24420, exon 8 of 8)	1	13775186	13776654	1469	1	LOC_Os01g24430	LOC_Os01g24430.1	-3556
Chr1	13775309	13776503	1195	*	.	457	.	-1	9.00679	-1	240	Promoter	1	13775186	13776654	1469	1	LOC_Os01g24430	LOC_Os01g24430.1	123
Chr1	13779078	13779866	789	*	.	490	.	-1	10.58355	-1	405	Promoter	1	13778572	13779786	1215	2	LOC_Os01g24440	LOC_Os01g24440.1	0
Chr1	13815981	13816846	866	*	.	613	.	-1	10.9116	-1	451	Exon (LOC_Os01g24500.1/LOC_Os01g24500, exon 3 of 3)	1	13814901	13817064	2164	1	LOC_Os01g24500	LOC_Os01g24500.1	1080
Chr1	13887283	13887903	621	*	.	649	.	-1	13.81247	-1	295	Promoter	1	13887272	13893293	6022	1	LOC_Os01g24680	LOC_Os01g24680.2	11
Chr1	13911427	13912735	1309	*	.	1000	.	-1	22.60774	-1	699	Promoter	1	13911829	13912191	363	1	LOC_Os01g24720	LOC_Os01g24720.1	0
Chr1	13926720	13927462	743	*	.	839	.	-1	13.68198	-1	496	Promoter	1	13922344	13927455	5112	2	LOC_Os01g24750	LOC_Os01g24750.1	0
Chr1	13934386	13935026	641	*	.	465	.	-1	8.7044	-1	427	Promoter	1	13934495	13935854	1360	1	LOC_Os01g24764	LOC_Os01g24764.1	0
Chr1	13961270	13961725	456	*	.	193	.	-1	7.53947	-1	164	Distal Intergenic	1	13964669	13970130	5462	1	LOC_Os01g24800	LOC_Os01g24800.1	-2944
Chr1	14012545	14012949	405	*	.	467	.	-1	8.7044	-1	247	Promoter	1	14012515	14019465	6951	1	LOC_Os01g24880	LOC_Os01g24880.2	30
Chr1	14034554	14035085	532	*	.	925	.	-1	14.7855	-1	206	Exon (LOC_Os01g24920.1/LOC_Os01g24920, exon 3 of 13)	1	14031364	14038788	7425	1	LOC_Os01g24920	LOC_Os01g24920.1	3190
Chr1	14047855	14048554	700	*	.	745	.	-1	15.66144	-1	509	Promoter	1	14047801	14054910	7110	1	LOC_Os01g24940	LOC_Os01g24940.1	54
Chr1	14059680	14060281	602	*	.	946	.	-1	18.80755	-1	298	Promoter	1	14059599	14064905	5307	1	LOC_Os01g24950	LOC_Os01g24950.2	81
Chr1	14079062	14080061	1000	*	.	193	.	-1	6.71382	-1	503	Promoter	1	14079227	14080716	1490	1	LOC_Os01g24980	LOC_Os01g24980.2	0
Chr1	14085837	14086442	606	*	.	1000	.	-1	23.04628	-1	301	Promoter	1	14085834	14087035	1202	1	LOC_Os01g24990	LOC_Os01g24990.1	3
Chr1	14097370	14098240	871	*	.	442	.	-1	8.7044	-1	524	Promoter	1	14097662	14098787	1126	1	LOC_Os01g25000	LOC_Os01g25000.1	0
Chr1	14152709	14153571	863	*	.	1000	.	-1	47.46608	-1	578	Promoter	1	14152973	14153296	324	1	LOC_Os01g25080	LOC_Os01g25080.1	0
Chr1	14171003	14171611	609	*	.	402	.	-1	9.1532	-1	353	Promoter	1	14171243	14175815	4573	1	LOC_Os01g25110	LOC_Os01g25110.1	0
Chr1	14197233	14197964	732	*	.	785	.	-1	15.54005	-1	517	Distal Intergenic	1	14189493	14191663	2171	2	LOC_Os01g25150	LOC_Os01g25150.1	-5570
Chr1	14224126	14224843	718	*	.	193	.	-1	6.71382	-1	339	Downstream (<1kb)	1	14220784	14221379	596	2	LOC_Os01g25170	LOC_Os01g25170.1	-2747
Chr1	14228270	14228833	564	*	.	484	.	-1	9.31355	-1	218	Promoter	1	14224896	14228818	3923	2	LOC_Os01g25189	LOC_Os01g25189.4	0
Chr1	14233331	14233790	460	*	.	521	.	-1	10.25969	-1	253	Promoter	1	14224896	14233656	8761	2	LOC_Os01g25189	LOC_Os01g25189.1	0
Chr1	14239670	14241013	1344	*	.	1000	.	-1	90.21965	-1	320	Distal Intergenic	1	14245177	14246112	936	2	LOC_Os01g25210	LOC_Os01g25210.1	5099
Chr1	14252798	14253181	384	*	.	870	.	-1	14.7855	-1	204	Promoter	1	14252929	14257384	4456	1	LOC_Os01g25240	LOC_Os01g25240.1	0
Chr1	14260193	14261437	1245	*	.	545	.	-1	10.58355	-1	381	Promoter	1	14262108	14262335	228	1	LOC_Os01g25260	LOC_Os01g25260.1	-671
Chr1	14264132	14265397	1266	*	.	586	.	-1	11.24378	-1	572	Promoter	1	14264078	14267208	3131	1	LOC_Os01g25270	LOC_Os01g25270.1	54
Chr1	14302412	14303212	801	*	.	689	.	-1	12.6132	-1	426	Promoter	1	14292067	14303222	11156	2	LOC_Os01g25320	LOC_Os01g25320.1	10
Chr1	14305782	14306626	845	*	.	1000	.	-1	21.74028	-1	188	Distal Intergenic	1	14308159	14316691	8533	1	LOC_Os01g25330	LOC_Os01g25330.3	-1533
Chr1	14332453	14333339	887	*	.	776	.	-1	15.66144	-1	558	Promoter	1	14328622	14333284	4663	2	LOC_Os01g25370	LOC_Os01g25370.1	0
Chr1	14343563	14344465	903	*	.	564	.	-1	11.58007	-1	674	Exon (LOC_Os01g25386.1/LOC_Os01g25386, exon 4 of 11)	1	14330040	14333284	3245	2	LOC_Os01g25370	LOC_Os01g25370.3	-10279
Chr1	14370704	14371101	398	*	.	513	.	-1	9.94004	-1	175	Exon (LOC_Os01g25402.1/LOC_Os01g25402, exon 4 of 10)	1	14365180	14374329	9150	1	LOC_Os01g25402	LOC_Os01g25402.1	5524
Chr1	14403557	14404167	611	*	.	193	.	-1	6.71382	-1	273	Distal Intergenic	1	14391999	14398598	6600	2	LOC_Os01g25440	LOC_Os01g25440.1	-4959
Chr1	14446875	14447676	802	*	.	193	.	-1	5.67936	-1	139	Promoter	1	14446910	14453474	6565	1	LOC_Os01g25484	LOC_Os01g25484.1	0
Chr1	14471172	14471596	425	*	.	702	.	-1	12.26482	-1	235	Promoter	1	14471242	14476738	5497	1	LOC_Os01g25530	LOC_Os01g25530.1	0
Chr1	14480992	14481496	505	*	.	578	.	-1	10.58355	-1	215	Promoter	1	14480782	14481616	835	2	LOC_Os01g25540	LOC_Os01g25540.1	120
Chr1	14512772	14513650	879	*	.	369	.	-1	7.2596	-1	744	Promoter	1	14506673	14513164	6492	2	LOC_Os01g25600	LOC_Os01g25600.1	0
Chr1	14580728	14581269	542	*	.	462	.	-1	11.05304	-1	257	Promoter	1	14571837	14581150	9314	2	LOC_Os01g25710	LOC_Os01g25710.1	0
Chr1	14599428	14600111	684	*	.	193	.	-1	4.72359	-1	358	Exon (LOC_Os01g25760.1/LOC_Os01g25760, exon 1 of 3)	1	14597790	14602976	5187	2	LOC_Os01g25760	LOC_Os01g25760.1	2865
Chr1	14602599	14603022	424	*	.	193	.	-1	6.448	-1	153	Promoter	1	14597790	14602976	5187	2	LOC_Os01g25760	LOC_Os01g25760.1	0
Chr1	14605392	14605993	602	*	.	536	.	-1	9.94004	-1	344	Promoter	1	14605174	14605970	797	2	LOC_Os01g25770	LOC_Os01g25770.1	0
Chr1	14611176	14611749	574	*	.	917	.	-1	17.89157	-1	318	Promoter	1	14611303	14611896	594	1	LOC_Os01g25800	LOC_Os01g25800.1	0
Chr1	14613444	14613990	547	*	.	193	.	-1	5.19145	-1	332	Exon (LOC_Os01g25810.1/LOC_Os01g25810, exon 3 of 5)	1	14611303	14611896	594	1	LOC_Os01g25800	LOC_Os01g25800.1	2141
Chr1	14616658	14617282	625	*	.	193	.	-1	7.2596	-1	283	Promoter	1	14612547	14617122	4576	2	LOC_Os01g25810	LOC_Os01g25810.1	0
Chr1	14619959	14620454	496	*	.	647	.	-1	14.1748	-1	230	Downstream (<1kb)	1	14612547	14617122	4576	2	LOC_Os01g25810	LOC_Os01g25810.1	-2837
Chr1	14636071	14636498	428	*	.	193	.	-1	6.71382	-1	175	Distal Intergenic	1	14621295	14627937	6643	2	LOC_Os01g25820	LOC_Os01g25820.2	-8134
Chr1	14683073	14683468	396	*	.	639	.	-1	13.81247	-1	212	Promoter	1	14679306	14683435	4130	2	LOC_Os01g25880	LOC_Os01g25880.1	0
Chr1	14705274	14705913	640	*	.	345	.	-1	6.448	-1	347	Promoter	1	14702305	14705614	3310	2	LOC_Os01g25920	LOC_Os01g25920.1	0
Chr1	14744959	14745390	432	*	.	1000	.	-1	28.51216	-1	236	Exon (LOC_Os01g26000.1/LOC_Os01g26000, exon 10 of 13)	1	14742684	14748152	5469	2	LOC_Os01g26000	LOC_Os01g26000.1	2762
Chr1	14749503	14750053	551	*	.	193	.	-1	5.82594	-1	206	Promoter	1	14749402	14750090	689	1	LOC_Os01g26010	LOC_Os01g26010.1	101
Chr1	14752209	14752650	442	*	.	643	.	-1	13.81247	-1	283	Promoter	1	14752089	14754630	2542	1	LOC_Os01g26020	LOC_Os01g26020.1	120
Chr1	14777290	14778089	800	*	.	498	.	-1	11.38411	-1	507	Promoter	1	14777806	14779110	1305	1	LOC_Os01g26080	LOC_Os01g26080.1	0
Chr1	14798850	14800230	1381	*	.	1000	.	-1	22.96979	-1	624	Promoter	1	14799300	14801932	2633	1	LOC_Os01g26130	LOC_Os01g26130.1	0
Chr1	14803888	14804619	732	*	.	428	.	-1	10.72602	-1	380	Distal Intergenic	1	14807795	14808475	681	1	LOC_Os01g26150	LOC_Os01g26150.1	-3176
Chr1	14809519	14810086	568	*	.	1000	.	-1	22.09008	-1	298	Promoter	1	14809676	14822130	12455	1	LOC_Os01g26160	LOC_Os01g26160.2	0
Chr1	14828622	14829218	597	*	.	1000	.	-1	22.96979	-1	379	Distal Intergenic	1	14825144	14828267	3124	1	LOC_Os01g26174	LOC_Os01g26174.1	3478
Chr1	14834771	14835974	1204	*	.	743	.	-1	14.41386	-1	692	Distal Intergenic	1	14841155	14844266	3112	2	LOC_Os01g26190	LOC_Os01g26190.1	8292
Chr1	14870473	14871838	1366	*	.	1000	.	-1	235.28661	-1	591	Exon (LOC_Os01g26240.1/LOC_Os01g26240, exon 5 of 5)	1	14871573	14878509	6937	2	LOC_Os01g26240	LOC_Os01g26240.1	6671
Chr1	14872327	14873132	806	*	.	1000	.	-1	24.24751	-1	411	Exon (LOC_Os01g26240.1/LOC_Os01g26240, exon 3 of 5)	1	14871573	14878509	6937	2	LOC_Os01g26240	LOC_Os01g26240.1	5377
Chr1	14874618	14875172	555	*	.	402	.	-1	10.41907	-1	227	Exon (LOC_Os01g26240.1/LOC_Os01g26240, exon 3 of 5)	1	14871573	14878509	6937	2	LOC_Os01g26240	LOC_Os01g26240.1	3337
Chr1	14875570	14876645	1076	*	.	1000	.	-1	67.9678	-1	710	Exon (LOC_Os01g26240.1/LOC_Os01g26240, exon 2 of 5)	1	14871573	14878509	6937	2	LOC_Os01g26240	LOC_Os01g26240.1	1864
Chr1	14900719	14901353	635	*	.	444	.	-1	8.7044	-1	304	Promoter	1	14901174	14903208	2035	1	LOC_Os01g26290	LOC_Os01g26290.1	0
Chr1	14921292	14921736	445	*	.	193	.	-1	5.93072	-1	131	Distal Intergenic	1	14924923	14928015	3093	1	LOC_Os01g26320	LOC_Os01g26320.1	-3187
Chr1	14955555	14955909	355	*	.	362	.	-1	8.55382	-1	157	Promoter	1	14955700	14959369	3670	1	LOC_Os01g26370	LOC_Os01g26370.1	0
Chr1	14997599	14998249	651	*	.	1000	.	-1	35.50051	-1	401	Promoter	1	14993201	14998107	4907	2	LOC_Os01g26920	LOC_Os01g26920.1	0
Chr1	15023345	15024002	658	*	.	581	.	-1	13.0992	-1	473	Promoter	1	15019806	15023926	4121	2	LOC_Os01g26970	LOC_Os01g26970.3	0
Chr1	15059481	15060097	617	*	.	397	.	-1	7.53947	-1	228	Promoter	1	15059422	15067554	8133	1	LOC_Os01g27020	LOC_Os01g27020.5	59
Chr1	15082726	15083184	459	*	.	367	.	-1	9.45934	-1	252	Promoter	1	15075862	15083305	7444	2	LOC_Os01g27040	LOC_Os01g27040.1	121
Chr1	15087847	15088607	761	*	.	504	.	-1	10.31922	-1	217	Distal Intergenic	1	15085557	15087045	1489	1	LOC_Os01g27050	LOC_Os01g27050.1	2290
Chr1	15138856	15139423	568	*	.	669	.	-1	12.96555	-1	323	Promoter	1	15130857	15139604	8748	2	LOC_Os01g27150	LOC_Os01g27150.1	181
Chr1	15161736	15162434	699	*	.	1000	.	-1	29.99284	-1	324	Distal Intergenic	1	15160423	15161640	1218	1	LOC_Os01g27190	LOC_Os01g27190.1	1313
Chr1	15194086	15194500	415	*	.	193	.	-1	6.71382	-1	265	Exon (LOC_Os01g27240.1/LOC_Os01g27240, exon 2 of 4)	1	15192860	15195698	2839	2	LOC_Os01g27240	LOC_Os01g27240.1	1198
Chr1	15289108	15289506	399	*	.	500	.	-1	9.62465	-1	176	Promoter	1	15289214	15291315	2102	1	LOC_Os01g27380	LOC_Os01g27380.1	0
Chr1	15332086	15333003	918	*	.	428	.	-1	8.11293	-1	617	Promoter	1	15328868	15332947	4080	2	LOC_Os01g27449	LOC_Os01g27449.1	0
Chr1	15338029	15338459	431	*	.	1000	.	-1	22.52831	-1	172	Distal Intergenic	1	15336530	15337588	1059	1	LOC_Os01g27470	LOC_Os01g27470.1	1499
Chr1	15361049	15361593	545	*	.	511	.	-1	10.9116	-1	227	Promoter	1	15361032	15361951	920	2	LOC_Os01g27530	LOC_Os01g27530.1	358
Chr1	15361819	15362245	427	*	.	503	.	-1	10.25969	-1	298	Promoter	1	15361032	15361951	920	2	LOC_Os01g27530	LOC_Os01g27530.1	0
Chr1	15377771	15378550	780	*	.	1000	.	-1	17.49067	-1	554	Distal Intergenic	1	15381101	15382010	910	1	LOC_Os01g27560	LOC_Os01g27560.1	-2551
Chr1	15391580	15392141	562	*	.	193	.	-1	6.18695	-1	356	Promoter	1	15389732	15392073	2342	2	LOC_Os01g27590	LOC_Os01g27590.1	0
Chr1	15413641	15414450	810	*	.	193	.	-1	6.448	-1	248	Promoter	1	15413115	15415791	2677	1	LOC_Os01g27640	LOC_Os01g27640.1	526
Chr1	15420480	15421144	665	*	.	1000	.	-1	25.68543	-1	429	Promoter	1	15418911	15421118	2208	2	LOC_Os01g27650	LOC_Os01g27650.1	0
Chr1	15439897	15440482	586	*	.	193	.	-1	6.18695	-1	424	Promoter	1	15439024	15440376	1353	2	LOC_Os01g27680	LOC_Os01g27680.1	0
Chr1	15440854	15441440	587	*	.	193	.	-1	6.86192	-1	322	Promoter	1	15440625	15441473	849	2	LOC_Os01g27690	LOC_Os01g27690.1	33
Chr1	15450668	15451205	538	*	.	1000	.	-1	17.89157	-1	279	Distal Intergenic	1	15449001	15449612	612	1	LOC_Os01g27710	LOC_Os01g27710.1	1667
Chr1	15453679	15454095	417	*	.	408	.	-1	8.7044	-1	182	Promoter	1	15453620	15457813	4194	1	LOC_Os01g27720	LOC_Os01g27720.1	59
Chr1	15458875	15459857	983	*	.	1000	.	-1	60.57449	-1	323	Downstream (2-3kb)	1	15453620	15457813	4194	1	LOC_Os01g27720	LOC_Os01g27720.1	5255
Chr1	15465378	15465882	505	*	.	1000	.	-1	18.70392	-1	212	Promoter	1	15462065	15466760	4696	2	LOC_Os01g27730	LOC_Os01g27730.1	878
Chr1	15477949	15478400	452	*	.	1000	.	-1	24.31343	-1	276	Promoter	1	15474284	15478322	4039	2	LOC_Os01g27740	LOC_Os01g27740.1	0
Chr1	15480042	15480591	550	*	.	403	.	-1	7.82393	-1	299	Promoter	1	15479968	15493549	13582	1	LOC_Os01g27750	LOC_Os01g27750.1	74
Chr1	15541878	15542534	657	*	.	1000	.	-1	19.94842	-1	224	Distal Intergenic	1	15540190	15540537	348	1	LOC_Os01g27834	LOC_Os01g27834.1	1688
Chr1	15562510	15562907	398	*	.	354	.	-1	7.40784	-1	167	Promoter	1	15562758	15563289	532	1	LOC_Os01g27860	LOC_Os01g27860.1	0
Chr1	15573001	15573476	476	*	.	949	.	-1	17.89157	-1	278	Promoter	1	15568776	15573377	4602	2	LOC_Os01g27880	LOC_Os01g27880.1	0
Chr1	15623868	15624597	730	*	.	1000	.	-1	20.79509	-1	451	Promoter	1	15618221	15624566	6346	2	LOC_Os01g27940	LOC_Os01g27940.1	0
Chr1	15644725	15645931	1207	*	.	1000	.	-1	35.51531	-1	333	Promoter	1	15644812	15647065	2254	1	LOC_Os01g27990	LOC_Os01g27990.2	0
Chr1	15748506	15749817	1312	*	.	193	.	-1	8.55382	-1	494	Exon (LOC_Os01g28130.1/LOC_Os01g28130, exon 5 of 8)	1	15747307	15753486	6180	2	LOC_Os01g28130	LOC_Os01g28130.1	3669
Chr1	15752273	15753279	1007	*	.	193	.	-1	6.448	-1	465	Promoter	1	15747307	15753486	6180	2	LOC_Os01g28130	LOC_Os01g28130.1	207
Chr1	15760394	15760846	453	*	.	1000	.	-1	16.69956	-1	246	Promoter	1	15760468	15763180	2713	1	LOC_Os01g28134	LOC_Os01g28134.1	0
Chr1	15764580	15765063	484	*	.	193	.	-1	6.59587	-1	221	Distal Intergenic	1	15760468	15763180	2713	1	LOC_Os01g28134	LOC_Os01g28134.1	4112
Chr1	15777250	15778083	834	*	.	546	.	-1	9.94004	-1	387	Promoter	1	15777301	15780996	3696	1	LOC_Os01g28150	LOC_Os01g28150.1	0
Chr1	15814556	15815065	510	*	.	400	.	-1	7.82393	-1	254	Promoter	1	15814357	15815151	795	1	LOC_Os01g28230	LOC_Os01g28230.1	199
Chr1	15835949	15836336	388	*	.	569	.	-1	12.74834	-1	252	Promoter	1	15835812	15836668	857	1	LOC_Os01g28260	LOC_Os01g28260.1	137
Chr1	15847538	15848131	594	*	.	381	.	-1	10.40311	-1	344	Promoter	1	15846225	15847694	1470	2	LOC_Os01g28290	LOC_Os01g28290.1	0
Chr1	15917759	15918208	450	*	.	193	.	-1	7.17502	-1	209	Promoter	1	15917689	15919885	2197	1	LOC_Os01g28400	LOC_Os01g28400.1	70
Chr1	15961609	15962461	853	*	.	1000	.	-1	21.3114	-1	331	Distal Intergenic	1	15958735	15959500	766	2	LOC_Os01g28500	LOC_Os01g28500.1	-2109
Chr1	15992526	15993360	835	*	.	693	.	-1	12.96555	-1	265	Promoter	1	15992759	15996844	4086	1	LOC_Os01g28580	LOC_Os01g28580.1	0
Chr1	16015999	16016480	482	*	.	193	.	-1	4.49732	-1	280	Distal Intergenic	1	16020227	16021523	1297	1	LOC_Os01g28630	LOC_Os01g28630.1	-3747
Chr1	16017401	16017986	586	*	.	193	.	-1	4.19998	-1	334	Distal Intergenic	1	16020227	16021523	1297	1	LOC_Os01g28630	LOC_Os01g28630.1	-2241
Chr1	16029944	16030933	990	*	.	1000	.	-1	30.47958	-1	551	Promoter	1	16030207	16030683	477	1	LOC_Os01g28650	LOC_Os01g28650.1	0
Chr1	16059964	16060670	707	*	.	193	.	-1	7.53947	-1	361	Distal Intergenic	1	16061947	16067662	5716	1	LOC_Os01g28690	LOC_Os01g28690.1	-1277
Chr1	16061931	16062436	506	*	.	418	.	-1	9.31355	-1	237	Promoter	1	16061947	16067662	5716	1	LOC_Os01g28690	LOC_Os01g28690.1	0
Chr1	16086686	16087587	902	*	.	825	.	-1	16.81473	-1	323	Promoter	1	16086623	16088672	2050	1	LOC_Os01g28730	LOC_Os01g28730.1	63
Chr1	16182572	16183250	679	*	.	193	.	-1	7.82393	-1	472	Downstream (1-2kb)	1	16184360	16192451	8092	2	LOC_Os01g28882	LOC_Os01g28882.1	9201
Chr1	16202275	16202920	646	*	.	1000	.	-1	22.96979	-1	329	Distal Intergenic	1	16206168	16206650	483	2	LOC_Os01g28920	LOC_Os01g28920.1	3730
Chr1	16253556	16254707	1152	*	.	1000	.	-1	23.93284	-1	362	Promoter	1	16253873	16254307	435	2	LOC_Os01g29030	LOC_Os01g29030.1	0
Chr1	16254733	16255404	672	*	.	193	.	-1	4.19998	-1	456	Promoter	1	16253873	16254307	435	2	LOC_Os01g29030	LOC_Os01g29030.1	-426
Chr1	16266005	16266672	668	*	.	1000	.	-1	22.09008	-1	365	Intron (LOC_Os01g29050.1/LOC_Os01g29050, intron 5 of 5)	1	16268013	16268316	304	1	LOC_Os01g29060	LOC_Os01g29060.1	-1341
Chr1	16279675	16280161	487	*	.	1000	.	-1	17.89157	-1	259	Distal Intergenic	1	16273874	16276614	2741	2	LOC_Os01g29070	LOC_Os01g29070.1	-3061
Chr1	16310695	16311053	359	*	.	193	.	-1	4.47351	-1	98	Promoter	1	16311252	16311953	702	2	LOC_Os01g29120	LOC_Os01g29120.1	900
Chr1	16311228	16311879	652	*	.	581	.	-1	12.74834	-1	250	Promoter	1	16311252	16311953	702	2	LOC_Os01g29120	LOC_Os01g29120.1	74
Chr1	16348746	16349633	888	*	.	1000	.	-1	23.86237	-1	556	Promoter	1	16346972	16349469	2498	2	LOC_Os01g29180	LOC_Os01g29180.2	0
Chr1	16479202	16479897	696	*	.	615	.	-1	13.45392	-1	413	Promoter	1	16468658	16479811	11154	2	LOC_Os01g29390	LOC_Os01g29390.2	0
Chr1	16480307	16481342	1036	*	.	656	.	-1	11.58007	-1	323	Promoter	1	16480363	16494335	13973	1	LOC_Os01g29409	LOC_Os01g29409.1	0
Chr1	16495352	16496042	691	*	.	1000	.	-1	26.14896	-1	262	Promoter	1	16495357	16498522	3166	1	LOC_Os01g29430	LOC_Os01g29430.2	0
Chr1	16505703	16506659	957	*	.	193	.	-1	7.2596	-1	716	Exon (LOC_Os01g29450.1/LOC_Os01g29450, exon 3 of 7)	1	16504528	16510943	6416	1	LOC_Os01g29450	LOC_Os01g29450.1	1175
Chr1	16518166	16518682	517	*	.	997	.	-1	19.62877	-1	265	Promoter	1	16511526	16518660	7135	2	LOC_Os01g29469	LOC_Os01g29469.1	0
Chr1	16540155	16540687	533	*	.	901	.	-1	15.54005	-1	275	Promoter	1	16540178	16545913	5736	1	LOC_Os01g29507	LOC_Os01g29507.1	0
Chr1	16558786	16559290	505	*	.	376	.	-1	8.55382	-1	184	Promoter	1	16551839	16557812	5974	2	LOC_Os01g29530	LOC_Os01g29530.1	-974
Chr1	16588664	16589610	947	*	.	1000	.	-1	19.62877	-1	198	Promoter	1	16588536	16589162	627	2	LOC_Os01g29600	LOC_Os01g29600.1	0
Chr1	16612685	16613577	893	*	.	1000	.	-1	26.14896	-1	577	Promoter	1	16612726	16613199	474	1	LOC_Os01g29640	LOC_Os01g29640.1	0
Chr1	16635122	16635839	718	*	.	958	.	-1	18.40204	-1	538	Downstream (2-3kb)	1	16636937	16637439	503	1	LOC_Os01g29690	LOC_Os01g29690.1	-1098
Chr1	16636740	16637372	633	*	.	1000	.	-1	19.62877	-1	317	Promoter	1	16636937	16637439	503	1	LOC_Os01g29690	LOC_Os01g29690.1	0
Chr1	16659649	16660225	577	*	.	1000	.	-1	33.96542	-1	263	Promoter	1	16659734	16664416	4683	1	LOC_Os01g29740	LOC_Os01g29740.1	0
Chr1	16683981	16684846	866	*	.	993	.	-1	17.89157	-1	532	Promoter	1	16684102	16688153	4052	1	LOC_Os01g29780	LOC_Os01g29780.1	0
Chr1	16693983	16694669	687	*	.	350	.	-1	7.82393	-1	515	Promoter	1	16693961	16700745	6785	1	LOC_Os01g29804	LOC_Os01g29804.2	22
Chr1	16701093	16701861	769	*	.	193	.	-1	5.57885	-1	204	Distal Intergenic	1	16699521	16700745	1225	1	LOC_Os01g29804	LOC_Os01g29804.3	1572
Chr1	16706221	16706958	738	*	.	1000	.	-1	36.03639	-1	292	Promoter	1	16706250	16709605	3356	1	LOC_Os01g29820	LOC_Os01g29820.1	0
Chr1	16716546	16716999	454	*	.	1000	.	-1	28.0747	-1	245	Promoter	1	16716655	16719424	2770	1	LOC_Os01g29830	LOC_Os01g29830.1	0
Chr1	16745310	16747110	1801	*	.	547	.	-1	10.22268	-1	715	Distal Intergenic	1	16743181	16743453	273	2	LOC_Os01g29890	LOC_Os01g29890.1	-1857
Chr1	16748763	16749241	479	*	.	379	.	-1	9.5928	-1	249	Distal Intergenic	1	16743181	16743453	273	2	LOC_Os01g29890	LOC_Os01g29890.1	-5310
Chr1	16754976	16755392	417	*	.	193	.	-1	6.86192	-1	187	Distal Intergenic	1	16761905	16767414	5510	1	LOC_Os01g29900	LOC_Os01g29900.1	-6513
Chr1	16755729	16756962	1234	*	.	193	.	-1	5.82594	-1	231	Distal Intergenic	1	16761905	16767414	5510	1	LOC_Os01g29900	LOC_Os01g29900.1	-4943
Chr1	16757685	16759877	2193	*	.	193	.	-1	6.78333	-1	1510	Distal Intergenic	1	16761905	16767414	5510	1	LOC_Os01g29900	LOC_Os01g29900.1	-2028
Chr1	16762699	16764107	1409	*	.	663	.	-1	11.91573	-1	693	Promoter	1	16761905	16767414	5510	1	LOC_Os01g29900	LOC_Os01g29900.1	794
Chr1	16765356	16765872	517	*	.	193	.	-1	8.0121	-1	196	Exon (LOC_Os01g29900.1/LOC_Os01g29900, exon 1 of 2)	1	16761905	16767414	5510	1	LOC_Os01g29900	LOC_Os01g29900.1	3451
Chr1	16766707	16767708	1002	*	.	346	.	-1	7.58855	-1	760	Exon (LOC_Os01g29900.1/LOC_Os01g29900, exon 2 of 2)	1	16761905	16767414	5510	1	LOC_Os01g29900	LOC_Os01g29900.1	4802
Chr1	16771791	16772267	477	*	.	1000	.	-1	33.80095	-1	294	Distal Intergenic	1	16761905	16767414	5510	1	LOC_Os01g29900	LOC_Os01g29900.1	9886
Chr1	16772471	16773058	588	*	.	1000	.	-1	178.9615	-1	222	Distal Intergenic	1	16761905	16767414	5510	1	LOC_Os01g29900	LOC_Os01g29900.1	10566
Chr1	16774999	16775486	488	*	.	890	.	-1	16.95173	-1	265	Distal Intergenic	1	16761905	16767414	5510	1	LOC_Os01g29900	LOC_Os01g29900.1	13094
Chr1	16777085	16777513	429	*	.	513	.	-1	9.58996	-1	214	Distal Intergenic	1	16761905	16767414	5510	1	LOC_Os01g29900	LOC_Os01g29900.1	15180
Chr1	16778307	16778770	464	*	.	1000	.	-1	19.81747	-1	264	Distal Intergenic	1	16761905	16767414	5510	1	LOC_Os01g29900	LOC_Os01g29900.1	16402
Chr1	16778960	16779490	531	*	.	1000	.	-1	49.94693	-1	251	Distal Intergenic	1	16761905	16767414	5510	1	LOC_Os01g29900	LOC_Os01g29900.1	17055
Chr1	16779755	16780411	657	*	.	610	.	-1	13.31193	-1	201	Distal Intergenic	1	16761905	16767414	5510	1	LOC_Os01g29900	LOC_Os01g29900.1	17850
Chr1	16782009	16782519	511	*	.	193	.	-1	8.24526	-1	330	Distal Intergenic	1	16761905	16767414	5510	1	LOC_Os01g29900	LOC_Os01g29900.1	20104
Chr1	16782787	16784909	2123	*	.	1000	.	-1	26.09318	-1	1034	Distal Intergenic	1	16761905	16767414	5510	1	LOC_Os01g29900	LOC_Os01g29900.1	20882
Chr1	16785167	16788214	3048	*	.	1000	.	-1	144.1246	-1	1297	Distal Intergenic	1	16761905	16767414	5510	1	LOC_Os01g29900	LOC_Os01g29900.1	23262
Chr1	16788454	16788978	525	*	.	740	.	-1	13.94237	-1	234	Distal Intergenic	1	16761905	16767414	5510	1	LOC_Os01g29900	LOC_Os01g29900.1	26549
Chr1	16792187	16798740	6554	*	.	1000	.	-1	31.42543	-1	657	Distal Intergenic	1	16761905	16767414	5510	1	LOC_Os01g29900	LOC_Os01g29900.1	30282
Chr1	16799315	16800063	749	*	.	193	.	-1	8.7044	-1	508	Distal Intergenic	1	16833292	16843485	10194	1	LOC_Os01g29910	LOC_Os01g29910.1	-33229
Chr1	16807562	16808040	479	*	.	387	.	-1	7.3276	-1	255	Distal Intergenic	1	16833292	16843485	10194	1	LOC_Os01g29910	LOC_Os01g29910.1	-25252
Chr1	16808982	16809848	867	*	.	820	.	-1	15.69501	-1	354	Distal Intergenic	1	16833292	16843485	10194	1	LOC_Os01g29910	LOC_Os01g29910.1	-23444
Chr1	16811073	16811644	572	*	.	1000	.	-1	36.51356	-1	325	Distal Intergenic	1	16833292	16843485	10194	1	LOC_Os01g29910	LOC_Os01g29910.1	-21648
Chr1	16811793	16812416	624	*	.	1000	.	-1	49.72922	-1	406	Distal Intergenic	1	16833292	16843485	10194	1	LOC_Os01g29910	LOC_Os01g29910.1	-20876
Chr1	16812782	16813662	881	*	.	650	.	-1	12.09285	-1	443	Distal Intergenic	1	16833292	16843485	10194	1	LOC_Os01g29910	LOC_Os01g29910.1	-19630
Chr1	16814381	16816253	1873	*	.	451	.	-1	8.95641	-1	1003	Distal Intergenic	1	16833292	16843485	10194	1	LOC_Os01g29910	LOC_Os01g29910.1	-17039
Chr1	16816567	16821533	4967	*	.	1000	.	-1	41.85058	-1	3106	Distal Intergenic	1	16833292	16843485	10194	1	LOC_Os01g29910	LOC_Os01g29910.1	-11759
Chr1	16821822	16822562	741	*	.	1000	.	-1	32.68093	-1	269	Distal Intergenic	1	16833292	16843485	10194	1	LOC_Os01g29910	LOC_Os01g29910.1	-10730
Chr1	16822953	16824431	1479	*	.	538	.	-1	14.44295	-1	807	Distal Intergenic	1	16833292	16843485	10194	1	LOC_Os01g29910	LOC_Os01g29910.1	-8861
Chr1	16824787	16825574	788	*	.	1000	.	-1	23.10391	-1	325	Distal Intergenic	1	16833292	16843485	10194	1	LOC_Os01g29910	LOC_Os01g29910.1	-7718
Chr1	16826280	16827462	1183	*	.	1000	.	-1	70.03228	-1	904	Distal Intergenic	1	16833292	16843485	10194	1	LOC_Os01g29910	LOC_Os01g29910.1	-5830
Chr1	16827621	16828392	772	*	.	1000	.	-1	51.19282	-1	283	Distal Intergenic	1	16833292	16843485	10194	1	LOC_Os01g29910	LOC_Os01g29910.1	-4900
Chr1	16828790	16830322	1533	*	.	1000	.	-1	26.07736	-1	376	Distal Intergenic	1	16833292	16843485	10194	1	LOC_Os01g29910	LOC_Os01g29910.1	-2970
Chr1	16831887	16832358	472	*	.	337	.	-1	7.33952	-1	195	Promoter	1	16833292	16843485	10194	1	LOC_Os01g29910	LOC_Os01g29910.1	-934
Chr1	16834160	16834865	706	*	.	193	.	-1	5.19145	-1	411	Promoter	1	16833292	16843485	10194	1	LOC_Os01g29910	LOC_Os01g29910.1	868
Chr1	16835366	16836080	715	*	.	193	.	-1	8.55382	-1	412	Intron (LOC_Os01g29910.1/LOC_Os01g29910, intron 2 of 11)	1	16833292	16843485	10194	1	LOC_Os01g29910	LOC_Os01g29910.1	2074
Chr1	16848178	16848662	485	*	.	1000	.	-1	121.92055	-1	260	Distal Intergenic	1	16833292	16843485	10194	1	LOC_Os01g29910	LOC_Os01g29910.1	14886
Chr1	16849007	16849892	886	*	.	1000	.	-1	170.07184	-1	335	Distal Intergenic	1	16833292	16843485	10194	1	LOC_Os01g29910	LOC_Os01g29910.1	15715
Chr1	16851157	16851458	302	*	.	358	.	-1	8.82507	-1	180	Distal Intergenic	1	16833292	16843485	10194	1	LOC_Os01g29910	LOC_Os01g29910.1	17865
Chr1	16851879	16852944	1066	*	.	1000	.	-1	31.19165	-1	551	Distal Intergenic	1	16833292	16843485	10194	1	LOC_Os01g29910	LOC_Os01g29910.1	18587
Chr1	16853244	16853789	546	*	.	1000	.	-1	100.01949	-1	286	Distal Intergenic	1	16833292	16843485	10194	1	LOC_Os01g29910	LOC_Os01g29910.1	19952
Chr1	16854064	16854556	493	*	.	1000	.	-1	98.76638	-1	199	Distal Intergenic	1	16833292	16843485	10194	1	LOC_Os01g29910	LOC_Os01g29910.1	20772
Chr1	16854863	16855665	803	*	.	1000	.	-1	34.76522	-1	591	Distal Intergenic	1	16871019	16875334	4316	2	LOC_Os01g30936	LOC_Os01g30936.1	19669
Chr1	16856855	16857188	334	*	.	1000	.	-1	43.84497	-1	116	Distal Intergenic	1	16871019	16875334	4316	2	LOC_Os01g30936	LOC_Os01g30936.1	18146
Chr1	16858718	16859697	980	*	.	1000	.	-1	19.90445	-1	251	Distal Intergenic	1	16871019	16875334	4316	2	LOC_Os01g30936	LOC_Os01g30936.1	15637
Chr1	16860359	16861484	1126	*	.	1000	.	-1	42.95512	-1	278	Distal Intergenic	1	16871019	16875334	4316	2	LOC_Os01g30936	LOC_Os01g30936.1	13850
Chr1	16861690	16863737	2048	*	.	351	.	-1	11.10524	-1	654	Distal Intergenic	1	16871019	16875334	4316	2	LOC_Os01g30936	LOC_Os01g30936.1	11597
Chr1	16864173	16864719	547	*	.	1000	.	-1	59.86162	-1	291	Distal Intergenic	1	16871019	16875334	4316	2	LOC_Os01g30936	LOC_Os01g30936.1	10615
Chr1	16864902	16867376	2475	*	.	1000	.	-1	58.22183	-1	2023	Distal Intergenic	1	16871019	16875334	4316	2	LOC_Os01g30936	LOC_Os01g30936.1	7958
Chr1	16878004	16881596	3593	*	.	450	.	-1	12.49531	-1	1766	Downstream (2-3kb)	1	16871019	16875334	4316	2	LOC_Os01g30936	LOC_Os01g30936.1	-2670
Chr1	16883095	16884364	1270	*	.	1000	.	-1	144.47125	-1	991	Promoter	1	16884545	16885258	714	2	LOC_Os01g30940	LOC_Os01g30940.1	894
Chr1	16890518	16892418	1901	*	.	1000	.	-1	51.99363	-1	997	Distal Intergenic	1	16887541	16889687	2147	1	LOC_Os01g30950	LOC_Os01g30950.1	2977
Chr1	16892656	16893142	487	*	.	1000	.	-1	60.9579	-1	230	Distal Intergenic	1	16887541	16889687	2147	1	LOC_Os01g30950	LOC_Os01g30950.1	5115
Chr1	16893419	16894907	1489	*	.	1000	.	-1	28.23562	-1	235	Distal Intergenic	1	16887541	16889687	2147	1	LOC_Os01g30950	LOC_Os01g30950.1	5878
Chr1	16895097	16895568	472	*	.	1000	.	-1	22.80123	-1	206	Distal Intergenic	1	16887541	16889687	2147	1	LOC_Os01g30950	LOC_Os01g30950.1	7556
Chr1	16896122	16896521	400	*	.	773	.	-1	15.02542	-1	219	Distal Intergenic	1	16904805	16910193	5389	1	LOC_Os01g30956	LOC_Os01g30956.1	-8284
Chr1	16896746	16897262	517	*	.	1000	.	-1	16.53604	-1	252	Distal Intergenic	1	16904805	16910193	5389	1	LOC_Os01g30956	LOC_Os01g30956.1	-7543
Chr1	16898354	16899841	1488	*	.	1000	.	-1	52.07479	-1	1195	Distal Intergenic	1	16904805	16910193	5389	1	LOC_Os01g30956	LOC_Os01g30956.1	-4964
Chr1	16900170	16903788	3619	*	.	1000	.	-1	28.36607	-1	1344	Distal Intergenic	1	16904805	16910193	5389	1	LOC_Os01g30956	LOC_Os01g30956.1	-1017
Chr1	16910992	16911544	553	*	.	1000	.	-1	586.41589	-1	284	Distal Intergenic	1	16904805	16910193	5389	1	LOC_Os01g30956	LOC_Os01g30956.1	6187
Chr1	16911939	16912487	549	*	.	1000	.	-1	93.81432	-1	258	Distal Intergenic	1	16904805	16910193	5389	1	LOC_Os01g30956	LOC_Os01g30956.1	7134
Chr1	16912655	16914353	1699	*	.	1000	.	-1	310.44855	-1	728	Distal Intergenic	1	16904805	16910193	5389	1	LOC_Os01g30956	LOC_Os01g30956.1	7850
Chr1	16918626	16919589	964	*	.	575	.	-1	12.88925	-1	177	Distal Intergenic	1	16928618	16929720	1103	1	LOC_Os01g30970	LOC_Os01g30970.1	-9029
Chr1	16920286	16920825	540	*	.	1000	.	-1	76.52958	-1	271	Distal Intergenic	1	16928618	16929720	1103	1	LOC_Os01g30970	LOC_Os01g30970.1	-7793
Chr1	16921245	16921803	559	*	.	598	.	-1	10.99816	-1	303	Distal Intergenic	1	16928618	16929720	1103	1	LOC_Os01g30970	LOC_Os01g30970.1	-6815
Chr1	16922348	16924560	2213	*	.	1000	.	-1	25.47548	-1	1012	Distal Intergenic	1	16928618	16929720	1103	1	LOC_Os01g30970	LOC_Os01g30970.1	-4058
Chr1	16928202	16928774	573	*	.	705	.	-1	15.04291	-1	357	Promoter	1	16928618	16929720	1103	1	LOC_Os01g30970	LOC_Os01g30970.1	0
Chr1	16942811	16943565	755	*	.	1000	.	-1	104.5572	-1	264	Distal Intergenic	1	16938489	16939796	1308	2	LOC_Os01g30990	LOC_Os01g30990.1	-3015
Chr1	16944003	16944402	400	*	.	1000	.	-1	20.57641	-1	220	Distal Intergenic	1	16938489	16939796	1308	2	LOC_Os01g30990	LOC_Os01g30990.1	-4207
Chr1	16945053	16945856	804	*	.	1000	.	-1	77.24598	-1	565	Distal Intergenic	1	16938489	16939796	1308	2	LOC_Os01g30990	LOC_Os01g30990.1	-5257
Chr1	16946088	16946425	338	*	.	685	.	-1	12.38267	-1	120	Distal Intergenic	1	16938489	16939796	1308	2	LOC_Os01g30990	LOC_Os01g30990.1	-6292
Chr1	16947176	16947683	508	*	.	1000	.	-1	160.61247	-1	270	Distal Intergenic	1	16954423	16956784	2362	1	LOC_Os01g31000	LOC_Os01g31000.1	-6740
Chr1	16949135	16949664	530	*	.	1000	.	-1	249.14224	-1	274	Distal Intergenic	1	16954423	16956784	2362	1	LOC_Os01g31000	LOC_Os01g31000.1	-4759
Chr1	16960478	16964723	4246	*	.	736	.	-1	12.76196	-1	1809	Promoter	1	16961290	16973754	12465	1	LOC_Os01g31020	LOC_Os01g31020.1	0
Chr1	16965381	16966501	1121	*	.	716	.	-1	12.89246	-1	164	Exon (LOC_Os01g31020.1/LOC_Os01g31020, exon 9 of 15)	1	16961290	16973754	12465	1	LOC_Os01g31020	LOC_Os01g31020.1	4091
Chr1	16974842	16975366	525	*	.	514	.	-1	11.24378	-1	277	Promoter	1	16974780	16975492	713	1	LOC_Os01g31030	LOC_Os01g31030.1	62
Chr1	16976544	16977047	504	*	.	574	.	-1	12.95557	-1	235	Promoter	1	16976706	16979104	2399	1	LOC_Os01g31040	LOC_Os01g31040.1	0
Chr1	16978318	16979047	730	*	.	1000	.	-1	17.09332	-1	411	Exon (LOC_Os01g31040.1/LOC_Os01g31040, exon 1 of 2)	1	16976706	16979104	2399	1	LOC_Os01g31040	LOC_Os01g31040.1	1612
Chr1	17012548	17013398	851	*	.	1000	.	-1	20.88579	-1	568	Promoter	1	17012521	17016324	3804	1	LOC_Os01g31110	LOC_Os01g31110.1	27
Chr1	17043284	17044452	1169	*	.	1000	.	-1	33.96836	-1	798	Promoter	1	17043867	17044316	450	1	LOC_Os01g31170	LOC_Os01g31170.1	0
Chr1	17065026	17065573	548	*	.	497	.	-1	12.74834	-1	282	Promoter	1	17065080	17065535	456	1	LOC_Os01g31210	LOC_Os01g31210.1	0
Chr1	17070180	17070852	673	*	.	1000	.	-1	22.60774	-1	397	Promoter	1	17066935	17070832	3898	2	LOC_Os01g31220	LOC_Os01g31220.1	0
Chr1	17123167	17124894	1728	*	.	193	.	-1	6.70109	-1	1376	Distal Intergenic	1	17121070	17123092	2023	1	LOC_Os01g31300	LOC_Os01g31300.1	2097
Chr1	17125232	17125692	461	*	.	193	.	-1	5.33662	-1	240	Distal Intergenic	1	17121070	17123092	2023	1	LOC_Os01g31300	LOC_Os01g31300.1	4162
Chr1	17126671	17127504	834	*	.	193	.	-1	5.82594	-1	464	Distal Intergenic	1	17121070	17123092	2023	1	LOC_Os01g31300	LOC_Os01g31300.1	5601
Chr1	17129828	17130321	494	*	.	733	.	-1	13.66727	-1	256	Distal Intergenic	1	17135689	17136310	622	1	LOC_Os01g31310	LOC_Os01g31310.1	-5368
Chr1	17131404	17131821	418	*	.	193	.	-1	6.71382	-1	236	Distal Intergenic	1	17135689	17136310	622	1	LOC_Os01g31310	LOC_Os01g31310.1	-3868
Chr1	17151762	17152399	638	*	.	193	.	-1	6.98437	-1	375	Promoter	1	17151655	17157856	6202	1	LOC_Os01g31360	LOC_Os01g31360.2	107
Chr1	17194562	17195310	749	*	.	1000	.	-1	36.01758	-1	352	Promoter	1	17194926	17197756	2831	1	LOC_Os01g31450	LOC_Os01g31450.1	0
Chr1	17217522	17218319	798	*	.	1000	.	-1	52.25579	-1	537	Promoter	1	17210255	17218310	8056	2	LOC_Os01g31470	LOC_Os01g31470.1	0
Chr1	17230760	17231366	607	*	.	712	.	-1	12.96555	-1	376	Downstream (1-2kb)	1	17226661	17228698	2038	2	LOC_Os01g31494	LOC_Os01g31494.1	-2062
Chr1	17232909	17233335	427	*	.	472	.	-1	9.00679	-1	221	Exon (LOC_Os01g31510.1/LOC_Os01g31510, exon 6 of 7)	1	17232740	17236724	3985	2	LOC_Os01g31510	LOC_Os01g31510.1	3389
Chr1	17253863	17254742	880	*	.	1000	.	-1	41.87714	-1	314	Distal Intergenic	1	17252782	17253222	441	1	LOC_Os01g31540	LOC_Os01g31540.1	1081
Chr1	17261986	17262748	763	*	.	573	.	-1	12.74834	-1	437	Promoter	1	17262173	17262493	321	2	LOC_Os01g31570	LOC_Os01g31570.1	0
Chr1	17273761	17274829	1069	*	.	1000	.	-1	20.79509	-1	670	Promoter	1	17266159	17274840	8682	2	LOC_Os01g31580	LOC_Os01g31580.1	11
Chr1	17277528	17278370	843	*	.	1000	.	-1	18.70392	-1	538	Distal Intergenic	1	17266159	17274840	8682	2	LOC_Os01g31580	LOC_Os01g31580.1	-2688
Chr1	17299250	17299726	477	*	.	632	.	-1	11.24378	-1	227	Distal Intergenic	1	17301967	17303723	1757	1	LOC_Os01g31610	LOC_Os01g31610.1	-2241
Chr1	17302053	17303353	1301	*	.	837	.	-1	14.41386	-1	216	Promoter	1	17301967	17303723	1757	1	LOC_Os01g31610	LOC_Os01g31610.1	86
Chr1	17310321	17310686	366	*	.	471	.	-1	10.72602	-1	144	Intron (LOC_Os01g31629.1/LOC_Os01g31629, intron 4 of 5)	1	17301967	17303723	1757	1	LOC_Os01g31610	LOC_Os01g31610.1	8354
Chr1	17324968	17325861	894	*	.	1000	.	-1	21.22344	-1	627	Promoter	1	17309298	17325760	16463	2	LOC_Os01g31629	LOC_Os01g31629.1	0
Chr1	17345802	17346316	515	*	.	893	.	-1	17.60139	-1	283	Promoter	1	17341202	17346405	5204	2	LOC_Os01g31680	LOC_Os01g31680.1	89
Chr1	17394190	17395007	818	*	.	884	.	-1	14.7855	-1	336	Promoter	1	17394269	17404492	10224	1	LOC_Os01g31770	LOC_Os01g31770.1	0
Chr1	17428769	17429397	629	*	.	431	.	-1	9.62465	-1	356	Promoter	1	17422800	17429393	6594	2	LOC_Os01g31810	LOC_Os01g31810.2	0
Chr1	17436419	17437736	1318	*	.	193	.	-1	8.85134	-1	594	Promoter	1	17435774	17436214	441	2	LOC_Os01g31830	LOC_Os01g31830.1	-205
Chr1	17437924	17438659	736	*	.	193	.	-1	5.43292	-1	288	Exon (LOC_Os01g31840.1/LOC_Os01g31840, exon 1 of 3)	1	17435774	17436214	441	2	LOC_Os01g31830	LOC_Os01g31830.1	-1710
Chr1	17439846	17441739	1894	*	.	193	.	-1	6.28551	-1	800	Promoter	1	17437482	17441704	4223	2	LOC_Os01g31840	LOC_Os01g31840.1	0
Chr1	17445813	17446259	447	*	.	444	.	-1	8.40643	-1	160	Distal Intergenic	1	17444524	17445255	732	1	LOC_Os01g31850	LOC_Os01g31850.1	1289
Chr1	17464362	17465029	668	*	.	468	.	-1	9.00679	-1	231	Promoter	1	17454023	17464973	10951	2	LOC_Os01g31870	LOC_Os01g31870.6	0
Chr1	17470439	17471525	1087	*	.	193	.	-1	5.19145	-1	813	Promoter	1	17470274	17471520	1247	2	LOC_Os01g31890	LOC_Os01g31890.1	0
Chr1	17490740	17491575	836	*	.	193	.	-1	6.71382	-1	392	Promoter	1	17490452	17491820	1369	2	LOC_Os01g31940	LOC_Os01g31940.1	245
Chr1	17560731	17562331	1601	*	.	641	.	-1	11.92043	-1	419	Promoter	1	17560756	17564948	4193	1	LOC_Os01g32080	LOC_Os01g32080.1	0
Chr1	17566850	17567685	836	*	.	341	.	-1	6.18695	-1	542	Promoter	1	17559698	17567805	8108	2	LOC_Os01g32090	LOC_Os01g32090.1	120
Chr1	17583614	17584225	612	*	.	547	.	-1	11.92043	-1	329	Promoter	1	17583645	17586310	2666	1	LOC_Os01g32130	LOC_Os01g32130.1	0
Chr1	17588621	17589603	983	*	.	351	.	-1	6.71382	-1	747	Promoter	1	17589178	17590194	1017	1	LOC_Os01g32140	LOC_Os01g32140.1	0
Chr1	17605210	17606723	1514	*	.	1000	.	-1	26.2036	-1	226	Promoter	1	17605172	17607576	2405	1	LOC_Os01g32170	LOC_Os01g32170.1	38
Chr1	17626324	17627089	766	*	.	1000	.	-1	16.69956	-1	484	Promoter	1	17612327	17626975	14649	2	LOC_Os01g32184	LOC_Os01g32184.1	0
Chr1	17681573	17682150	578	*	.	389	.	-1	8.55382	-1	254	Promoter	1	17681433	17683094	1662	1	LOC_Os01g32259	LOC_Os01g32259.1	140
Chr1	17696895	17697487	593	*	.	590	.	-1	10.58355	-1	353	Promoter	1	17697080	17706376	9297	1	LOC_Os01g32280	LOC_Os01g32280.1	0
Chr1	17704218	17705415	1198	*	.	1000	.	-1	27.55786	-1	919	Intron (LOC_Os01g32280.1/LOC_Os01g32280, intron 3 of 3)	1	17708791	17713472	4682	1	LOC_Os01g32300	LOC_Os01g32300.1	-3376
Chr1	17708769	17709179	411	*	.	470	.	-1	11.71922	-1	214	Promoter	1	17708791	17713472	4682	1	LOC_Os01g32300	LOC_Os01g32300.1	0
Chr1	17746355	17746720	366	*	.	1000	.	-1	19.11532	-1	174	Promoter	1	17746363	17751130	4768	1	LOC_Os01g32350	LOC_Os01g32350.3	0
Chr1	17756090	17756499	410	*	.	455	.	-1	9.62465	-1	270	Promoter	1	17756051	17765020	8970	1	LOC_Os01g32364	LOC_Os01g32364.1	39
Chr1	17792220	17792663	444	*	.	604	.	-1	11.24378	-1	207	Promoter	1	17792209	17794532	2324	1	LOC_Os01g32439	LOC_Os01g32439.1	11
Chr1	17800008	17800480	473	*	.	403	.	-1	9.45934	-1	278	Downstream (2-3kb)	1	17798261	17799032	772	1	LOC_Os01g32460	LOC_Os01g32460.1	1747
Chr1	17817864	17818767	904	*	.	1000	.	-1	55.25504	-1	530	Promoter	1	17817775	17818718	944	1	LOC_Os01g32490	LOC_Os01g32490.1	89
Chr1	17884485	17885242	758	*	.	1000	.	-1	37.0866	-1	394	Promoter	1	17881781	17885487	3707	2	LOC_Os01g32610	LOC_Os01g32610.1	245
Chr1	17894896	17895993	1098	*	.	1000	.	-1	22.09008	-1	227	Promoter	1	17894912	17898610	3699	1	LOC_Os01g32640	LOC_Os01g32640.1	0
Chr1	17900640	17901479	840	*	.	578	.	-1	10.9116	-1	417	Downstream (1-2kb)	1	17903066	17903647	582	2	LOC_Os01g32650	LOC_Os01g32650.1	2168
Chr1	17904697	17905396	700	*	.	393	.	-1	7.2596	-1	350	Promoter	1	17904775	17907722	2948	1	LOC_Os01g32660	LOC_Os01g32660.3	0
Chr1	17922216	17922826	611	*	.	764	.	-1	14.41386	-1	277	Promoter	1	17922040	17922730	691	1	LOC_Os01g32680	LOC_Os01g32680.1	176
Chr1	17932355	17933174	820	*	.	1000	.	-1	22.1724	-1	297	Promoter	1	17932853	17934360	1508	1	LOC_Os01g32710	LOC_Os01g32710.1	0
Chr1	17959162	17959977	816	*	.	550	.	-1	11.24378	-1	396	Downstream (<1kb)	1	17956225	17956606	382	1	LOC_Os01g32740	LOC_Os01g32740.1	2937
Chr1	17967867	17968365	499	*	.	440	.	-1	10.72602	-1	143	Promoter	1	17960865	17968602	7738	2	LOC_Os01g32750	LOC_Os01g32750.1	237
Chr1	17976179	17977207	1029	*	.	485	.	-1	11.05304	-1	769	Promoter	1	17975816	17977327	1512	2	LOC_Os01g32770	LOC_Os01g32770.1	120
Chr1	17992922	17993766	845	*	.	772	.	-1	13.32182	-1	427	Promoter	1	17990828	17993764	2937	2	LOC_Os01g32780	LOC_Os01g32780.1	0
Chr1	17997358	17997784	427	*	.	974	.	-1	15.54005	-1	220	Promoter	1	17994549	17997769	3221	2	LOC_Os01g32790	LOC_Os01g32790.1	0
Chr1	18002146	18002968	823	*	.	1000	.	-1	29.4783	-1	584	Promoter	1	17999299	18002863	3565	2	LOC_Os01g32800	LOC_Os01g32800.1	0
Chr1	18011895	18012468	574	*	.	1000	.	-1	25.22498	-1	262	Downstream (1-2kb)	1	18013675	18017027	3353	2	LOC_Os01g32830	LOC_Os01g32830.1	4559
Chr1	18016136	18017063	928	*	.	416	.	-1	9.45934	-1	545	Promoter	1	18013675	18017027	3353	2	LOC_Os01g32830	LOC_Os01g32830.1	0
Chr1	18021905	18022551	647	*	.	344	.	-1	7.13259	-1	307	Promoter	1	18022008	18024750	2743	1	LOC_Os01g32840	LOC_Os01g32840.1	0
Chr1	18029660	18030452	793	*	.	776	.	-1	14.41386	-1	478	Promoter	1	18026504	18030389	3886	2	LOC_Os01g32849	LOC_Os01g32849.1	0
Chr1	18036086	18036544	459	*	.	193	.	-1	5.82594	-1	151	Promoter	1	18033722	18036566	2845	2	LOC_Os01g32864	LOC_Os01g32864.1	22
Chr1	18041721	18042424	704	*	.	829	.	-1	14.7855	-1	234	Promoter	1	18041759	18050240	8482	1	LOC_Os01g32870	LOC_Os01g32870.1	0
Chr1	18051512	18052532	1021	*	.	1000	.	-1	27.0852	-1	337	Promoter	1	18051517	18054939	3423	1	LOC_Os01g32880	LOC_Os01g32880.1	0
Chr1	18062643	18064204	1562	*	.	621	.	-1	13.68198	-1	1314	Promoter	1	18062446	18063975	1530	2	LOC_Os01g32890	LOC_Os01g32890.1	0
Chr1	18094422	18095437	1016	*	.	946	.	-1	17.89157	-1	671	Promoter	1	18087601	18095186	7586	2	LOC_Os01g32964	LOC_Os01g32964.1	0
Chr1	18110723	18111314	592	*	.	753	.	-1	14.41386	-1	307	Promoter	1	18101551	18111348	9798	2	LOC_Os01g32980	LOC_Os01g32980.1	34
Chr1	18125169	18125652	484	*	.	193	.	-1	8.11293	-1	223	Promoter	1	18124929	18128894	3966	1	LOC_Os01g33000	LOC_Os01g33000.1	240
Chr1	18137770	18138294	525	*	.	857	.	-1	17.2063	-1	253	Promoter	1	18135288	18138335	3048	2	LOC_Os01g33020	LOC_Os01g33020.2	41
Chr1	18142435	18142877	443	*	.	533	.	-1	9.94004	-1	203	Promoter	1	18140743	18142908	2166	2	LOC_Os01g33030	LOC_Os01g33030.1	31
Chr1	18163073	18164104	1032	*	.	476	.	-1	10.25969	-1	304	Promoter	1	18158641	18163459	4819	2	LOC_Os01g33050	LOC_Os01g33050.2	0
Chr1	18176327	18176963	637	*	.	704	.	-1	14.91072	-1	335	Promoter	1	18176535	18177876	1342	1	LOC_Os01g33070	LOC_Os01g33070.1	0
Chr1	18187523	18188173	651	*	.	193	.	-1	6.71382	-1	418	Promoter	1	18186985	18193374	6390	1	LOC_Os01g33080	LOC_Os01g33080.1	538
Chr1	18205321	18206606	1286	*	.	472	.	-1	10.72602	-1	258	Promoter	1	18205177	18208221	3045	1	LOC_Os01g33090	LOC_Os01g33090.1	144
Chr1	18214233	18215070	838	*	.	364	.	-1	8.26067	-1	381	Promoter	1	18210861	18215083	4223	2	LOC_Os01g33100	LOC_Os01g33100.1	13
Chr1	18218135	18218489	355	*	.	608	.	-1	13.45392	-1	198	Distal Intergenic	1	18210861	18215083	4223	2	LOC_Os01g33100	LOC_Os01g33100.1	-3052
Chr1	18284508	18285057	550	*	.	1000	.	-1	21.3114	-1	217	Promoter	1	18284604	18288878	4275	1	LOC_Os01g33204	LOC_Os01g33204.1	0
Chr1	18302918	18303984	1067	*	.	687	.	-1	14.5409	-1	392	Promoter	1	18298135	18303981	5847	2	LOC_Os01g33230	LOC_Os01g33230.1	0
Chr1	18335760	18336965	1206	*	.	193	.	-1	7.2596	-1	980	Promoter	1	18319956	18336890	16935	2	LOC_Os01g33260	LOC_Os01g33260.1	0
Chr1	18387224	18387873	650	*	.	495	.	-1	9.62465	-1	465	Promoter	1	18386293	18386927	635	2	LOC_Os01g33400	LOC_Os01g33400.1	-297
Chr1	18401267	18401810	544	*	.	1000	.	-1	27.55786	-1	342	Promoter	1	18394242	18401699	7458	2	LOC_Os01g33420	LOC_Os01g33420.1	0
Chr1	18406803	18407444	642	*	.	193	.	-1	4.06033	-1	283	Distal Intergenic	1	18394242	18401699	7458	2	LOC_Os01g33420	LOC_Os01g33420.1	-5104
Chr1	18416555	18417184	630	*	.	193	.	-1	7.40784	-1	110	Promoter	1	18416920	18418444	1525	1	LOC_Os01g33450	LOC_Os01g33450.1	0
Chr1	18417565	18418196	632	*	.	515	.	-1	10.25969	-1	296	Promoter	1	18416920	18418444	1525	1	LOC_Os01g33450	LOC_Os01g33450.1	645
Chr1	18438658	18439711	1054	*	.	1000	.	-1	23.41448	-1	824	Promoter	1	18438308	18439610	1303	2	LOC_Os01g33490	LOC_Os01g33490.1	0
Chr1	18440903	18441736	834	*	.	1000	.	-1	26.2036	-1	411	Promoter	1	18441520	18441726	207	1	LOC_Os01g33500	LOC_Os01g33500.1	0
Chr1	18446995	18447682	688	*	.	828	.	-1	13.68198	-1	365	Promoter	1	18446990	18448953	1964	1	LOC_Os01g33514	LOC_Os01g33514.3	5
Chr1	18463234	18463651	418	*	.	569	.	-1	13.0992	-1	217	Promoter	1	18459261	18463345	4085	2	LOC_Os01g33540	LOC_Os01g33540.2	0
Chr1	18539903	18540872	970	*	.	575	.	-1	12.74834	-1	792	Promoter	1	18531902	18540820	8919	2	LOC_Os01g33684	LOC_Os01g33684.1	0
Chr1	18544085	18545485	1401	*	.	193	.	-1	8.11293	-1	1115	Distal Intergenic	1	18531902	18540820	8919	2	LOC_Os01g33684	LOC_Os01g33684.3	-3265
Chr1	18555565	18556414	850	*	.	1000	.	-1	24.31343	-1	394	Promoter	1	18555703	18556813	1111	1	LOC_Os01g33710	LOC_Os01g33710.1	0
Chr1	18577441	18578146	706	*	.	193	.	-1	4.95499	-1	316	Exon (LOC_Os01g33750.1/LOC_Os01g33750, exon 8 of 11)	1	18574142	18579847	5706	1	LOC_Os01g33750	LOC_Os01g33750.1	3299
Chr1	18582432	18582785	354	*	.	594	.	-1	12.26482	-1	170	Promoter	1	18582023	18583239	1217	1	LOC_Os01g33760	LOC_Os01g33760.1	409
Chr1	18584775	18585358	584	*	.	508	.	-1	12.05831	-1	171	Promoter	1	18585545	18587695	2151	1	LOC_Os01g33762	LOC_Os01g33762.1	-187
Chr1	18589953	18590531	579	*	.	361	.	-1	7.97193	-1	203	Promoter	1	18589667	18590308	642	2	LOC_Os01g33770	LOC_Os01g33770.1	0
Chr1	18600994	18601580	587	*	.	1000	.	-1	19.11532	-1	225	Promoter	1	18600976	18611575	10600	1	LOC_Os01g33800	LOC_Os01g33800.2	18
Chr1	18617878	18618571	694	*	.	193	.	-1	5.67936	-1	461	Promoter	1	18617450	18617898	449	1	LOC_Os01g33820	LOC_Os01g33820.1	428
Chr1	18652670	18653473	804	*	.	347	.	-1	6.448	-1	536	Promoter	1	18652227	18652931	705	1	LOC_Os01g33910	LOC_Os01g33910.1	443
Chr1	18667599	18668005	407	*	.	405	.	-1	9.1532	-1	230	Promoter	1	18666239	18667874	1636	2	LOC_Os01g33940	LOC_Os01g33940.1	0
Chr1	18668268	18668778	511	*	.	827	.	-1	14.41386	-1	239	Promoter	1	18666239	18667874	1636	2	LOC_Os01g33940	LOC_Os01g33940.1	-394
Chr1	18671093	18672403	1311	*	.	193	.	-1	5.93072	-1	483	Promoter	1	18671229	18675674	4446	1	LOC_Os01g33950	LOC_Os01g33950.1	0
Chr1	18755415	18755908	494	*	.	371	.	-1	8.26067	-1	269	Promoter	1	18755268	18756900	1633	1	LOC_Os01g34060	LOC_Os01g34060.1	147
Chr1	18763248	18763853	606	*	.	661	.	-1	14.5409	-1	219	Promoter	1	18763270	18774476	11207	1	LOC_Os01g34080	LOC_Os01g34080.1	0
Chr1	18780588	18781068	481	*	.	453	.	-1	8.40643	-1	263	Promoter	1	18780600	18781392	793	1	LOC_Os01g34100	LOC_Os01g34100.1	0
Chr1	18835111	18835930	820	*	.	490	.	-1	9.00679	-1	202	Distal Intergenic	1	18841382	18841585	204	2	LOC_Os01g34180	LOC_Os01g34180.1	5655
Chr1	18848451	18848936	486	*	.	193	.	-1	6.07783	-1	279	Promoter	1	18847970	18851815	3846	1	LOC_Os01g34190	LOC_Os01g34190.1	481
Chr1	18853541	18854258	718	*	.	1000	.	-1	24.76764	-1	160	Promoter	1	18853567	18857379	3813	1	LOC_Os01g34200	LOC_Os01g34200.1	0
Chr1	18866110	18867171	1062	*	.	1000	.	-1	37.0866	-1	400	Downstream (2-3kb)	1	18869711	18870733	1023	2	LOC_Os01g34220	LOC_Os01g34220.1	3562
Chr1	18923665	18924303	639	*	.	747	.	-1	15.66144	-1	273	Promoter	1	18923609	18939279	15671	1	LOC_Os01g34330	LOC_Os01g34330.2	56
Chr1	18944114	18945529	1416	*	.	193	.	-1	7.2596	-1	727	Promoter	1	18940388	18945666	5279	2	LOC_Os01g34350	LOC_Os01g34350.1	137
Chr1	18968606	18969119	514	*	.	1000	.	-1	21.3114	-1	212	Promoter	1	18961318	18969005	7688	2	LOC_Os01g34390	LOC_Os01g34390.1	0
Chr1	18977531	18978272	742	*	.	822	.	-1	16.81473	-1	450	Promoter	1	18977424	18978320	897	1	LOC_Os01g34420	LOC_Os01g34420.1	107
Chr1	19005376	19005709	334	*	.	193	.	-1	5.82594	-1	166	Promoter	1	19005427	19006992	1566	1	LOC_Os01g34470	LOC_Os01g34470.1	0
Chr1	19033654	19034352	699	*	.	193	.	-1	4.49732	-1	241	Exon (LOC_Os01g34530.1/LOC_Os01g34530, exon 4 of 5)	1	19032374	19032926	553	1	LOC_Os01g34520	LOC_Os01g34520.1	1280
Chr1	19053751	19054180	430	*	.	455	.	-1	8.7044	-1	194	Promoter	1	19053899	19054165	267	2	LOC_Os01g34540	LOC_Os01g34540.1	0
Chr1	19073153	19073897	745	*	.	794	.	-1	14.41386	-1	397	Promoter	1	19073047	19073890	844	2	LOC_Os01g34590	LOC_Os01g34590.1	0
Chr1	19085722	19086171	450	*	.	1000	.	-1	17.89157	-1	225	Promoter	1	19085832	19088290	2459	1	LOC_Os01g34614	LOC_Os01g34614.1	0
Chr1	19089928	19090334	407	*	.	454	.	-1	8.40643	-1	199	Promoter	1	19089932	19093121	3190	1	LOC_Os01g34620	LOC_Os01g34620.8	0
Chr1	19096376	19097615	1240	*	.	1000	.	-1	23.86237	-1	601	Exon (LOC_Os01g34630.1/LOC_Os01g34630, exon 7 of 7)	1	19095517	19100157	4641	2	LOC_Os01g34630	LOC_Os01g34630.1	2542
Chr1	19102203	19102859	657	*	.	1000	.	-1	25.68543	-1	280	Distal Intergenic	1	19095517	19100157	4641	2	LOC_Os01g34630	LOC_Os01g34630.1	-2046
Chr1	19114642	19115068	427	*	.	399	.	-1	7.2596	-1	233	Downstream (<1kb)	1	19110908	19113315	2408	2	LOC_Os01g34660	LOC_Os01g34660.1	-1327
Chr1	19129377	19129974	598	*	.	844	.	-1	14.046	-1	203	Promoter	1	19123411	19129192	5782	2	LOC_Os01g34680	LOC_Os01g34680.1	-185
Chr1	19133539	19134134	596	*	.	1000	.	-1	17.89157	-1	309	Promoter	1	19129968	19133883	3916	2	LOC_Os01g34690	LOC_Os01g34690.1	0
Chr1	19191813	19192338	526	*	.	526	.	-1	9.94004	-1	162	Distal Intergenic	1	19177737	19185746	8010	2	LOC_Os01g34780	LOC_Os01g34780.2	-6067
Chr1	19247570	19248069	500	*	.	410	.	-1	9.76973	-1	364	Promoter	1	19245153	19248201	3049	2	LOC_Os01g34860	LOC_Os01g34860.1	132
Chr1	19250630	19251116	487	*	.	193	.	-1	7.97193	-1	248	Distal Intergenic	1	19252668	19257404	4737	1	LOC_Os01g34870	LOC_Os01g34870.1	-1552
Chr1	19259333	19259910	578	*	.	193	.	-1	6.98437	-1	216	Promoter	1	19258341	19260839	2499	2	LOC_Os01g34880	LOC_Os01g34880.1	929
Chr1	19322111	19322601	491	*	.	193	.	-1	6.18695	-1	169	Downstream (2-3kb)	1	19324813	19325469	657	2	LOC_Os01g34940	LOC_Os01g34940.1	2868
Chr1	19351991	19352419	429	*	.	812	.	-1	14.41386	-1	193	Promoter	1	19352055	19359549	7495	1	LOC_Os01g34970	LOC_Os01g34970.2	0
Chr1	19376038	19376413	376	*	.	674	.	-1	11.92043	-1	162	Distal Intergenic	1	19378169	19387198	9030	1	LOC_Os01g35030	LOC_Os01g35030.1	-1756
Chr1	19379753	19380087	335	*	.	679	.	-1	12.26482	-1	166	Intron (LOC_Os01g35030.1/LOC_Os01g35030, intron 1 of 11)	1	19378169	19387198	9030	1	LOC_Os01g35030	LOC_Os01g35030.1	1584
Chr1	19389868	19390326	459	*	.	1000	.	-1	16.69956	-1	251	Promoter	1	19389831	19392858	3028	1	LOC_Os01g35040	LOC_Os01g35040.1	37
Chr1	19404716	19405869	1154	*	.	719	.	-1	14.91072	-1	297	Promoter	1	19394462	19405480	11019	2	LOC_Os01g35050	LOC_Os01g35050.1	0
Chr1	19466271	19466871	601	*	.	1000	.	-1	22.52831	-1	228	Promoter	1	19466274	19469025	2752	1	LOC_Os01g35170	LOC_Os01g35170.1	0
Chr1	19476926	19477572	647	*	.	1000	.	-1	40.24838	-1	380	Promoter	1	19469262	19477606	8345	2	LOC_Os01g35184	LOC_Os01g35184.1	34
Chr1	19507524	19508097	574	*	.	193	.	-1	6.07783	-1	192	Promoter	1	19505311	19508412	3102	2	LOC_Os01g35230	LOC_Os01g35230.1	315
Chr1	19549773	19550325	553	*	.	532	.	-1	9.94004	-1	317	Promoter	1	19549142	19550352	1211	2	LOC_Os01g35330	LOC_Os01g35330.2	27
Chr1	19557916	19558849	934	*	.	1000	.	-1	27.60247	-1	435	Downstream (1-2kb)	1	19560334	19561683	1350	2	LOC_Os01g35360	LOC_Os01g35360.1	2834
Chr1	19564820	19565728	909	*	.	1000	.	-1	24.31343	-1	385	Downstream (2-3kb)	1	19560334	19561683	1350	2	LOC_Os01g35360	LOC_Os01g35360.1	-3137
Chr1	19604490	19605475	986	*	.	1000	.	-1	32.45481	-1	264	Distal Intergenic	1	19601970	19604119	2150	1	LOC_Os01g35430	LOC_Os01g35430.1	2520
Chr1	19627208	19628141	934	*	.	193	.	-1	5.93072	-1	569	Exon (LOC_Os01g35470.1/LOC_Os01g35470, exon 4 of 6)	1	19625169	19628127	2959	1	LOC_Os01g35470	LOC_Os01g35470.1	2039
Chr1	19628382	19629888	1507	*	.	386	.	-1	7.2596	-1	581	Exon (LOC_Os01g35480.1/LOC_Os01g35480, exon 2 of 2)	1	19625169	19628127	2959	1	LOC_Os01g35470	LOC_Os01g35470.1	3213
Chr1	19681695	19682257	563	*	.	430	.	-1	10.08433	-1	290	Promoter	1	19681825	19685078	3254	1	LOC_Os01g35580	LOC_Os01g35580.3	0
Chr1	19691874	19692324	451	*	.	485	.	-1	11.38411	-1	193	Intron (LOC_Os01g35590.1/LOC_Os01g35590, intron 3 of 4)	1	19689459	19692954	3496	1	LOC_Os01g35590	LOC_Os01g35590.1	2415
Chr1	19718561	19719335	775	*	.	1000	.	-1	29.96576	-1	256	Distal Intergenic	1	19716852	19717271	420	2	LOC_Os01g35630	LOC_Os01g35630.1	-1290
Chr1	19791512	19792209	698	*	.	524	.	-1	10.25969	-1	194	Promoter	1	19791876	19794814	2939	1	LOC_Os01g35730	LOC_Os01g35730.1	0
Chr1	19792491	19794175	1685	*	.	465	.	-1	9.36171	-1	849	Promoter	1	19791876	19794814	2939	1	LOC_Os01g35730	LOC_Os01g35730.1	615
Chr1	19823737	19824128	392	*	.	193	.	-1	6.33449	-1	187	Promoter	1	19823676	19826681	3006	1	LOC_Os01g35789	LOC_Os01g35789.1	61
Chr1	19832576	19833412	837	*	.	1000	.	-1	40.78878	-1	540	Promoter	1	19832411	19833142	732	1	LOC_Os01g35810	LOC_Os01g35810.1	165
Chr1	19847906	19848583	678	*	.	546	.	-1	10.25969	-1	334	Promoter	1	19845648	19848352	2705	2	LOC_Os01g35830	LOC_Os01g35830.1	0
Chr1	19850959	19851438	480	*	.	1000	.	-1	19.21646	-1	251	Promoter	1	19850487	19851466	980	1	LOC_Os01g35840	LOC_Os01g35840.1	472
Chr1	19864335	19865515	1181	*	.	764	.	-1	12.96555	-1	586	Promoter	1	19864707	19865978	1272	1	LOC_Os01g35880	LOC_Os01g35880.1	0
Chr1	19874659	19875285	627	*	.	352	.	-1	8.26067	-1	253	Promoter	1	19874820	19875053	234	2	LOC_Os01g35910	LOC_Os01g35910.1	0
Chr1	19891332	19891895	564	*	.	517	.	-1	9.62465	-1	275	Distal Intergenic	1	19893640	19894747	1108	1	LOC_Os01g35950	LOC_Os01g35950.1	-1745
Chr1	19913774	19914293	520	*	.	743	.	-1	12.6132	-1	231	Promoter	1	19911223	19914280	3058	2	LOC_Os01g35990	LOC_Os01g35990.1	0
Chr1	19919187	19919804	618	*	.	453	.	-1	12.05831	-1	259	Distal Intergenic	1	19922637	19925365	2729	1	LOC_Os01g36000	LOC_Os01g36000.1	-2833
Chr1	19933620	19934695	1076	*	.	1000	.	-1	34.47442	-1	389	Promoter	1	19933869	19934642	774	2	LOC_Os01g36030	LOC_Os01g36030.1	0
Chr1	19954271	19954825	555	*	.	1000	.	-1	21.74028	-1	296	Promoter	1	19954060	19955117	1058	2	LOC_Os01g36060	LOC_Os01g36060.1	292
Chr1	19955000	19955591	592	*	.	193	.	-1	6.98437	-1	203	Promoter	1	19954060	19955117	1058	2	LOC_Os01g36060	LOC_Os01g36060.1	0
Chr1	19959681	19960508	828	*	.	1000	.	-1	22.09008	-1	593	Promoter	1	19959667	19961992	2326	1	LOC_Os01g36070	LOC_Os01g36070.1	14
Chr1	19971858	19972677	820	*	.	362	.	-1	10.08433	-1	427	Promoter	1	19972083	19973030	948	1	LOC_Os01g36090	LOC_Os01g36090.1	0
Chr1	20041498	20042218	721	*	.	627	.	-1	11.24378	-1	447	Promoter	1	20041617	20044744	3128	1	LOC_Os01g36229	LOC_Os01g36229.1	0
Chr1	20099118	20099847	730	*	.	193	.	-1	6.86192	-1	364	Promoter	1	20094017	20100130	6114	2	LOC_Os01g36260	LOC_Os01g36260.1	283
Chr1	20120783	20121363	581	*	.	586	.	-1	12.96555	-1	238	Distal Intergenic	1	20124194	20126856	2663	1	LOC_Os01g36294	LOC_Os01g36294.1	-2831
Chr1	20197225	20197943	719	*	.	524	.	-1	9.62465	-1	263	Distal Intergenic	1	20192025	20197004	4980	1	LOC_Os01g36390	LOC_Os01g36390.1	5200
Chr1	20207793	20208376	584	*	.	384	.	-1	8.26067	-1	410	Promoter	1	20204858	20208458	3601	2	LOC_Os01g36400	LOC_Os01g36400.1	82
Chr1	20213295	20213987	693	*	.	1000	.	-1	17.09332	-1	361	Promoter	1	20212895	20214073	1179	1	LOC_Os01g36410	LOC_Os01g36410.1	400
Chr1	20260051	20261284	1234	*	.	193	.	-1	6.07783	-1	769	Promoter	1	20256262	20260718	4457	2	LOC_Os01g36500	LOC_Os01g36500.1	0
Chr1	20280741	20281785	1045	*	.	1000	.	-1	37.58464	-1	322	Promoter	1	20280855	20282564	1710	1	LOC_Os01g36540	LOC_Os01g36540.1	0
Chr1	20313277	20315305	2029	*	.	670	.	-1	13.32182	-1	1292	Promoter	1	20312945	20314180	1236	2	LOC_Os01g36600	LOC_Os01g36600.1	0
Chr1	20318065	20319511	1447	*	.	667	.	-1	12.26482	-1	909	Promoter	1	20317862	20319378	1517	2	LOC_Os01g36620	LOC_Os01g36620.1	0
Chr1	20322173	20322918	746	*	.	1000	.	-1	20.79509	-1	312	Promoter	1	20322698	20326376	3679	1	LOC_Os01g36630	LOC_Os01g36630.1	0
Chr1	20327941	20328379	439	*	.	948	.	-1	15.16091	-1	204	Promoter	1	20327990	20334833	6844	1	LOC_Os01g36640	LOC_Os01g36640.1	0
Chr1	20329047	20330171	1125	*	.	409	.	-1	8.11293	-1	297	Exon (LOC_Os01g36640.1/LOC_Os01g36640, exon 2 of 6)	1	20327990	20334833	6844	1	LOC_Os01g36640	LOC_Os01g36640.1	1057
Chr1	20341254	20342196	943	*	.	404	.	-1	8.11293	-1	259	Promoter	1	20338108	20341899	3792	2	LOC_Os01g36660	LOC_Os01g36660.1	0
Chr1	20363599	20364519	921	*	.	1000	.	-1	20.04445	-1	665	Promoter	1	20351524	20364454	12931	2	LOC_Os01g36670	LOC_Os01g36670.1	0
Chr1	20365205	20365980	776	*	.	478	.	-1	10.9116	-1	421	Promoter	1	20366152	20370374	4223	1	LOC_Os01g36680	LOC_Os01g36680.1	-172
Chr1	20366164	20367194	1031	*	.	193	.	-1	8.7044	-1	445	Promoter	1	20366152	20370374	4223	1	LOC_Os01g36680	LOC_Os01g36680.1	12
Chr1	20369340	20371376	2037	*	.	679	.	-1	14.91072	-1	1525	Exon (LOC_Os01g36680.1/LOC_Os01g36680, exon 1 of 3)	1	20373741	20374795	1055	1	LOC_Os01g36690	LOC_Os01g36690.1	-2365
Chr1	20384361	20384865	505	*	.	406	.	-1	7.82393	-1	260	Promoter	1	20379417	20383368	3952	2	LOC_Os01g36710	LOC_Os01g36710.1	-993
Chr1	20468440	20469578	1139	*	.	466	.	-1	8.7044	-1	714	Promoter	1	20464606	20469249	4644	2	LOC_Os01g36790	LOC_Os01g36790.1	0
Chr1	20501192	20501872	681	*	.	608	.	-1	11.58007	-1	225	Promoter	1	20489154	20501766	12613	2	LOC_Os01g36840	LOC_Os01g36840.1	0
Chr1	20522500	20523849	1350	*	.	445	.	-1	8.40643	-1	252	Promoter	1	20523343	20528243	4901	1	LOC_Os01g36860	LOC_Os01g36860.2	0
Chr1	20538413	20538946	534	*	.	1000	.	-1	20.37007	-1	267	Promoter	1	20535086	20538945	3860	2	LOC_Os01g36870	LOC_Os01g36870.1	0
Chr1	20564211	20564696	486	*	.	1000	.	-1	25.22498	-1	275	Downstream (1-2kb)	1	20565869	20570030	4162	2	LOC_Os01g36910	LOC_Os01g36910.1	5334
Chr1	20588816	20589631	816	*	.	855	.	-1	14.7855	-1	543	Promoter	1	20581615	20589583	7969	2	LOC_Os01g36930	LOC_Os01g36930.1	0
Chr1	20595158	20595872	715	*	.	534	.	-1	12.05831	-1	322	Promoter	1	20595192	20598852	3661	1	LOC_Os01g36940	LOC_Os01g36940.1	0
Chr1	20611419	20612608	1190	*	.	633	.	-1	12.26482	-1	590	Exon (LOC_Os01g36960.1/LOC_Os01g36960, exon 3 of 3)	1	20612485	20616707	4223	2	LOC_Os01g36960	LOC_Os01g36960.1	4099
Chr1	20612729	20613420	692	*	.	193	.	-1	7.03662	-1	402	Exon (LOC_Os01g36960.1/LOC_Os01g36960, exon 1 of 3)	1	20612485	20616707	4223	2	LOC_Os01g36960	LOC_Os01g36960.1	3287
Chr1	20615224	20616672	1449	*	.	193	.	-1	5.43292	-1	839	Promoter	1	20612485	20616707	4223	2	LOC_Os01g36960	LOC_Os01g36960.1	35
Chr1	20628617	20629401	785	*	.	652	.	-1	13.32182	-1	365	Promoter	1	20628647	20631891	3245	1	LOC_Os01g36970	LOC_Os01g36970.1	0
Chr1	20670569	20670997	429	*	.	193	.	-1	5.93072	-1	156	Promoter	1	20665462	20671097	5636	2	LOC_Os01g37050	LOC_Os01g37050.1	100
Chr1	20700497	20700966	470	*	.	427	.	-1	8.7044	-1	193	Promoter	1	20700553	20703076	2524	1	LOC_Os01g37090	LOC_Os01g37090.1	0
Chr1	20728922	20730233	1312	*	.	1000	.	-1	20.88579	-1	1046	Distal Intergenic	1	20717034	20722254	5221	2	LOC_Os01g37120	LOC_Os01g37120.1	-6668
Chr1	20733538	20734000	463	*	.	193	.	-1	6.59587	-1	236	Distal Intergenic	1	20738583	20742431	3849	1	LOC_Os01g37130	LOC_Os01g37130.1	-4583
Chr1	20738670	20739141	472	*	.	351	.	-1	8.26067	-1	232	Promoter	1	20738583	20742431	3849	1	LOC_Os01g37130	LOC_Os01g37130.2	87
Chr1	20749922	20750506	585	*	.	1000	.	-1	19.53016	-1	336	Distal Intergenic	1	20755356	20756397	1042	1	LOC_Os01g37160	LOC_Os01g37160.1	-4850
Chr1	20765453	20765966	514	*	.	727	.	-1	12.96555	-1	236	Promoter	1	20766104	20766457	354	2	LOC_Os01g37180	LOC_Os01g37180.1	491
Chr1	20772089	20772616	528	*	.	1000	.	-1	19.94842	-1	309	Downstream (2-3kb)	1	20775474	20776107	634	2	LOC_Os01g37200	LOC_Os01g37200.1	3491
Chr1	20775763	20776344	582	*	.	426	.	-1	8.40643	-1	307	Promoter	1	20775474	20776107	634	2	LOC_Os01g37200	LOC_Os01g37200.1	0
Chr1	20791247	20792299	1053	*	.	1000	.	-1	46.32903	-1	261	Promoter	1	20791273	20791500	228	2	LOC_Os01g37220	LOC_Os01g37220.1	0
Chr1	20805781	20806178	398	*	.	877	.	-1	17.09332	-1	270	Promoter	1	20805790	20810162	4373	1	LOC_Os01g37260	LOC_Os01g37260.2	0
Chr1	20815183	20815689	507	*	.	193	.	-1	8.7044	-1	194	Distal Intergenic	1	20813655	20814095	441	2	LOC_Os01g37270	LOC_Os01g37270.1	-1088
Chr1	20817044	20817883	840	*	.	634	.	-1	11.24378	-1	389	Promoter	1	20816985	20820446	3462	1	LOC_Os01g37280	LOC_Os01g37280.8	59
Chr1	20823402	20823894	493	*	.	739	.	-1	15.16091	-1	203	Promoter	1	20823385	20824097	713	1	LOC_Os01g37300	LOC_Os01g37300.1	17
Chr1	20833886	20834317	432	*	.	193	.	-1	6.86192	-1	180	Promoter	1	20830267	20834295	4029	2	LOC_Os01g37320	LOC_Os01g37320.1	0
Chr1	20849455	20850429	975	*	.	798	.	-1	16.69956	-1	581	Promoter	1	20849734	20857251	7518	1	LOC_Os01g37350	LOC_Os01g37350.1	0
Chr1	20865950	20867092	1143	*	.	1000	.	-1	41.94223	-1	260	Promoter	1	20866498	20866869	372	2	LOC_Os01g37370	LOC_Os01g37370.1	0
Chr1	20890949	20891772	824	*	.	376	.	-1	9.45934	-1	434	Distal Intergenic	1	20893665	20896802	3138	1	LOC_Os01g37420	LOC_Os01g37420.1	-1893
Chr1	20945064	20945813	750	*	.	1000	.	-1	24.76764	-1	441	Promoter	1	20942118	20945758	3641	2	LOC_Os01g37480	LOC_Os01g37480.1	0
Chr1	20955034	20955566	533	*	.	193	.	-1	6.448	-1	331	Promoter	1	20953958	20955515	1558	2	LOC_Os01g37510	LOC_Os01g37510.1	0
Chr1	20955900	20956881	982	*	.	463	.	-1	11.71922	-1	206	Promoter	1	20953958	20955515	1558	2	LOC_Os01g37510	LOC_Os01g37510.1	-385
Chr1	20960363	20960964	602	*	.	439	.	-1	9.31355	-1	304	Promoter	1	20960624	20960869	246	1	LOC_Os01g37530	LOC_Os01g37530.1	0
Chr1	20977021	20977607	587	*	.	1000	.	-1	22.52831	-1	343	Distal Intergenic	1	20971387	20974629	3243	2	LOC_Os01g37550	LOC_Os01g37550.1	-2392
Chr1	20987827	20989214	1388	*	.	858	.	-1	17.2063	-1	427	Promoter	1	20987760	20992534	4775	1	LOC_Os01g37560	LOC_Os01g37560.3	67
Chr1	21026117	21026772	656	*	.	424	.	-1	7.82393	-1	328	Distal Intergenic	1	21038806	21041083	2278	1	LOC_Os01g37590	LOC_Os01g37590.2	-12034
Chr1	21041518	21042431	914	*	.	193	.	-1	6.07783	-1	707	Exon (LOC_Os01g37600.1/LOC_Os01g37600, exon 9 of 10)	1	21038819	21041080	2262	1	LOC_Os01g37590	LOC_Os01g37590.1	2699
Chr1	21046866	21047482	617	*	.	356	.	-1	9.1532	-1	307	Promoter	1	21041870	21047241	5372	2	LOC_Os01g37600	LOC_Os01g37600.1	0
Chr1	21068517	21069813	1297	*	.	1000	.	-1	37.58464	-1	216	Promoter	1	21068507	21070217	1711	1	LOC_Os01g37670	LOC_Os01g37670.1	10
Chr1	21073470	21073884	415	*	.	492	.	-1	11.38411	-1	178	Promoter	1	21072230	21073919	1690	2	LOC_Os01g37690	LOC_Os01g37690.2	35
Chr1	21082656	21083652	997	*	.	193	.	-1	5.19145	-1	530	Promoter	1	21082813	21086561	3749	1	LOC_Os01g37710	LOC_Os01g37710.1	0
Chr1	21115216	21115660	445	*	.	193	.	-1	6.33449	-1	357	Promoter	1	21114737	21115791	1055	2	LOC_Os01g37750	LOC_Os01g37750.1	131
Chr1	21118824	21119894	1071	*	.	1000	.	-1	18.296	-1	239	Promoter	1	21118894	21124772	5879	1	LOC_Os01g37760	LOC_Os01g37760.1	0
Chr1	21127728	21128390	663	*	.	1000	.	-1	23.48799	-1	391	Promoter	1	21124856	21128357	3502	2	LOC_Os01g37770	LOC_Os01g37770.1	0
Chr1	21138919	21139671	753	*	.	537	.	-1	12.05831	-1	324	Promoter	1	21138870	21143094	4225	1	LOC_Os01g37790	LOC_Os01g37790.1	49
Chr1	21154792	21155563	772	*	.	601	.	-1	11.58007	-1	338	Promoter	1	21151490	21155639	4150	2	LOC_Os01g37820	LOC_Os01g37820.1	76
Chr1	21158751	21159948	1198	*	.	335	.	-1	5.19145	-1	831	Promoter	1	21159072	21167577	8506	1	LOC_Os01g37825	LOC_Os01g37825.2	0
Chr1	21166632	21167229	598	*	.	193	.	-1	6.86192	-1	202	Promoter	1	21167873	21172661	4789	1	LOC_Os01g37832	LOC_Os01g37832.1	-644
Chr1	21167589	21168547	959	*	.	193	.	-1	6.98437	-1	570	Promoter	1	21167873	21172661	4789	1	LOC_Os01g37832	LOC_Os01g37832.1	0
Chr1	21175828	21176623	796	*	.	755	.	-1	12.96555	-1	236	Promoter	1	21175744	21179966	4223	1	LOC_Os01g37837	LOC_Os01g37837.2	84
Chr1	21181513	21182044	532	*	.	193	.	-1	7.53947	-1	260	Promoter	1	21181431	21184378	2948	1	LOC_Os01g37842	LOC_Os01g37842.1	82
Chr1	21184956	21185496	541	*	.	1000	.	-1	19.53016	-1	269	Promoter	1	21184942	21187426	2485	1	LOC_Os01g37850	LOC_Os01g37850.1	14
Chr1	21190916	21193496	2581	*	.	193	.	-1	6.71382	-1	2087	Promoter	1	21188729	21194388	5660	2	LOC_Os01g37860	LOC_Os01g37860.1	892
Chr1	21195336	21196232	897	*	.	935	.	-1	18.80755	-1	227	Promoter	1	21195398	21202961	7564	1	LOC_Os01g37870	LOC_Os01g37870.4	0
Chr1	21270300	21270709	410	*	.	424	.	-1	9.76973	-1	219	Promoter	1	21265644	21270839	5196	2	LOC_Os01g37960	LOC_Os01g37960.1	130
Chr1	21275508	21276045	538	*	.	1000	.	-1	23.86237	-1	224	Promoter	1	21275618	21278815	3198	1	LOC_Os01g37980	LOC_Os01g37980.1	0
Chr1	21306498	21308409	1912	*	.	406	.	-1	9.76973	-1	1299	Promoter	1	21306387	21308275	1889	2	LOC_Os01g38030	LOC_Os01g38030.1	0
Chr1	21339989	21341085	1097	*	.	800	.	-1	14.41386	-1	762	Promoter	1	21337973	21340953	2981	2	LOC_Os01g38100	LOC_Os01g38100.1	0
Chr1	21360633	21361648	1016	*	.	193	.	-1	5.19145	-1	439	Exon (LOC_Os01g38140.1/LOC_Os01g38140, exon 10 of 18)	1	21354470	21365360	10891	1	LOC_Os01g38140	LOC_Os01g38140.1	6163
Chr1	21396293	21397061	769	*	.	691	.	-1	11.92043	-1	449	Downstream (2-3kb)	1	21392229	21393771	1543	2	LOC_Os01g38190	LOC_Os01g38190.1	-2522
Chr1	21444749	21445886	1138	*	.	527	.	-1	12.05831	-1	699	Downstream (1-2kb)	1	21447486	21450091	2606	2	LOC_Os01g38244	LOC_Os01g38244.1	4205
Chr1	21449439	21450184	746	*	.	974	.	-1	17.49067	-1	409	Promoter	1	21447486	21450091	2606	2	LOC_Os01g38244	LOC_Os01g38244.1	0
Chr1	21487573	21488271	699	*	.	1000	.	-1	61.41897	-1	356	Promoter	1	21487877	21488470	594	2	LOC_Os01g38310	LOC_Os01g38310.1	199
Chr1	21520274	21520816	543	*	.	193	.	-1	7.97193	-1	335	Promoter	1	21514855	21520314	5460	2	LOC_Os01g38340	LOC_Os01g38340.1	0
Chr1	21537172	21537734	563	*	.	731	.	-1	15.16091	-1	214	Intron (LOC_Os01g38359.1/LOC_Os01g38359, intron 2 of 8)	1	21525440	21549830	24391	1	LOC_Os01g38359	LOC_Os01g38359.2	11732
Chr1	21553816	21554644	829	*	.	1000	.	-1	44.16643	-1	499	Downstream (<1kb)	1	21555564	21556757	1194	2	LOC_Os01g38380	LOC_Os01g38380.1	2113
Chr1	21581006	21581694	689	*	.	1000	.	-1	26.14896	-1	407	Distal Intergenic	1	21585192	21587145	1954	1	LOC_Os01g38410	LOC_Os01g38410.1	-3498
Chr1	21603515	21604243	729	*	.	193	.	-1	5.43292	-1	383	Exon (LOC_Os01g38430.1/LOC_Os01g38430, exon 2 of 2)	1	21603411	21605345	1935	2	LOC_Os01g38430	LOC_Os01g38430.1	1102
Chr1	21626025	21626938	914	*	.	753	.	-1	15.54005	-1	421	Promoter	1	21623575	21626767	3193	2	LOC_Os01g38480	LOC_Os01g38480.1	0
Chr1	21627349	21628022	674	*	.	1000	.	-1	24.31343	-1	426	Promoter	1	21627154	21627998	845	2	LOC_Os01g38490	LOC_Os01g38490.1	0
Chr1	21628789	21629224	436	*	.	193	.	-1	5.19145	-1	162	Promoter	1	21627154	21627998	845	2	LOC_Os01g38490	LOC_Os01g38490.1	-791
Chr1	21642327	21643022	696	*	.	974	.	-1	19.21646	-1	397	Promoter	1	21637031	21643111	6081	2	LOC_Os01g38530	LOC_Os01g38530.1	89
Chr1	21661574	21662233	660	*	.	1000	.	-1	23.41448	-1	348	Promoter	1	21661685	21662203	519	1	LOC_Os01g38560	LOC_Os01g38560.1	0
Chr1	21703715	21704207	493	*	.	558	.	-1	10.25969	-1	242	Promoter	1	21698949	21703920	4972	2	LOC_Os01g38620	LOC_Os01g38620.2	0
Chr1	21716082	21716733	652	*	.	1000	.	-1	21.3114	-1	315	Promoter	1	21715723	21716605	883	2	LOC_Os01g38660	LOC_Os01g38660.1	0
Chr1	21746177	21746784	608	*	.	193	.	-1	4.49732	-1	211	Promoter	1	21746339	21748010	1672	1	LOC_Os01g38730	LOC_Os01g38730.1	0
Chr1	21824699	21825389	691	*	.	544	.	-1	12.40136	-1	335	Promoter	1	21821581	21826231	4651	2	LOC_Os01g38890	LOC_Os01g38890.1	842
Chr1	21888600	21889589	990	*	.	859	.	-1	14.7855	-1	369	Promoter	1	21886899	21887840	942	2	LOC_Os01g38960	LOC_Os01g38960.1	-760
Chr1	21901767	21902639	873	*	.	488	.	-1	9.94004	-1	652	Promoter	1	21900045	21903309	3265	2	LOC_Os01g38980	LOC_Os01g38980.2	670
Chr1	21917912	21919059	1148	*	.	1000	.	-1	21.74028	-1	333	Promoter	1	21917966	21921710	3745	1	LOC_Os01g38990	LOC_Os01g38990.1	0
Chr1	21933254	21933979	726	*	.	1000	.	-1	25.22498	-1	222	Promoter	1	21933264	21936072	2809	1	LOC_Os01g39010	LOC_Os01g39010.1	0
Chr1	21942219	21943233	1015	*	.	507	.	-1	10.25969	-1	360	Promoter	1	21942244	21942708	465	1	LOC_Os01g39030	LOC_Os01g39030.1	0
Chr1	21945015	21946142	1128	*	.	193	.	-1	6.71382	-1	462	Promoter	1	21944097	21945426	1330	2	LOC_Os01g39040	LOC_Os01g39040.1	0
Chr1	21955818	21956586	769	*	.	1000	.	-1	29.96576	-1	269	Promoter	1	21949940	21956491	6552	2	LOC_Os01g39050	LOC_Os01g39050.1	0
Chr1	21964481	21965053	573	*	.	1000	.	-1	34.98612	-1	261	Promoter	1	21965383	21966047	665	2	LOC_Os01g39070	LOC_Os01g39070.1	994
Chr1	21972619	21973210	592	*	.	193	.	-1	5.93072	-1	322	Promoter	1	21973687	21980482	6796	1	LOC_Os01g39100	LOC_Os01g39100.1	-477
Chr1	21973443	21974697	1255	*	.	599	.	-1	10.9116	-1	314	Promoter	1	21973687	21980482	6796	1	LOC_Os01g39100	LOC_Os01g39100.1	0
Chr1	21982497	21982886	390	*	.	422	.	-1	7.82393	-1	116	Distal Intergenic	1	21973687	21980482	6796	1	LOC_Os01g39100	LOC_Os01g39100.1	8810
Chr1	21992944	21993312	369	*	.	193	.	-1	7.68764	-1	179	Promoter	1	21992872	21997045	4174	1	LOC_Os01g39110	LOC_Os01g39110.1	72
Chr1	21993494	21995333	1840	*	.	340	.	-1	6.18695	-1	1138	Promoter	1	21992872	21997045	4174	1	LOC_Os01g39110	LOC_Os01g39110.1	622
Chr1	22012185	22012552	368	*	.	525	.	-1	10.25969	-1	215	Distal Intergenic	1	22004910	22005367	458	2	LOC_Os01g39120	LOC_Os01g39120.1	-6818
Chr1	22026508	22027302	795	*	.	729	.	-1	12.96555	-1	380	Promoter	1	22021847	22027269	5423	2	LOC_Os01g39134	LOC_Os01g39134.1	0
Chr1	22033802	22034190	389	*	.	410	.	-1	9.1532	-1	213	Promoter	1	22031208	22034011	2804	2	LOC_Os01g39136	LOC_Os01g39136.1	0
Chr1	22046999	22047672	674	*	.	396	.	-1	7.53947	-1	354	Promoter	1	22046105	22051738	5634	1	LOC_Os01g39190	LOC_Os01g39190.1	894
Chr1	22067775	22068875	1101	*	.	765	.	-1	15.92289	-1	510	Promoter	1	22067798	22068241	444	2	LOC_Os01g39230	LOC_Os01g39230.1	0
Chr1	22074398	22075152	755	*	.	1000	.	-1	21.74028	-1	293	Promoter	1	22074383	22079861	5479	1	LOC_Os01g39250	LOC_Os01g39250.1	15
Chr1	22082317	22083066	750	*	.	193	.	-1	7.40784	-1	232	Promoter	1	22082256	22088383	6128	1	LOC_Os01g39260	LOC_Os01g39260.1	61
Chr1	22090206	22091151	946	*	.	193	.	-1	7.53947	-1	445	Promoter	1	22088204	22091020	2817	2	LOC_Os01g39270	LOC_Os01g39270.1	0
Chr1	22091546	22092205	660	*	.	193	.	-1	6.71382	-1	240	Promoter	1	22091548	22091889	342	2	LOC_Os01g39280	LOC_Os01g39280.1	0
Chr1	22098641	22099495	855	*	.	1000	.	-1	20.88579	-1	217	Promoter	1	22098320	22099659	1340	2	LOC_Os01g39290	LOC_Os01g39290.1	164
Chr1	22120295	22120842	548	*	.	405	.	-1	9.1532	-1	210	Promoter	1	22120317	22128727	8411	1	LOC_Os01g39310	LOC_Os01g39310.1	0
Chr1	22179496	22180343	848	*	.	618	.	-1	11.24378	-1	513	Promoter	1	22163096	22180238	17143	2	LOC_Os01g39380	LOC_Os01g39380.1	0
Chr1	22221771	22222487	717	*	.	1000	.	-1	19.94842	-1	288	Downstream (2-3kb)	1	22223529	22224308	780	1	LOC_Os01g39440	LOC_Os01g39440.1	-1042
Chr1	22234074	22234863	790	*	.	765	.	-1	12.96555	-1	430	Distal Intergenic	1	22236914	22238067	1154	1	LOC_Os01g39480	LOC_Os01g39480.1	-2051
Chr1	22265630	22266382	753	*	.	1000	.	-1	17.89157	-1	375	Distal Intergenic	1	22264127	22264351	225	1	LOC_Os01g39500	LOC_Os01g39500.1	1503
Chr1	22295987	22296707	721	*	.	193	.	-1	4.41721	-1	291	Promoter	1	22295733	22299955	4223	1	LOC_Os01g39550	LOC_Os01g39550.1	254
Chr1	22357735	22358506	772	*	.	1000	.	-1	25.22498	-1	525	Promoter	1	22353190	22358405	5216	2	LOC_Os01g39630	LOC_Os01g39630.1	0
Chr1	22360706	22361516	811	*	.	193	.	-1	6.71382	-1	654	Promoter	1	22360896	22362306	1411	1	LOC_Os01g39640	LOC_Os01g39640.1	0
Chr1	22375396	22376454	1059	*	.	758	.	-1	12.96555	-1	352	Promoter	1	22375575	22377560	1986	1	LOC_Os01g39670	LOC_Os01g39670.1	0
Chr1	22379033	22379541	509	*	.	850	.	-1	14.046	-1	250	Promoter	1	22379059	22383049	3991	1	LOC_Os01g39680	LOC_Os01g39680.1	0
Chr1	22427876	22428366	491	*	.	1000	.	-1	18.80755	-1	219	Promoter	1	22427835	22430870	3036	1	LOC_Os01g39770	LOC_Os01g39770.3	41
Chr1	22435906	22436418	513	*	.	994	.	-1	15.92289	-1	220	Promoter	1	22436013	22438392	2380	1	LOC_Os01g39780	LOC_Os01g39780.1	0
Chr1	22441668	22442098	431	*	.	979	.	-1	17.49067	-1	202	Promoter	1	22439033	22441966	2934	2	LOC_Os01g39790	LOC_Os01g39790.2	0
Chr1	22449365	22449849	485	*	.	1000	.	-1	19.62877	-1	287	Promoter	1	22446210	22449792	3583	2	LOC_Os01g39800	LOC_Os01g39800.2	0
Chr1	22450503	22451127	625	*	.	1000	.	-1	21.22344	-1	297	Promoter	1	22450498	22456233	5736	1	LOC_Os01g39810	LOC_Os01g39810.3	5
Chr1	22466622	22467496	875	*	.	193	.	-1	6.448	-1	217	Promoter	1	22466546	22472589	6044	1	LOC_Os01g39830	LOC_Os01g39830.1	76
Chr1	22473292	22474355	1064	*	.	1000	.	-1	24.38083	-1	591	Promoter	1	22471886	22474413	2528	2	LOC_Os01g39840	LOC_Os01g39840.2	58
Chr1	22495890	22496806	917	*	.	759	.	-1	15.54005	-1	302	Intron (LOC_Os01g39890.1/LOC_Os01g39890, intron 3 of 3)	1	22491916	22492317	402	2	LOC_Os01g39870	LOC_Os01g39870.1	-3573
Chr1	22498965	22499708	744	*	.	478	.	-1	11.71922	-1	169	Exon (LOC_Os01g39890.1/LOC_Os01g39890, exon 3 of 4)	1	22494356	22500816	6461	2	LOC_Os01g39890	LOC_Os01g39890.1	1108
Chr1	22553438	22554502	1065	*	.	193	.	-1	4.06033	-1	446	Promoter	1	22552874	22554531	1658	2	LOC_Os01g39990	LOC_Os01g39990.1	29
Chr1	22618145	22619290	1146	*	.	610	.	-1	12.6132	-1	820	Promoter	1	22617780	22624147	6368	1	LOC_Os01g40094	LOC_Os01g40094.1	365
Chr1	22627626	22628085	460	*	.	955	.	-1	18.80755	-1	275	Promoter	1	22625206	22628058	2853	2	LOC_Os01g40110	LOC_Os01g40110.1	0
Chr1	22645486	22646045	560	*	.	193	.	-1	6.07783	-1	254	Promoter	1	22645023	22650145	5123	1	LOC_Os01g40150	LOC_Os01g40150.1	463
Chr1	22659883	22660230	348	*	.	436	.	-1	10.40311	-1	176	Intron (LOC_Os01g40170.1/LOC_Os01g40170, intron 7 of 13)	1	22656369	22664571	8203	1	LOC_Os01g40170	LOC_Os01g40170.1	3514
Chr1	22677039	22678177	1139	*	.	483	.	-1	9.00679	-1	861	Exon (LOC_Os01g40190.1/LOC_Os01g40190, exon 1 of 1)	1	22675935	22678621	2687	1	LOC_Os01g40190	LOC_Os01g40190.1	1104
Chr1	22687018	22687683	666	*	.	508	.	-1	11.71922	-1	412	Promoter	1	22683543	22688044	4502	2	LOC_Os01g40200	LOC_Os01g40200.1	361
Chr1	22691726	22692408	683	*	.	417	.	-1	8.7044	-1	304	Promoter	1	22693066	22693713	648	1	LOC_Os01g40210	LOC_Os01g40210.1	-658
Chr1	22709391	22709952	562	*	.	436	.	-1	10.08433	-1	343	Promoter	1	22709587	22728525	18939	1	LOC_Os01g40250	LOC_Os01g40250.1	0
Chr1	22754710	22755352	643	*	.	486	.	-1	11.38411	-1	212	Promoter	1	22754488	22755471	984	2	LOC_Os01g40310	LOC_Os01g40310.1	119
Chr1	22755974	22756496	523	*	.	193	.	-1	5.82594	-1	192	Promoter	1	22756079	22758879	2801	1	LOC_Os01g40320	LOC_Os01g40320.1	0
Chr1	22767999	22769407	1409	*	.	356	.	-1	9.31355	-1	361	Promoter	1	22768963	22772679	3717	1	LOC_Os01g40330	LOC_Os01g40330.2	0
Chr1	22791238	22792087	850	*	.	1000	.	-1	58.92741	-1	533	Promoter	1	22791112	22793723	2612	1	LOC_Os01g40370	LOC_Os01g40370.1	126
Chr1	22822026	22823148	1123	*	.	826	.	-1	16.42671	-1	979	Promoter	1	22820220	22823182	2963	2	LOC_Os01g40420	LOC_Os01g40420.2	34
Chr1	22859203	22859718	516	*	.	612	.	-1	10.9116	-1	257	Promoter	1	22855458	22859753	4296	2	LOC_Os01g40470	LOC_Os01g40470.1	35
Chr1	22895131	22896437	1307	*	.	455	.	-1	8.7044	-1	372	Promoter	1	22879904	22895941	16038	2	LOC_Os01g40499	LOC_Os01g40499.1	0
Chr1	22910186	22910648	463	*	.	631	.	-1	11.24378	-1	188	Promoter	1	22908180	22910687	2508	2	LOC_Os01g40570	LOC_Os01g40570.1	39
Chr1	22922664	22923902	1239	*	.	424	.	-1	8.11293	-1	774	Promoter	1	22918453	22923870	5418	2	LOC_Os01g40590	LOC_Os01g40590.1	0
Chr1	22931893	22932459	567	*	.	193	.	-1	7.2596	-1	205	Promoter	1	22931927	22937272	5346	1	LOC_Os01g40610	LOC_Os01g40610.1	0
Chr1	22948080	22948779	700	*	.	1000	.	-1	30.45613	-1	269	Promoter	1	22948164	22952187	4024	1	LOC_Os01g40620	LOC_Os01g40620.1	0
Chr1	22963989	22964546	558	*	.	193	.	-1	6.98437	-1	284	Distal Intergenic	1	22954908	22959225	4318	2	LOC_Os01g40630	LOC_Os01g40630.1	-4764
Chr1	22973715	22974438	724	*	.	478	.	-1	11.05304	-1	371	Distal Intergenic	1	22979942	22982445	2504	2	LOC_Os01g40640	LOC_Os01g40640.4	8007
Chr1	22982192	22983164	973	*	.	785	.	-1	12.96555	-1	550	Promoter	1	22979942	22982445	2504	2	LOC_Os01g40640	LOC_Os01g40640.4	0
Chr1	22988113	22988807	695	*	.	1000	.	-1	24.76764	-1	460	Promoter	1	22988229	22992468	4240	1	LOC_Os01g40670	LOC_Os01g40670.1	0
Chr1	22992555	22993304	750	*	.	193	.	-1	6.18695	-1	194	Promoter	1	22992552	22994171	1620	2	LOC_Os01g40680	LOC_Os01g40680.1	867
Chr1	22993494	22994272	779	*	.	396	.	-1	7.82393	-1	548	Promoter	1	22992552	22994171	1620	2	LOC_Os01g40680	LOC_Os01g40680.1	0
Chr1	22997942	22998381	440	*	.	1000	.	-1	19.62877	-1	242	Promoter	1	22996030	22998507	2478	2	LOC_Os01g40690	LOC_Os01g40690.1	126
Chr1	23003467	23004256	790	*	.	193	.	-1	6.98437	-1	500	Promoter	1	23003671	23005010	1340	1	LOC_Os01g40710	LOC_Os01g40710.1	0
Chr1	23025321	23026119	799	*	.	345	.	-1	7.53947	-1	518	Promoter	1	23023042	23026116	3075	2	LOC_Os01g40750	LOC_Os01g40750.1	0
Chr1	23030235	23030683	449	*	.	1000	.	-1	21.22344	-1	190	Promoter	1	23030252	23031000	749	1	LOC_Os01g40760	LOC_Os01g40760.1	0
Chr1	23073540	23074098	559	*	.	1000	.	-1	30.47958	-1	338	Promoter	1	23073579	23079781	6203	1	LOC_Os01g40820	LOC_Os01g40820.1	0
Chr1	23080178	23080932	755	*	.	980	.	-1	15.54005	-1	495	Downstream (1-2kb)	1	23073579	23079781	6203	1	LOC_Os01g40820	LOC_Os01g40820.1	6599
Chr1	23090699	23091262	564	*	.	1000	.	-1	19.53016	-1	327	Promoter	1	23090754	23095249	4496	1	LOC_Os01g40840	LOC_Os01g40840.2	0
Chr1	23171176	23171727	552	*	.	415	.	-1	8.7044	-1	347	Promoter	1	23171263	23171886	624	1	LOC_Os01g40960	LOC_Os01g40960.1	0
Chr1	23189031	23190035	1005	*	.	1000	.	-1	21.3114	-1	672	Promoter	1	23189362	23213692	24331	1	LOC_Os01g40990	LOC_Os01g40990.3	0
Chr1	23214313	23214800	488	*	.	1000	.	-1	22.09008	-1	225	Promoter	1	23214622	23215297	676	2	LOC_Os01g41000	LOC_Os01g41000.1	497
Chr1	23237119	23237616	498	*	.	590	.	-1	11.24378	-1	235	Promoter	1	23234635	23237672	3038	2	LOC_Os01g41030	LOC_Os01g41030.1	56
Chr1	23239789	23240406	618	*	.	1000	.	-1	18.296	-1	303	Promoter	1	23240045	23241815	1771	1	LOC_Os01g41040	LOC_Os01g41040.1	0
Chr1	23291905	23292268	364	*	.	193	.	-1	4.95499	-1	184	Promoter	1	23291659	23292667	1009	2	LOC_Os01g41140	LOC_Os01g41140.1	399
Chr1	23303048	23303555	508	*	.	514	.	-1	10.9116	-1	301	Promoter	1	23300866	23302958	2093	2	LOC_Os01g41160	LOC_Os01g41160.1	-90
Chr1	23316279	23316919	641	*	.	607	.	-1	11.58007	-1	247	Promoter	1	23316216	23322915	6700	1	LOC_Os01g41190	LOC_Os01g41190.1	63
Chr1	23328700	23329232	533	*	.	1000	.	-1	21.74028	-1	192	Promoter	1	23328798	23331792	2995	1	LOC_Os01g41210	LOC_Os01g41210.1	0
Chr1	23333047	23333554	508	*	.	435	.	-1	10.08433	-1	311	Promoter	1	23333010	23337594	4585	1	LOC_Os01g41220	LOC_Os01g41220.2	37
Chr1	23347577	23348608	1032	*	.	1000	.	-1	21.22344	-1	263	Promoter	1	23347750	23349394	1645	1	LOC_Os01g41250	LOC_Os01g41250.1	0
Chr1	23360480	23361390	911	*	.	620	.	-1	12.6132	-1	505	Promoter	1	23360626	23362332	1707	1	LOC_Os01g41280	LOC_Os01g41280.1	0
Chr1	23402309	23403091	783	*	.	193	.	-1	6.18695	-1	196	Promoter	1	23402326	23404122	1797	1	LOC_Os01g41360	LOC_Os01g41360.1	0
Chr1	23423589	23424175	587	*	.	193	.	-1	7.2596	-1	256	Promoter	1	23424049	23424369	321	1	LOC_Os01g41390	LOC_Os01g41390.1	0
Chr1	23433385	23434236	852	*	.	829	.	-1	17.09332	-1	459	Distal Intergenic	1	23439509	23441397	1889	1	LOC_Os01g41400	LOC_Os01g41400.1	-5273
Chr1	23511237	23512237	1001	*	.	193	.	-1	5.19145	-1	540	Promoter	1	23510098	23512343	2246	2	LOC_Os01g41530	LOC_Os01g41530.1	106
Chr1	23515294	23516410	1117	*	.	434	.	-1	8.11293	-1	607	Promoter	1	23515004	23516896	1893	1	LOC_Os01g41550	LOC_Os01g41550.1	290
Chr1	23543817	23544461	645	*	.	487	.	-1	9.00679	-1	426	Downstream (1-2kb)	1	23545552	23546937	1386	2	LOC_Os01g41580	LOC_Os01g41580.1	2476
Chr1	23557114	23557691	578	*	.	882	.	-1	17.60139	-1	368	Promoter	1	23553683	23557654	3972	2	LOC_Os01g41610	LOC_Os01g41610.1	0
Chr1	23566652	23567199	548	*	.	193	.	-1	6.71382	-1	225	Promoter	1	23561705	23567329	5625	2	LOC_Os01g41620	LOC_Os01g41620.1	130
Chr1	23570113	23570812	700	*	.	607	.	-1	10.9116	-1	360	Promoter	1	23569779	23576544	6766	1	LOC_Os01g41630	LOC_Os01g41630.1	334
Chr1	23577252	23577752	501	*	.	1000	.	-1	24.83192	-1	229	Promoter	1	23577237	23580555	3319	1	LOC_Os01g41640	LOC_Os01g41640.1	15
Chr1	23581068	23582310	1243	*	.	342	.	-1	9.1532	-1	246	Promoter	1	23581143	23584760	3618	1	LOC_Os01g41650	LOC_Os01g41650.1	0
Chr1	23622963	23623462	500	*	.	193	.	-1	6.33449	-1	244	Promoter	1	23624289	23627032	2744	1	LOC_Os01g41730	LOC_Os01g41730.1	-827
Chr1	23630816	23631298	483	*	.	578	.	-1	11.58007	-1	208	Promoter	1	23630444	23631237	794	1	LOC_Os01g41740	LOC_Os01g41740.1	372
Chr1	23638005	23638417	413	*	.	411	.	-1	9.00679	-1	132	Promoter	1	23637242	23637568	327	2	LOC_Os01g41760	LOC_Os01g41760.1	-437
Chr1	23644723	23645502	780	*	.	521	.	-1	11.25318	-1	179	Downstream (2-3kb)	1	23639654	23642880	3227	2	LOC_Os01g41770	LOC_Os01g41770.1	-1843
Chr1	23657338	23658619	1282	*	.	193	.	-1	8.40643	-1	846	Promoter	1	23656010	23658316	2307	2	LOC_Os01g41790	LOC_Os01g41790.1	0
Chr1	23672039	23672659	621	*	.	193	.	-1	8.40643	-1	208	Downstream (<1kb)	1	23673292	23675869	2578	2	LOC_Os01g41810	LOC_Os01g41810.1	3210
Chr1	23703980	23704429	450	*	.	561	.	-1	12.26482	-1	208	Promoter	1	23702080	23704044	1965	2	LOC_Os01g41850	LOC_Os01g41850.1	0
Chr1	23728259	23729469	1211	*	.	193	.	-1	6.448	-1	604	Promoter	1	23728942	23733077	4136	1	LOC_Os01g41870	LOC_Os01g41870.2	0
Chr1	23734469	23735133	665	*	.	535	.	-1	10.58355	-1	387	Distal Intergenic	1	23728942	23733077	4136	1	LOC_Os01g41870	LOC_Os01g41870.2	5527
Chr1	23744506	23744967	462	*	.	193	.	-1	6.448	-1	260	Promoter	1	23740813	23744995	4183	2	LOC_Os01g41880	LOC_Os01g41880.1	28
Chr1	23750582	23751481	900	*	.	653	.	-1	14.1748	-1	579	Exon (LOC_Os01g41890.1/LOC_Os01g41890, exon 2 of 2)	1	23746840	23751713	4874	1	LOC_Os01g41890	LOC_Os01g41890.1	3742
Chr1	23760530	23760954	425	*	.	193	.	-1	6.07783	-1	185	Promoter	1	23760347	23762500	2154	1	LOC_Os01g41900	LOC_Os01g41900.2	183
Chr1	23761446	23762013	568	*	.	193	.	-1	6.33449	-1	225	Exon (LOC_Os01g41900.1/LOC_Os01g41900, exon 2 of 3)	1	23760347	23762500	2154	1	LOC_Os01g41900	LOC_Os01g41900.2	1099
Chr1	23771759	23773032	1274	*	.	1000	.	-1	17.89157	-1	842	Promoter	1	23772315	23772683	369	2	LOC_Os01g41920	LOC_Os01g41920.1	0
Chr1	23780130	23780751	622	*	.	1000	.	-1	20.46346	-1	293	Distal Intergenic	1	23782487	23785775	3289	1	LOC_Os01g41950	LOC_Os01g41950.1	-1736
Chr1	23783064	23783981	918	*	.	700	.	-1	14.046	-1	664	Promoter	1	23782487	23785775	3289	1	LOC_Os01g41950	LOC_Os01g41950.1	577
Chr1	23784212	23785536	1325	*	.	875	.	-1	17.2063	-1	375	Exon (LOC_Os01g41950.1/LOC_Os01g41950, exon 2 of 2)	1	23782487	23785775	3289	1	LOC_Os01g41950	LOC_Os01g41950.1	1725
Chr1	23787908	23788849	942	*	.	193	.	-1	7.72861	-1	537	Promoter	1	23787960	23796972	9013	1	LOC_Os01g41960	LOC_Os01g41960.1	0
Chr1	23789822	23791118	1297	*	.	473	.	-1	8.7044	-1	500	Exon (LOC_Os01g41960.1/LOC_Os01g41960, exon 2 of 6)	1	23787960	23796972	9013	1	LOC_Os01g41960	LOC_Os01g41960.1	1862
Chr1	23800752	23802018	1267	*	.	1000	.	-1	36.5373	-1	347	Promoter	1	23801274	23801986	713	1	LOC_Os01g41970	LOC_Os01g41970.1	0
Chr1	23806108	23806707	600	*	.	569	.	-1	10.58355	-1	197	Promoter	1	23806124	23808853	2730	1	LOC_Os01g41980	LOC_Os01g41980.1	0
Chr1	23810867	23811505	639	*	.	564	.	-1	12.74834	-1	240	Promoter	1	23810148	23811557	1410	2	LOC_Os01g41990	LOC_Os01g41990.1	52
Chr1	23813292	23814658	1367	*	.	377	.	-1	7.2596	-1	493	Promoter	1	23812709	23814712	2004	1	LOC_Os01g42000	LOC_Os01g42000.1	583
Chr1	23818732	23819248	517	*	.	890	.	-1	14.41386	-1	312	Promoter	1	23814822	23819246	4425	2	LOC_Os01g42010	LOC_Os01g42010.2	0
Chr1	23829792	23830366	575	*	.	565	.	-1	10.25969	-1	215	Promoter	1	23829862	23830602	741	1	LOC_Os01g42024	LOC_Os01g42024.1	0
Chr1	23842475	23843227	753	*	.	1000	.	-1	27.13319	-1	349	Promoter	1	23843274	23846881	3608	1	LOC_Os01g42040	LOC_Os01g42040.1	-47
Chr1	23856755	23857400	646	*	.	682	.	-1	14.7855	-1	454	Exon (LOC_Os01g42080.1/LOC_Os01g42080, exon 2 of 8)	1	23855728	23861840	6113	1	LOC_Os01g42080	LOC_Os01g42080.1	1027
Chr1	23881787	23882419	633	*	.	193	.	-1	6.86192	-1	177	Promoter	1	23881900	23884206	2307	1	LOC_Os01g42120	LOC_Os01g42120.1	0
Chr1	23887185	23888225	1041	*	.	529	.	-1	9.94004	-1	231	Promoter	1	23886843	23888187	1345	2	LOC_Os01g42140	LOC_Os01g42140.2	0
Chr1	23894775	23895197	423	*	.	507	.	-1	9.31355	-1	228	Downstream (1-2kb)	1	23896936	23897459	524	2	LOC_Os01g42160	LOC_Os01g42160.1	2262
Chr1	23902066	23902679	614	*	.	1000	.	-1	17.09332	-1	307	Downstream (<1kb)	1	23896936	23897459	524	2	LOC_Os01g42160	LOC_Os01g42160.1	-4607
Chr1	23914211	23914634	424	*	.	193	.	-1	7.68764	-1	207	Promoter	1	23914148	23914895	748	1	LOC_Os01g42200	LOC_Os01g42200.1	63
Chr1	23919382	23919831	450	*	.	576	.	-1	11.58007	-1	220	Promoter	1	23919358	23921129	1772	1	LOC_Os01g42210	LOC_Os01g42210.1	24
Chr1	23920921	23921489	569	*	.	436	.	-1	8.40643	-1	273	Promoter	1	23922344	23922862	519	1	LOC_Os01g42220	LOC_Os01g42220.1	-855
Chr1	23934341	23935008	668	*	.	397	.	-1	7.53947	-1	362	Distal Intergenic	1	23929691	23933451	3761	1	LOC_Os01g42234	LOC_Os01g42234.2	4650
Chr1	23980290	23981619	1330	*	.	428	.	-1	9.76973	-1	1011	Promoter	1	23975949	23982081	6133	2	LOC_Os01g42294	LOC_Os01g42294.1	462
Chr1	24026773	24027508	736	*	.	383	.	-1	9.76973	-1	202	Promoter	1	24022059	24027535	5477	2	LOC_Os01g42330	LOC_Os01g42330.1	27
Chr1	24075461	24076121	661	*	.	193	.	-1	7.82393	-1	304	Exon (LOC_Os01g42380.1/LOC_Os01g42380, exon 19 of 21)	1	24065207	24073621	8415	2	LOC_Os01g42370	LOC_Os01g42370.1	-1840
Chr1	24126575	24127321	747	*	.	1000	.	-1	20.37007	-1	395	Promoter	1	24126549	24129627	3079	1	LOC_Os01g42430	LOC_Os01g42430.1	26
Chr1	24136722	24137613	892	*	.	955	.	-1	16.30941	-1	363	Promoter	1	24136871	24144338	7468	1	LOC_Os01g42460	LOC_Os01g42460.1	0
Chr1	24145855	24146443	589	*	.	1000	.	-1	19.11532	-1	296	Promoter	1	24145843	24149003	3161	1	LOC_Os01g42470	LOC_Os01g42470.2	12
Chr1	24153362	24154124	763	*	.	1000	.	-1	17.89157	-1	564	Promoter	1	24150983	24154101	3119	2	LOC_Os01g42480	LOC_Os01g42480.1	0
Chr1	24161820	24162647	828	*	.	1000	.	-1	23.04628	-1	521	Promoter	1	24155647	24162572	6926	2	LOC_Os01g42490	LOC_Os01g42490.1	0
Chr1	24165543	24166344	802	*	.	1000	.	-1	20.79509	-1	536	Promoter	1	24163351	24166211	2861	2	LOC_Os01g42500	LOC_Os01g42500.1	0
Chr1	24195401	24195877	477	*	.	1000	.	-1	27.0852	-1	212	Promoter	1	24195819	24196265	447	1	LOC_Os01g42550	LOC_Os01g42550.1	0
Chr1	24244019	24245273	1255	*	.	341	.	-1	6.71382	-1	1040	Promoter	1	24239930	24245230	5301	2	LOC_Os01g42620	LOC_Os01g42620.1	0
Chr1	24248891	24249350	460	*	.	1000	.	-1	16.30941	-1	206	Promoter	1	24245731	24249379	3649	2	LOC_Os01g42630	LOC_Os01g42630.2	29
Chr1	24255157	24256022	866	*	.	507	.	-1	11.71922	-1	415	Promoter	1	24255299	24259958	4660	1	LOC_Os01g42650	LOC_Os01g42650.1	0
Chr1	24276907	24277383	477	*	.	393	.	-1	8.85134	-1	255	Promoter	1	24277095	24280999	3905	1	LOC_Os01g42690	LOC_Os01g42690.2	0
Chr1	24292428	24294723	2296	*	.	353	.	-1	6.71382	-1	952	Promoter	1	24292537	24299697	7161	1	LOC_Os01g42710	LOC_Os01g42710.1	0
Chr1	24300117	24300859	743	*	.	1000	.	-1	22.09008	-1	259	Promoter	1	24300144	24301232	1089	1	LOC_Os01g42720	LOC_Os01g42720.2	0
Chr1	24312371	24313274	904	*	.	721	.	-1	12.96555	-1	577	Promoter	1	24312601	24317553	4953	1	LOC_Os01g42730	LOC_Os01g42730.1	0
Chr1	24341163	24341952	790	*	.	1000	.	-1	23.86237	-1	367	Promoter	1	24341214	24343585	2372	1	LOC_Os01g42770	LOC_Os01g42770.1	0
Chr1	24359973	24360541	569	*	.	676	.	-1	14.046	-1	332	Promoter	1	24354151	24360484	6334	2	LOC_Os01g42800	LOC_Os01g42800.1	0
Chr1	24370798	24371344	547	*	.	193	.	-1	5.67936	-1	190	Promoter	1	24368724	24372156	3433	2	LOC_Os01g42820	LOC_Os01g42820.2	812
Chr1	24375892	24376402	511	*	.	425	.	-1	9.62465	-1	268	Promoter	1	24375877	24379929	4053	1	LOC_Os01g42830	LOC_Os01g42830.1	15
Chr1	24386085	24386615	531	*	.	802	.	-1	13.32182	-1	325	Promoter	1	24380636	24386687	6052	2	LOC_Os01g42850	LOC_Os01g42850.1	72
Chr1	24387127	24387658	532	*	.	1000	.	-1	27.13319	-1	242	Promoter	1	24380636	24386687	6052	2	LOC_Os01g42850	LOC_Os01g42850.2	-440
Chr1	24399509	24400825	1317	*	.	484	.	-1	9.00679	-1	784	Promoter	1	24397508	24400705	3198	2	LOC_Os01g42880	LOC_Os01g42880.1	0
Chr1	24418704	24419256	553	*	.	392	.	-1	8.11293	-1	262	Downstream (1-2kb)	1	24415719	24416848	1130	2	LOC_Os01g42909	LOC_Os01g42909.1	-1856
Chr1	24428233	24428910	678	*	.	1000	.	-1	26.6669	-1	222	Promoter	1	24428640	24434134	5495	1	LOC_Os01g42950	LOC_Os01g42950.3	0
Chr1	24446345	24446892	548	*	.	193	.	-1	6.98437	-1	254	Distal Intergenic	1	24461037	24465044	4008	1	LOC_Os01g42960	LOC_Os01g42960.1	-14145
Chr1	24447307	24447684	378	*	.	193	.	-1	6.71382	-1	184	Distal Intergenic	1	24461037	24465044	4008	1	LOC_Os01g42960	LOC_Os01g42960.1	-13353
Chr1	24462368	24463097	730	*	.	193	.	-1	5.33662	-1	403	Exon (LOC_Os01g42960.1/LOC_Os01g42960, exon 2 of 7)	1	24461037	24465044	4008	1	LOC_Os01g42960	LOC_Os01g42960.1	1331
Chr1	24477822	24478450	629	*	.	644	.	-1	11.24378	-1	405	Promoter	1	24471926	24478431	6506	2	LOC_Os01g42970	LOC_Os01g42970.1	0
Chr1	24480772	24481328	557	*	.	1000	.	-1	19.53016	-1	191	Promoter	1	24480855	24482542	1688	1	LOC_Os01g42980	LOC_Os01g42980.3	0
Chr1	24484415	24485674	1260	*	.	1000	.	-1	23.41448	-1	375	Promoter	1	24484549	24487831	3283	1	LOC_Os01g42990	LOC_Os01g42990.1	0
Chr1	24486516	24487752	1237	*	.	639	.	-1	13.81247	-1	348	Exon (LOC_Os01g42990.1/LOC_Os01g42990, exon 3 of 5)	1	24484549	24487831	3283	1	LOC_Os01g42990	LOC_Os01g42990.1	1967
Chr1	24487874	24488376	503	*	.	683	.	-1	11.92043	-1	249	Distal Intergenic	1	24484549	24487831	3283	1	LOC_Os01g42990	LOC_Os01g42990.1	3325
Chr1	24496190	24496917	728	*	.	1000	.	-1	17.09332	-1	228	Exon (LOC_Os01g43010.2/LOC_Os01g43010, exon 5 of 6)	1	24491925	24497895	5971	1	LOC_Os01g43010	LOC_Os01g43010.2	4265
Chr1	24546103	24546777	675	*	.	810	.	-1	16.42671	-1	467	Promoter	1	24534827	24546695	11869	2	LOC_Os01g43030	LOC_Os01g43030.1	0
Chr1	24548135	24548794	660	*	.	193	.	-1	7.53947	-1	321	Distal Intergenic	1	24534827	24546695	11869	2	LOC_Os01g43030	LOC_Os01g43030.1	-1440
Chr1	24552483	24553945	1463	*	.	712	.	-1	12.26482	-1	1181	Exon (LOC_Os01g43040.1/LOC_Os01g43040, exon 4 of 4)	1	24551955	24555579	3625	2	LOC_Os01g43040	LOC_Os01g43040.1	1634
Chr1	24554512	24554966	455	*	.	501	.	-1	9.94004	-1	219	Promoter	1	24551955	24555579	3625	2	LOC_Os01g43040	LOC_Os01g43040.1	613
Chr1	24559165	24560086	922	*	.	435	.	-1	8.40643	-1	222	Promoter	1	24559329	24568663	9335	1	LOC_Os01g43050	LOC_Os01g43050.1	0
Chr1	24569199	24569625	427	*	.	193	.	-1	5.95462	-1	197	Exon (LOC_Os01g43060.1/LOC_Os01g43060, exon 5 of 5)	1	24569001	24571535	2535	2	LOC_Os01g43060	LOC_Os01g43060.1	1910
Chr1	24571032	24571604	573	*	.	649	.	-1	11.58007	-1	351	Promoter	1	24569001	24571535	2535	2	LOC_Os01g43060	LOC_Os01g43060.1	0
Chr1	24573001	24573427	427	*	.	763	.	-1	16.04227	-1	251	Promoter	1	24572982	24576293	3312	1	LOC_Os01g43070	LOC_Os01g43070.2	19
Chr1	24578938	24579350	413	*	.	193	.	-1	3.84971	-1	150	Downstream (<1kb)	1	24575303	24576859	1557	2	LOC_Os01g43080	LOC_Os01g43080.1	-2079
Chr1	24581249	24582036	788	*	.	193	.	-1	7.82393	-1	491	Promoter	1	24579621	24582077	2457	2	LOC_Os01g43090	LOC_Os01g43090.1	41
Chr1	24598200	24598683	484	*	.	766	.	-1	16.04227	-1	259	Promoter	1	24598181	24601892	3712	1	LOC_Os01g43120	LOC_Os01g43120.1	19
Chr1	24602126	24602622	497	*	.	820	.	-1	13.32182	-1	309	Promoter	1	24602225	24605528	3304	1	LOC_Os01g43130	LOC_Os01g43130.1	0
Chr1	24622472	24623237	766	*	.	774	.	-1	13.68198	-1	510	Promoter	1	24616103	24622747	6645	2	LOC_Os01g43150	LOC_Os01g43150.3	0
Chr1	24629375	24630157	783	*	.	466	.	-1	9.00679	-1	269	Promoter	1	24629270	24632332	3063	1	LOC_Os01g43160	LOC_Os01g43160.1	105
Chr1	24631670	24632114	445	*	.	193	.	-1	5.43292	-1	197	Exon (LOC_Os01g43160.1/LOC_Os01g43160, exon 6 of 6)	1	24629270	24632332	3063	1	LOC_Os01g43160	LOC_Os01g43160.1	2400
Chr1	24633867	24634618	752	*	.	193	.	-1	7.68764	-1	230	Exon (LOC_Os01g43170.1/LOC_Os01g43170, exon 11 of 11)	1	24629270	24632332	3063	1	LOC_Os01g43160	LOC_Os01g43160.1	4597
Chr1	24638620	24639293	674	*	.	1000	.	-1	18.296	-1	342	Promoter	1	24633744	24639276	5533	2	LOC_Os01g43170	LOC_Os01g43170.1	0
Chr1	24691335	24691905	571	*	.	1000	.	-1	23.41448	-1	268	Promoter	1	24691392	24697071	5680	1	LOC_Os01g43220	LOC_Os01g43220.1	0
Chr1	24708493	24708885	393	*	.	500	.	-1	9.31355	-1	250	Promoter	1	24703771	24708911	5141	2	LOC_Os01g43250	LOC_Os01g43250.1	26
Chr1	24712942	24713502	561	*	.	193	.	-1	5.09929	-1	205	Promoter	1	24712170	24713612	1443	2	LOC_Os01g43270	LOC_Os01g43270.1	110
Chr1	24791972	24792721	750	*	.	1000	.	-1	18.296	-1	360	Promoter	1	24792133	24794372	2240	1	LOC_Os01g43360	LOC_Os01g43360.1	0
Chr1	24808599	24809051	453	*	.	193	.	-1	7.68764	-1	172	Promoter	1	24808519	24813399	4881	1	LOC_Os01g43370	LOC_Os01g43370.2	80
Chr1	24813799	24814181	383	*	.	551	.	-1	10.25969	-1	229	Exon (LOC_Os01g43380.1/LOC_Os01g43380, exon 9 of 9)	1	24811070	24813010	1941	1	LOC_Os01g43372	LOC_Os01g43372.1	2729
Chr1	24819719	24820423	705	*	.	964	.	-1	15.54005	-1	227	Distal Intergenic	1	24813546	24818485	4940	2	LOC_Os01g43380	LOC_Os01g43380.1	-1234
Chr1	24827460	24828236	777	*	.	1000	.	-1	21.3114	-1	531	Promoter	1	24823997	24828139	4143	2	LOC_Os01g43390	LOC_Os01g43390.2	0
Chr1	24833483	24834301	819	*	.	937	.	-1	14.7855	-1	483	Promoter	1	24833040	24834140	1101	2	LOC_Os01g43400	LOC_Os01g43400.1	0
Chr1	24839107	24840286	1180	*	.	585	.	-1	11.58007	-1	261	Promoter	1	24839124	24843618	4495	1	LOC_Os01g43410	LOC_Os01g43410.1	0
Chr1	24845938	24846887	950	*	.	553	.	-1	10.25969	-1	325	Promoter	1	24843730	24846915	3186	2	LOC_Os01g43420	LOC_Os01g43420.1	28
Chr1	24850503	24851300	798	*	.	981	.	-1	19.53016	-1	377	Promoter	1	24850441	24851298	858	2	LOC_Os01g43430	LOC_Os01g43430.1	0
Chr1	24909755	24911537	1783	*	.	531	.	-1	12.05831	-1	589	Exon (LOC_Os01g43510.1/LOC_Os01g43510, exon 1 of 1)	1	24908651	24910102	1452	1	LOC_Os01g43510	LOC_Os01g43510.1	1104
Chr1	24923155	24924688	1534	*	.	693	.	-1	11.92043	-1	540	Promoter	1	24913480	24923343	9864	2	LOC_Os01g43520	LOC_Os01g43520.1	0
Chr1	24937732	24938533	802	*	.	854	.	-1	14.046	-1	381	Promoter	1	24937665	24942905	5241	1	LOC_Os01g43540	LOC_Os01g43540.1	67
Chr1	24951657	24952344	688	*	.	655	.	-1	14.1748	-1	434	Promoter	1	24951985	24952773	789	1	LOC_Os01g43560	LOC_Os01g43560.1	0
Chr1	24958539	24959337	799	*	.	562	.	-1	12.74834	-1	290	Promoter	1	24958511	24962850	4340	1	LOC_Os01g43580	LOC_Os01g43580.1	28
Chr1	24967459	24968362	904	*	.	193	.	-1	6.71382	-1	299	Promoter	1	24967449	24969047	1599	1	LOC_Os01g43590	LOC_Os01g43590.1	10
Chr1	24978451	24979403	953	*	.	682	.	-1	12.6132	-1	207	Downstream (1-2kb)	1	24975992	24977411	1420	2	LOC_Os01g43600	LOC_Os01g43600.1	-1040
Chr1	24981851	24982642	792	*	.	193	.	-1	6.448	-1	433	Promoter	1	24981173	24982666	1494	2	LOC_Os01g43610	LOC_Os01g43610.1	24
Chr1	24984101	24984655	555	*	.	1000	.	-1	20.79509	-1	251	Distal Intergenic	1	24981173	24982666	1494	2	LOC_Os01g43610	LOC_Os01g43610.1	-1435
Chr1	24994311	24995562	1252	*	.	1000	.	-1	22.52831	-1	529	Promoter	1	24994732	24997798	3067	1	LOC_Os01g43630	LOC_Os01g43630.3	0
Chr1	25020825	25021665	841	*	.	1000	.	-1	19.94842	-1	522	Distal Intergenic	1	25023687	25024904	1218	1	LOC_Os01g43660	LOC_Os01g43660.1	-2022
Chr1	25032988	25033398	411	*	.	442	.	-1	9.00679	-1	210	Promoter	1	25029794	25033246	3453	2	LOC_Os01g43680	LOC_Os01g43680.1	0
Chr1	25042880	25043652	773	*	.	193	.	-1	5.67936	-1	364	Exon (LOC_Os01g43700.2/LOC_Os01g43700, exon 5 of 6)	1	25040701	25044050	3350	1	LOC_Os01g43700	LOC_Os01g43700.1	2179
Chr1	25074785	25075201	417	*	.	585	.	-1	11.58007	-1	244	Promoter	1	25073849	25078549	4701	1	LOC_Os01g43774	LOC_Os01g43774.1	936
Chr1	25114191	25114580	390	*	.	491	.	-1	11.38411	-1	164	Promoter	1	25114081	25118368	4288	1	LOC_Os01g43844	LOC_Os01g43844.1	110
Chr1	25117519	25118060	542	*	.	440	.	-1	9.00679	-1	301	Exon (LOC_Os01g43844.1/LOC_Os01g43844, exon 4 of 5)	1	25119734	25121927	2194	1	LOC_Os01g43851	LOC_Os01g43851.1	-1674
Chr1	25144518	25145138	621	*	.	193	.	-1	6.448	-1	95	Promoter	1	25144495	25146560	2066	1	LOC_Os01g43890	LOC_Os01g43890.1	23
Chr1	25146851	25147438	588	*	.	193	.	-1	6.98437	-1	257	Promoter	1	25146710	25147447	738	2	LOC_Os01g43895	LOC_Os01g43895.1	9
Chr1	25157676	25158352	677	*	.	1000	.	-1	20.79509	-1	283	Promoter	1	25152102	25158379	6278	2	LOC_Os01g43910	LOC_Os01g43910.1	27
Chr1	25226733	25227522	790	*	.	1000	.	-1	27.60247	-1	303	Promoter	1	25226665	25233778	7114	1	LOC_Os01g44040	LOC_Os01g44040.3	68
Chr1	25234508	25235695	1188	*	.	441	.	-1	9.62465	-1	535	Promoter	1	25234661	25238165	3505	1	LOC_Os01g44050	LOC_Os01g44050.1	0
Chr1	25271319	25271730	412	*	.	376	.	-1	9.1532	-1	148	Promoter	1	25271543	25273512	1970	1	LOC_Os01g44090	LOC_Os01g44090.1	0
Chr1	25281662	25283415	1754	*	.	395	.	-1	7.2596	-1	921	Promoter	1	25281682	25286614	4933	1	LOC_Os01g44110	LOC_Os01g44110.1	0
Chr1	25291306	25291797	492	*	.	193	.	-1	5.43292	-1	155	Promoter	1	25291338	25298072	6735	1	LOC_Os01g44130	LOC_Os01g44130.1	0
Chr1	25326176	25327008	833	*	.	534	.	-1	9.94004	-1	484	Promoter	1	25326102	25326705	604	2	LOC_Os01g44180	LOC_Os01g44180.1	0
Chr1	25330776	25331601	826	*	.	1000	.	-1	40.30048	-1	244	Promoter	1	25330939	25331259	321	2	LOC_Os01g44190	LOC_Os01g44190.1	0
Chr1	25350488	25351535	1048	*	.	193	.	-1	4.95499	-1	536	Promoter	1	25350614	25351550	937	2	LOC_Os01g44210	LOC_Os01g44210.1	15
Chr1	25352447	25352880	434	*	.	193	.	-1	5.67936	-1	261	Promoter	1	25353769	25361949	8181	1	LOC_Os01g44220	LOC_Os01g44220.1	-889
Chr1	25353699	25354227	529	*	.	865	.	-1	14.046	-1	243	Promoter	1	25353769	25361949	8181	1	LOC_Os01g44220	LOC_Os01g44220.1	0
Chr1	25363067	25363798	732	*	.	596	.	-1	13.0992	-1	271	Promoter	1	25363088	25366104	3017	1	LOC_Os01g44230	LOC_Os01g44230.2	0
Chr1	25378063	25378544	482	*	.	380	.	-1	7.2596	-1	238	Distal Intergenic	1	25382698	25384678	1981	1	LOC_Os01g44260	LOC_Os01g44260.1	-4154
Chr1	25413315	25414043	729	*	.	1000	.	-1	40.78878	-1	340	Promoter	1	25413487	25413963	477	1	LOC_Os01g44290	LOC_Os01g44290.1	0
Chr1	25466362	25467029	668	*	.	193	.	-1	6.07783	-1	329	Promoter	1	25466363	25474257	7895	1	LOC_Os01g44394	LOC_Os01g44394.1	0
Chr1	25479067	25481539	2473	*	.	433	.	-1	8.40643	-1	1088	Exon (LOC_Os01g44430.1/LOC_Os01g44430, exon 3 of 4)	1	25476744	25482973	6230	2	LOC_Os01g44430	LOC_Os01g44430.1	1434
Chr1	25490144	25490625	482	*	.	1000	.	-1	28.54988	-1	218	Distal Intergenic	1	25495237	25496324	1088	2	LOC_Os01g44940	LOC_Os01g44940.1	5699
Chr1	25522703	25523307	605	*	.	690	.	-1	12.6132	-1	404	Promoter	1	25519992	25523268	3277	2	LOC_Os01g44980	LOC_Os01g44980.1	0
Chr1	25531804	25532154	351	*	.	193	.	-1	6.71382	-1	129	Promoter	1	25532456	25532807	352	1	LOC_Os01g45000	LOC_Os01g45000.1	-302
Chr1	25549190	25549715	526	*	.	436	.	-1	10.08433	-1	210	Promoter	1	25541772	25548916	7145	2	LOC_Os01g45020	LOC_Os01g45020.1	-274
Chr1	25588509	25589149	641	*	.	505	.	-1	12.74834	-1	366	Promoter	1	25585751	25589162	3412	2	LOC_Os01g45070	LOC_Os01g45070.1	13
Chr1	25636991	25637403	413	*	.	349	.	-1	9.1532	-1	231	Promoter	1	25636958	25640563	3606	1	LOC_Os01g45190	LOC_Os01g45190.3	33
Chr1	25700097	25700503	407	*	.	193	.	-1	5.57885	-1	261	Promoter	1	25700370	25705090	4721	1	LOC_Os01g45274	LOC_Os01g45274.4	0
Chr1	25707516	25708008	493	*	.	1000	.	-1	19.11532	-1	215	Promoter	1	25708316	25714989	6674	1	LOC_Os01g45290	LOC_Os01g45290.1	-308
Chr1	25716704	25717193	490	*	.	398	.	-1	9.1532	-1	271	Distal Intergenic	1	25721072	25721797	726	1	LOC_Os01g45310	LOC_Os01g45310.1	-3879
Chr1	25755401	25755876	476	*	.	690	.	-1	14.5409	-1	268	Promoter	1	25752222	25755783	3562	2	LOC_Os01g45370	LOC_Os01g45370.1	0
Chr1	25781488	25782976	1489	*	.	873	.	-1	17.09332	-1	524	Promoter	1	25777453	25781934	4482	2	LOC_Os01g45439	LOC_Os01g45439.1	0
Chr1	25792629	25793441	813	*	.	193	.	-1	5.93072	-1	380	Promoter	1	25792699	25797614	4916	1	LOC_Os01g45460	LOC_Os01g45460.1	0
Chr1	25812160	25812618	459	*	.	424	.	-1	9.76973	-1	194	Promoter	1	25807381	25811808	4428	2	LOC_Os01g45490	LOC_Os01g45490.1	-352
Chr1	25819150	25820344	1195	*	.	193	.	-1	5.93072	-1	858	Distal Intergenic	1	25812076	25814006	1931	2	LOC_Os01g45500	LOC_Os01g45500.1	-5144
Chr1	25842802	25843635	834	*	.	712	.	-1	12.26482	-1	630	Promoter	1	25841526	25843517	1992	2	LOC_Os01g45530	LOC_Os01g45530.1	0
Chr1	25845844	25846426	583	*	.	193	.	-1	8.11293	-1	173	Distal Intergenic	1	25841526	25843517	1992	2	LOC_Os01g45530	LOC_Os01g45530.1	-2327
Chr1	25863702	25865543	1842	*	.	193	.	-1	7.82393	-1	1099	Promoter	1	25863702	25868344	4643	1	LOC_Os01g45550	LOC_Os01g45550.3	0
Chr1	25908170	25908599	430	*	.	584	.	-1	12.6132	-1	208	Promoter	1	25907974	25908231	258	2	LOC_Os01g45600	LOC_Os01g45600.1	0
Chr1	25922353	25923122	770	*	.	850	.	-1	15.54005	-1	351	Promoter	1	25917623	25922978	5356	2	LOC_Os01g45620	LOC_Os01g45620.1	0
Chr1	25926376	25926865	490	*	.	412	.	-1	9.45934	-1	194	Promoter	1	25926236	25928209	1974	1	LOC_Os01g45640	LOC_Os01g45640.1	140
Chr1	25933837	25934954	1118	*	.	519	.	-1	11.58007	-1	182	Promoter	1	25933616	25934887	1272	2	LOC_Os01g45670	LOC_Os01g45670.1	0
Chr1	25973520	25974288	769	*	.	1000	.	-1	22.60774	-1	342	Promoter	1	25973522	25980440	6919	1	LOC_Os01g45750	LOC_Os01g45750.1	0
Chr1	26034106	26034780	675	*	.	441	.	-1	10.40311	-1	270	Promoter	1	26033145	26034930	1786	2	LOC_Os01g45830	LOC_Os01g45830.1	150
Chr1	26036665	26037807	1143	*	.	675	.	-1	11.58007	-1	241	Promoter	1	26036642	26039158	2517	1	LOC_Os01g45840	LOC_Os01g45840.1	23
Chr1	26044293	26045819	1527	*	.	193	.	-1	7.53947	-1	644	Promoter	1	26044166	26045843	1678	2	LOC_Os01g45860	LOC_Os01g45860.1	24
Chr1	26051714	26052412	699	*	.	1000	.	-1	18.70392	-1	340	Distal Intergenic	1	26056854	26057137	284	2	LOC_Os01g45870	LOC_Os01g45870.1	4725
Chr1	26081427	26082259	833	*	.	642	.	-1	12.96555	-1	487	Promoter	1	26078028	26082198	4171	2	LOC_Os01g45910	LOC_Os01g45910.1	0
Chr1	26097305	26098198	894	*	.	193	.	-1	5.14552	-1	385	Distal Intergenic	1	26095238	26095586	349	2	LOC_Os01g45940	LOC_Os01g45940.1	-1719
Chr1	26106660	26107452	793	*	.	508	.	-1	9.62465	-1	541	Promoter	1	26106836	26111213	4378	1	LOC_Os01g45960	LOC_Os01g45960.2	0
Chr1	26113768	26114348	581	*	.	1000	.	-1	21.3114	-1	233	Promoter	1	26111942	26114190	2249	2	LOC_Os01g45970	LOC_Os01g45970.1	0
Chr1	26118378	26119409	1032	*	.	823	.	-1	14.7855	-1	548	Downstream (<1kb)	1	26111942	26114190	2249	2	LOC_Os01g45970	LOC_Os01g45970.1	-4188
Chr1	26163782	26164279	498	*	.	475	.	-1	9.94004	-1	178	Promoter	1	26163786	26166472	2687	1	LOC_Os01g46020	LOC_Os01g46020.1	0
Chr1	26168247	26169085	839	*	.	710	.	-1	12.26482	-1	272	Promoter	1	26169915	26171566	1652	1	LOC_Os01g46030	LOC_Os01g46030.1	-830
Chr1	26179397	26179877	481	*	.	193	.	-1	5.19145	-1	214	Promoter	1	26179426	26179776	351	2	LOC_Os01g46050	LOC_Os01g46050.1	0
Chr1	26190742	26191515	774	*	.	1000	.	-1	17.09332	-1	275	Promoter	1	26190752	26194517	3766	1	LOC_Os01g46070	LOC_Os01g46070.1	0
Chr1	26222675	26223269	595	*	.	193	.	-1	5.93072	-1	288	Promoter	1	26223050	26225124	2075	1	LOC_Os01g46120	LOC_Os01g46120.2	0
Chr1	26230859	26231393	535	*	.	193	.	-1	6.59587	-1	380	Promoter	1	26230692	26234914	4223	1	LOC_Os01g46130	LOC_Os01g46130.2	167
Chr1	26249405	26250039	635	*	.	193	.	-1	6.59587	-1	299	Promoter	1	26249386	26274184	24799	1	LOC_Os01g46169	LOC_Os01g46169.2	19
Chr1	26253583	26254299	717	*	.	1000	.	-1	26.2036	-1	352	Intron (LOC_Os01g46169.3/LOC_Os01g46169, intron 2 of 3)	1	26249386	26274184	24799	1	LOC_Os01g46169	LOC_Os01g46169.2	4197
Chr1	26269862	26270381	520	*	.	193	.	-1	5.93072	-1	212	Intron (LOC_Os01g46169.1/LOC_Os01g46169, intron 3 of 5)	1	26278074	26280779	2706	2	LOC_Os01g46200	LOC_Os01g46200.2	10398
Chr1	26364516	26365708	1193	*	.	193	.	-1	6.18695	-1	570	Promoter	1	26364479	26370314	5836	1	LOC_Os01g46340	LOC_Os01g46340.1	37
Chr1	26392141	26392750	610	*	.	527	.	-1	12.40136	-1	321	Promoter	1	26392164	26396348	4185	1	LOC_Os01g46380	LOC_Os01g46380.1	0
Chr1	26398147	26398567	421	*	.	193	.	-1	7.13259	-1	194	Promoter	1	26398264	26398674	411	1	LOC_Os01g46390	LOC_Os01g46390.1	0
Chr1	26401760	26403348	1589	*	.	789	.	-1	13.68198	-1	522	Promoter	1	26401559	26403496	1938	2	LOC_Os01g46400	LOC_Os01g46400.1	148
Chr1	26418388	26419133	746	*	.	486	.	-1	9.62465	-1	406	Promoter	1	26418299	26419315	1017	1	LOC_Os01g46420	LOC_Os01g46420.1	89
Chr1	26449223	26449940	718	*	.	970	.	-1	18.80755	-1	189	Promoter	1	26449051	26452875	3825	1	LOC_Os01g46500	LOC_Os01g46500.4	172
Chr1	26465339	26466073	735	*	.	1000	.	-1	19.94842	-1	339	Promoter	1	26453782	26465956	12175	2	LOC_Os01g46510	LOC_Os01g46510.1	0
Chr1	26485260	26485938	679	*	.	193	.	-1	6.71382	-1	177	Distal Intergenic	1	26492897	26493737	841	1	LOC_Os01g46530	LOC_Os01g46530.1	-6959
Chr1	26527378	26527932	555	*	.	969	.	-1	15.54005	-1	321	Promoter	1	26527476	26532567	5092	1	LOC_Os01g46580	LOC_Os01g46580.1	0
Chr1	26577564	26578846	1283	*	.	193	.	-1	3.98791	-1	1024	Promoter	1	26576545	26578000	1456	2	LOC_Os01g46670	LOC_Os01g46670.1	0
Chr1	26590035	26591684	1650	*	.	193	.	-1	5.67936	-1	1121	Promoter	1	26591955	26599634	7680	1	LOC_Os01g46700	LOC_Os01g46700.1	-271
Chr1	26591953	26592705	753	*	.	672	.	-1	11.58007	-1	335	Promoter	1	26591955	26599634	7680	1	LOC_Os01g46700	LOC_Os01g46700.1	0
Chr1	26607341	26608557	1217	*	.	464	.	-1	10.72602	-1	878	Promoter	1	26601904	26608476	6573	2	LOC_Os01g46710	LOC_Os01g46710.1	0
Chr1	26611938	26612567	630	*	.	453	.	-1	9.00679	-1	275	Promoter	1	26611799	26618704	6906	1	LOC_Os01g46720	LOC_Os01g46720.1	139
Chr1	26628859	26629479	621	*	.	678	.	-1	14.1748	-1	244	Promoter	1	26628889	26634328	5440	1	LOC_Os01g46750	LOC_Os01g46750.3	0
Chr1	26657711	26658392	682	*	.	193	.	-1	8.26067	-1	229	Exon (LOC_Os01g46760.1/LOC_Os01g46760, exon 3 of 3)	1	26652944	26658313	5370	1	LOC_Os01g46760	LOC_Os01g46760.1	4767
Chr1	26717828	26719159	1332	*	.	622	.	-1	13.45392	-1	327	Promoter	1	26717834	26722446	4613	1	LOC_Os01g46840	LOC_Os01g46840.1	0
Chr1	26769310	26771428	2119	*	.	193	.	-1	5.93072	-1	414	Promoter	1	26767671	26769190	1520	2	LOC_Os01g46910	LOC_Os01g46910.1	-120
Chr1	26781046	26781617	572	*	.	193	.	-1	7.2596	-1	247	Exon (LOC_Os01g46926.2/LOC_Os01g46926, exon 4 of 4)	1	26781039	26784447	3409	2	LOC_Os01g46926	LOC_Os01g46926.2	2830
Chr1	26783849	26784334	486	*	.	1000	.	-1	20.37007	-1	224	Promoter	1	26781039	26784447	3409	2	LOC_Os01g46926	LOC_Os01g46926.2	113
Chr1	26788260	26788687	428	*	.	573	.	-1	12.74834	-1	241	Promoter	1	26785187	26788665	3479	2	LOC_Os01g46932	LOC_Os01g46932.1	0
Chr1	26794773	26795711	939	*	.	193	.	-1	6.33449	-1	371	Promoter	1	26791754	26795939	4186	2	LOC_Os01g46950	LOC_Os01g46950.1	228
Chr1	26805152	26805562	411	*	.	434	.	-1	9.00679	-1	238	Promoter	1	26800060	26805508	5449	2	LOC_Os01g46970	LOC_Os01g46970.1	0
Chr1	26811792	26812832	1041	*	.	720	.	-1	13.32182	-1	539	Promoter	1	26811849	26816727	4879	1	LOC_Os01g46980	LOC_Os01g46980.1	0
Chr1	26834447	26835063	617	*	.	193	.	-1	4.27621	-1	278	Distal Intergenic	1	26836488	26842535	6048	1	LOC_Os01g47000	LOC_Os01g47000.1	-1425
Chr1	26862093	26863064	972	*	.	369	.	-1	6.98437	-1	410	Promoter	1	26862081	26863434	1354	1	LOC_Os01g47040	LOC_Os01g47040.1	12
Chr1	26895166	26895848	683	*	.	371	.	-1	8.11293	-1	231	Promoter	1	26888393	26895732	7340	2	LOC_Os01g47080	LOC_Os01g47080.1	0
Chr1	26907092	26907746	655	*	.	1000	.	-1	22.09008	-1	408	Distal Intergenic	1	26900805	26901644	840	2	LOC_Os01g47090	LOC_Os01g47090.1	-5448
Chr1	26913086	26913902	817	*	.	1000	.	-1	29.99284	-1	428	Promoter	1	26912597	26913670	1074	2	LOC_Os01g47100	LOC_Os01g47100.1	0
Chr1	26918742	26919332	591	*	.	736	.	-1	15.66144	-1	319	Distal Intergenic	1	26916205	26916570	366	1	LOC_Os01g47110	LOC_Os01g47110.1	2537
Chr1	26946754	26948248	1495	*	.	193	.	-1	6.71382	-1	1060	Promoter	1	26947418	26951845	4428	1	LOC_Os01g47150	LOC_Os01g47150.1	0
Chr1	26975448	26976839	1392	*	.	535	.	-1	10.63204	-1	462	Promoter	1	26975615	26978104	2490	1	LOC_Os01g47200	LOC_Os01g47200.1	0
Chr1	27004208	27004940	733	*	.	815	.	-1	14.41386	-1	247	Promoter	1	27004253	27008003	3751	1	LOC_Os01g47256	LOC_Os01g47256.3	0
Chr1	27008449	27009317	869	*	.	408	.	-1	7.53947	-1	280	Promoter	1	27008803	27012114	3312	1	LOC_Os01g47262	LOC_Os01g47262.2	0
Chr1	27014156	27014903	748	*	.	193	.	-1	5.33662	-1	426	Promoter	1	27014072	27014866	795	2	LOC_Os01g47270	LOC_Os01g47270.1	0
Chr1	27041736	27042186	451	*	.	461	.	-1	10.58355	-1	235	Promoter	1	27041791	27042669	879	1	LOC_Os01g47330	LOC_Os01g47330.1	0
Chr1	27054092	27054603	512	*	.	701	.	-1	14.7855	-1	312	Promoter	1	27050849	27054604	3756	2	LOC_Os01g47350	LOC_Os01g47350.1	1
Chr1	27091312	27091940	629	*	.	193	.	-1	7.82393	-1	322	Promoter	1	27085745	27092240	6496	2	LOC_Os01g47410	LOC_Os01g47410.1	300
Chr1	27095424	27095865	442	*	.	193	.	-1	7.53947	-1	205	Promoter	1	27095458	27100314	4857	1	LOC_Os01g47420	LOC_Os01g47420.1	0
Chr1	27115487	27116132	646	*	.	905	.	-1	17.60139	-1	255	Promoter	1	27115662	27121178	5517	1	LOC_Os01g47450	LOC_Os01g47450.1	0
Chr1	27123363	27123838	476	*	.	567	.	-1	12.74834	-1	264	Promoter	1	27123486	27129401	5916	1	LOC_Os01g47460	LOC_Os01g47460.1	0
Chr1	27144936	27145383	448	*	.	497	.	-1	11.24378	-1	220	Promoter	1	27144942	27149034	4093	1	LOC_Os01g47490	LOC_Os01g47490.1	0
Chr1	27154625	27155168	544	*	.	193	.	-1	6.18695	-1	290	Downstream (<1kb)	1	27151992	27153258	1267	1	LOC_Os01g47500	LOC_Os01g47500.1	2633
Chr1	27163045	27163886	842	*	.	594	.	-1	11.58007	-1	689	Distal Intergenic	1	27159277	27162221	2945	1	LOC_Os01g47520	LOC_Os01g47520.1	3768
Chr1	27171714	27172662	949	*	.	700	.	-1	14.91072	-1	451	Promoter	1	27172169	27178431	6263	1	LOC_Os01g47530	LOC_Os01g47530.2	0
Chr1	27183312	27183803	492	*	.	193	.	-1	6.18695	-1	153	Promoter	1	27178681	27183842	5162	2	LOC_Os01g47540	LOC_Os01g47540.1	39
Chr1	27185553	27186505	953	*	.	193	.	-1	9.1532	-1	223	Promoter	1	27185633	27191256	5624	1	LOC_Os01g47550	LOC_Os01g47550.1	0
Chr1	27190708	27191459	752	*	.	193	.	-1	8.11293	-1	413	Exon (LOC_Os01g47550.1/LOC_Os01g47550, exon 5 of 5)	1	27185633	27191256	5624	1	LOC_Os01g47550	LOC_Os01g47550.1	5075
Chr1	27236492	27236908	417	*	.	775	.	-1	14.7855	-1	214	Promoter	1	27236509	27239919	3411	1	LOC_Os01g47600	LOC_Os01g47600.1	0
Chr1	27240391	27240952	562	*	.	193	.	-1	5.43292	-1	328	Exon (LOC_Os01g47610.1/LOC_Os01g47610, exon 2 of 2)	1	27240118	27242510	2393	2	LOC_Os01g47610	LOC_Os01g47610.1	1558
Chr1	27245524	27246148	625	*	.	1000	.	-1	16.69956	-1	245	Promoter	1	27243443	27246045	2603	2	LOC_Os01g47620	LOC_Os01g47620.1	0
Chr1	27257268	27258302	1035	*	.	1000	.	-1	26.14896	-1	536	Promoter	1	27257381	27266486	9106	1	LOC_Os01g47650	LOC_Os01g47650.1	0
Chr1	27267999	27268470	472	*	.	442	.	-1	10.08433	-1	237	Promoter	1	27266584	27268453	1870	2	LOC_Os01g47660	LOC_Os01g47660.1	0
Chr1	27273414	27273930	517	*	.	950	.	-1	15.16091	-1	237	Promoter	1	27271858	27273931	2074	2	LOC_Os01g47680	LOC_Os01g47680.2	1
Chr1	27277832	27278621	790	*	.	1000	.	-1	23.04628	-1	620	Promoter	1	27274676	27278560	3885	2	LOC_Os01g47690	LOC_Os01g47690.1	0
Chr1	27280422	27281102	681	*	.	193	.	-1	5.43292	-1	395	Promoter	1	27281257	27281990	734	1	LOC_Os01g47700	LOC_Os01g47700.1	-155
Chr1	27301573	27302051	479	*	.	445	.	-1	8.40643	-1	245	Promoter	1	27301427	27303025	1599	1	LOC_Os01g47730	LOC_Os01g47730.1	146
Chr1	27311867	27312330	464	*	.	423	.	-1	10.40311	-1	236	Promoter	1	27303111	27312305	9195	2	LOC_Os01g47740	LOC_Os01g47740.4	0
Chr1	27317003	27318257	1255	*	.	670	.	-1	14.1748	-1	633	Exon (LOC_Os01g47750.1/LOC_Os01g47750, exon 3 of 4)	1	27317556	27321710	4155	2	LOC_Os01g47750	LOC_Os01g47750.1	3453
Chr1	27326474	27326922	449	*	.	577	.	-1	12.74834	-1	205	Promoter	1	27326050	27327030	981	2	LOC_Os01g47760	LOC_Os01g47760.1	108
Chr1	27353902	27355202	1301	*	.	960	.	-1	19.11532	-1	640	Distal Intergenic	1	27345207	27352121	6915	2	LOC_Os01g47790	LOC_Os01g47790.1	-1781
Chr1	27367758	27368945	1188	*	.	193	.	-1	5.93072	-1	208	Promoter	1	27366317	27368704	2388	2	LOC_Os01g47810	LOC_Os01g47810.1	0
Chr1	27373183	27373656	474	*	.	193	.	-1	5.43292	-1	327	Downstream (1-2kb)	1	27375305	27377729	2425	2	LOC_Os01g47820	LOC_Os01g47820.1	4073
Chr1	27377075	27377794	720	*	.	584	.	-1	10.58355	-1	442	Promoter	1	27375305	27377729	2425	2	LOC_Os01g47820	LOC_Os01g47820.1	0
Chr1	27380455	27381301	847	*	.	518	.	-1	10.25969	-1	323	Promoter	1	27380571	27382757	2187	1	LOC_Os01g47830	LOC_Os01g47830.1	0
Chr1	27400084	27401204	1121	*	.	1000	.	-1	15.92289	-1	277	Exon (LOC_Os01g47870.1/LOC_Os01g47870, exon 2 of 2)	1	27400726	27402745	2020	2	LOC_Os01g47870	LOC_Os01g47870.1	1541
Chr1	27433128	27434086	959	*	.	532	.	-1	9.94004	-1	484	Distal Intergenic	1	27432072	27432290	219	1	LOC_Os01g47930	LOC_Os01g47930.1	1056
Chr1	27443109	27443888	780	*	.	1000	.	-1	48.61256	-1	439	Promoter	1	27442949	27443716	768	1	LOC_Os01g47950	LOC_Os01g47950.1	160
Chr1	27449927	27450979	1053	*	.	1000	.	-1	58.11197	-1	774	Promoter	1	27450122	27452602	2481	1	LOC_Os01g47970	LOC_Os01g47970.1	0
Chr1	27482742	27483254	513	*	.	1000	.	-1	25.68543	-1	278	Promoter	1	27482806	27486965	4160	1	LOC_Os01g48010	LOC_Os01g48010.1	0
Chr1	27491275	27492413	1139	*	.	1000	.	-1	18.70392	-1	290	Exon (LOC_Os01g48030.1/LOC_Os01g48030, exon 2 of 2)	1	27490245	27492053	1809	1	LOC_Os01g48030	LOC_Os01g48030.1	1030
Chr1	27506689	27507106	418	*	.	460	.	-1	10.72602	-1	203	Promoter	1	27501563	27507096	5534	2	LOC_Os01g48060	LOC_Os01g48060.1	0
Chr1	27569785	27570462	678	*	.	1000	.	-1	24.83192	-1	403	Promoter	1	27565832	27570473	4642	2	LOC_Os01g48140	LOC_Os01g48140.1	11
Chr1	27581205	27582976	1772	*	.	649	.	-1	12.26482	-1	868	Promoter	1	27582148	27583129	982	1	LOC_Os01g48170	LOC_Os01g48170.1	0
Chr1	27601474	27602448	975	*	.	963	.	-1	15.16091	-1	641	Promoter	1	27601487	27604926	3440	1	LOC_Os01g48190	LOC_Os01g48190.1	0
Chr1	27610838	27612934	2097	*	.	339	.	-1	6.98437	-1	1514	Distal Intergenic	1	27605913	27608676	2764	2	LOC_Os01g48200	LOC_Os01g48200.1	-2162
Chr1	27622472	27623396	925	*	.	397	.	-1	8.85134	-1	282	Distal Intergenic	1	27624620	27630342	5723	1	LOC_Os01g48210	LOC_Os01g48210.2	-1224
Chr1	27624792	27625405	614	*	.	542	.	-1	9.94004	-1	328	Promoter	1	27624620	27630362	5743	1	LOC_Os01g48210	LOC_Os01g48210.1	172
Chr1	27631363	27632528	1166	*	.	193	.	-1	4.72359	-1	350	Exon (LOC_Os01g48220.1/LOC_Os01g48220, exon 3 of 3)	1	27631022	27633567	2546	2	LOC_Os01g48220	LOC_Os01g48220.1	1039
Chr1	27632874	27633632	759	*	.	1000	.	-1	21.65512	-1	514	Promoter	1	27631022	27633567	2546	2	LOC_Os01g48220	LOC_Os01g48220.1	0
Chr1	27656267	27657783	1517	*	.	740	.	-1	12.6132	-1	882	Promoter	1	27656261	27658078	1818	1	LOC_Os01g48250	LOC_Os01g48250.1	6
Chr1	27680533	27681457	925	*	.	556	.	-1	10.9116	-1	602	Promoter	1	27677796	27681547	3752	2	LOC_Os01g48300	LOC_Os01g48300.2	90
Chr1	27684503	27685698	1196	*	.	1000	.	-1	18.70392	-1	481	Promoter	1	27681724	27685685	3962	2	LOC_Os01g48310	LOC_Os01g48310.1	0
Chr1	27690841	27691870	1030	*	.	1000	.	-1	18.70392	-1	249	Promoter	1	27690411	27692209	1799	2	LOC_Os01g48320	LOC_Os01g48320.1	339
Chr1	27701114	27702344	1231	*	.	193	.	-1	5.43292	-1	951	Promoter	1	27692557	27702476	9920	2	LOC_Os01g48330	LOC_Os01g48330.1	132
Chr1	27703977	27705000	1024	*	.	1000	.	-1	19.53016	-1	759	Promoter	1	27703978	27705198	1221	1	LOC_Os01g48339	LOC_Os01g48339.1	0
Chr1	27711248	27711881	634	*	.	193	.	-1	6.18695	-1	297	Distal Intergenic	1	27714540	27715319	780	1	LOC_Os01g48360	LOC_Os01g48360.2	-2659
Chr1	27720674	27721191	518	*	.	752	.	-1	12.96555	-1	253	Promoter	1	27716188	27721217	5030	2	LOC_Os01g48370	LOC_Os01g48370.1	26
Chr1	27725314	27726060	747	*	.	1000	.	-1	18.70392	-1	379	Promoter	1	27725324	27732481	7158	1	LOC_Os01g48380	LOC_Os01g48380.2	0
Chr1	27732408	27734247	1840	*	.	1000	.	-1	22.96979	-1	295	Promoter	1	27733409	27739844	6436	1	LOC_Os01g48390	LOC_Os01g48390.1	0
Chr1	27740296	27741003	708	*	.	193	.	-1	6.07783	-1	287	Promoter	1	27740679	27740900	222	1	LOC_Os01g48400	LOC_Os01g48400.1	0
Chr1	27760355	27760995	641	*	.	193	.	-1	5.93072	-1	448	Promoter	1	27757763	27761733	3971	2	LOC_Os01g48440	LOC_Os01g48440.1	738
Chr1	27761178	27761800	623	*	.	466	.	-1	9.00679	-1	371	Promoter	1	27757763	27761733	3971	2	LOC_Os01g48440	LOC_Os01g48440.1	0
Chr1	27777425	27778288	864	*	.	911	.	-1	18.296	-1	343	Promoter	1	27777506	27780978	3473	1	LOC_Os01g48444	LOC_Os01g48444.1	0
Chr1	27801689	27802237	549	*	.	193	.	-1	6.71382	-1	311	Promoter	1	27801413	27802497	1085	1	LOC_Os01g48500	LOC_Os01g48500.1	276
Chr1	27814610	27814995	386	*	.	193	.	-1	7.40784	-1	225	Distal Intergenic	1	27819818	27822090	2273	2	LOC_Os01g48520	LOC_Os01g48520.1	7095
Chr1	27829277	27829784	508	*	.	193	.	-1	4.72359	-1	239	Distal Intergenic	1	27826973	27828097	1125	1	LOC_Os01g48525	LOC_Os01g48525.1	2304
Chr1	27857771	27858197	427	*	.	193	.	-1	5.19145	-1	220	Promoter	1	27857948	27862131	4184	1	LOC_Os01g48580	LOC_Os01g48580.1	0
Chr1	27868565	27869166	602	*	.	193	.	-1	5.82594	-1	278	Promoter	1	27868718	27871847	3130	1	LOC_Os01g48610	LOC_Os01g48610.1	0
Chr1	27875460	27876121	662	*	.	565	.	-1	12.74834	-1	199	Promoter	1	27875639	27878460	2822	1	LOC_Os01g48620	LOC_Os01g48620.1	0
Chr1	27884102	27884973	872	*	.	411	.	-1	9.76973	-1	200	Exon (LOC_Os01g48640.1/LOC_Os01g48640, exon 1 of 1)	1	27883020	27886068	3049	1	LOC_Os01g48640	LOC_Os01g48640.1	1082
Chr1	27891734	27892563	830	*	.	765	.	-1	14.7855	-1	389	Exon (LOC_Os01g48650.1/LOC_Os01g48650, exon 3 of 8)	1	27888052	27894271	6220	2	LOC_Os01g48650	LOC_Os01g48650.1	1708
Chr1	27896233	27897262	1030	*	.	549	.	-1	11.24378	-1	315	Promoter	1	27896354	27899318	2965	1	LOC_Os01g48660	LOC_Os01g48660.1	0
Chr1	27920243	27920902	660	*	.	920	.	-1	16.30941	-1	400	Promoter	1	27906608	27920980	14373	2	LOC_Os01g48680	LOC_Os01g48680.1	78
Chr1	27922193	27922940	748	*	.	1000	.	-1	22.1724	-1	261	Promoter	1	27922230	27924368	2139	1	LOC_Os01g48690	LOC_Os01g48690.1	0
Chr1	27927430	27928460	1031	*	.	1000	.	-1	27.0852	-1	751	Promoter	1	27924901	27928433	3533	2	LOC_Os01g48700	LOC_Os01g48700.1	0
Chr1	27930057	27930621	565	*	.	568	.	-1	12.74834	-1	298	Promoter	1	27929928	27930950	1023	2	LOC_Os01g48710	LOC_Os01g48710.1	329
Chr1	27934362	27935086	725	*	.	193	.	-1	4.95499	-1	237	Distal Intergenic	1	27929928	27930950	1023	2	LOC_Os01g48710	LOC_Os01g48710.1	-3412
Chr1	27950363	27951114	752	*	.	671	.	-1	14.046	-1	281	Distal Intergenic	1	27956653	27957588	936	1	LOC_Os01g48740	LOC_Os01g48740.1	-5539
Chr1	27956889	27957532	644	*	.	381	.	-1	10.72602	-1	457	Promoter	1	27956653	27957588	936	1	LOC_Os01g48740	LOC_Os01g48740.1	236
Chr1	27957961	27958581	621	*	.	193	.	-1	5.93072	-1	312	Distal Intergenic	1	27956653	27957588	936	1	LOC_Os01g48740	LOC_Os01g48740.1	1308
Chr1	27961695	27962269	575	*	.	374	.	-1	9.76973	-1	205	Promoter	1	27961739	27965444	3706	1	LOC_Os01g48760	LOC_Os01g48760.1	0
Chr1	27967810	27968200	391	*	.	566	.	-1	11.24378	-1	208	Promoter	1	27965533	27968117	2585	2	LOC_Os01g48770	LOC_Os01g48770.2	0
Chr1	27983738	27984225	488	*	.	496	.	-1	9.31355	-1	212	Promoter	1	27983688	27990383	6696	1	LOC_Os01g48790	LOC_Os01g48790.1	50
Chr1	27993408	27994237	830	*	.	193	.	-1	6.448	-1	170	Distal Intergenic	1	27995792	27997546	1755	1	LOC_Os01g48800	LOC_Os01g48800.1	-1555
Chr1	28009020	28009415	396	*	.	452	.	-1	10.40311	-1	128	Promoter	1	28009026	28011895	2870	1	LOC_Os01g48810	LOC_Os01g48810.1	0
Chr1	28012650	28013744	1095	*	.	1000	.	-1	19.94842	-1	303	Promoter	1	28012393	28014006	1614	1	LOC_Os01g48820	LOC_Os01g48820.1	257
Chr1	28018113	28018916	804	*	.	355	.	-1	7.40784	-1	434	Exon (LOC_Os01g48830.2/LOC_Os01g48830, exon 3 of 5)	1	28015361	28021413	6053	2	LOC_Os01g48830	LOC_Os01g48830.2	2497
Chr1	28019507	28021475	1969	*	.	707	.	-1	14.046	-1	648	Promoter	1	28015361	28021413	6053	2	LOC_Os01g48830	LOC_Os01g48830.2	0
Chr1	28030786	28031977	1192	*	.	646	.	-1	11.58007	-1	602	Promoter	1	28028738	28032031	3294	2	LOC_Os01g48850	LOC_Os01g48850.1	54
Chr1	28051312	28051974	663	*	.	193	.	-1	7.13259	-1	114	Promoter	1	28032816	28051830	19015	2	LOC_Os01g48874	LOC_Os01g48874.1	0
Chr1	28066111	28067094	984	*	.	559	.	-1	10.25969	-1	740	Promoter	1	28060410	28067159	6750	2	LOC_Os01g48910	LOC_Os01g48910.2	65
Chr1	28075904	28076392	489	*	.	944	.	-1	18.40204	-1	269	Promoter	1	28070679	28076428	5750	2	LOC_Os01g48920	LOC_Os01g48920.1	36
Chr1	28080450	28081119	670	*	.	1000	.	-1	19.94842	-1	251	Promoter	1	28080392	28083388	2997	1	LOC_Os01g48930	LOC_Os01g48930.2	58
Chr1	28122888	28123398	511	*	.	1000	.	-1	20.79509	-1	260	Promoter	1	28118055	28123308	5254	2	LOC_Os01g48980	LOC_Os01g48980.1	0
Chr1	28126890	28127648	759	*	.	460	.	-1	8.7044	-1	510	Promoter	1	28127253	28130277	3025	1	LOC_Os01g48990	LOC_Os01g48990.2	0
Chr1	28133189	28133991	803	*	.	810	.	-1	14.41386	-1	596	Distal Intergenic	1	28136367	28143360	6994	1	LOC_Os01g49000	LOC_Os01g49000.1	-2376
Chr1	28134303	28134743	441	*	.	464	.	-1	10.58355	-1	222	Distal Intergenic	1	28136367	28143360	6994	1	LOC_Os01g49000	LOC_Os01g49000.1	-1624
Chr1	28136318	28136965	648	*	.	517	.	-1	10.58355	-1	301	Promoter	1	28136367	28143360	6994	1	LOC_Os01g49000	LOC_Os01g49000.1	0
Chr1	28176508	28177568	1061	*	.	193	.	-1	5.93072	-1	856	Promoter	1	28176743	28177756	1014	1	LOC_Os01g49030	LOC_Os01g49030.1	0
Chr1	28186314	28186712	399	*	.	625	.	-1	11.58007	-1	250	Distal Intergenic	1	28187853	28193358	5506	1	LOC_Os01g49060	LOC_Os01g49060.1	-1141
Chr1	28187747	28188402	656	*	.	1000	.	-1	20.79509	-1	221	Promoter	1	28187853	28193358	5506	1	LOC_Os01g49060	LOC_Os01g49060.1	0
Chr1	28199677	28200142	466	*	.	805	.	-1	13.68198	-1	210	Distal Intergenic	1	28197980	28198294	315	1	LOC_Os01g49070	LOC_Os01g49070.1	1697
Chr1	28231317	28232275	959	*	.	193	.	-1	6.71382	-1	414	Promoter	1	28231417	28235420	4004	1	LOC_Os01g49110	LOC_Os01g49110.1	0
Chr1	28240160	28240925	766	*	.	1000	.	-1	22.60774	-1	387	Promoter	1	28240069	28240557	489	1	LOC_Os01g49130	LOC_Os01g49130.1	91
Chr1	28245616	28246267	652	*	.	193	.	-1	7.53947	-1	274	Promoter	1	28242146	28246259	4114	2	LOC_Os01g49150	LOC_Os01g49150.1	0
Chr1	28246486	28247830	1345	*	.	193	.	-1	7.68764	-1	467	Promoter	1	28246607	28248021	1415	1	LOC_Os01g49154	LOC_Os01g49154.1	0
Chr1	28257820	28259228	1409	*	.	402	.	-1	8.11293	-1	649	Downstream (2-3kb)	1	28249920	28251516	1597	1	LOC_Os01g49160	LOC_Os01g49160.1	7900
Chr1	28271723	28273241	1519	*	.	1000	.	-1	38.14744	-1	1186	Promoter	1	28261415	28273067	11653	2	LOC_Os01g49180	LOC_Os01g49180.1	0
Chr1	28277739	28278585	847	*	.	455	.	-1	8.40643	-1	155	Promoter	1	28277699	28282019	4321	1	LOC_Os01g49190	LOC_Os01g49190.1	40
Chr1	28295039	28295661	623	*	.	1000	.	-1	26.2036	-1	239	Promoter	1	28295090	28299999	4910	1	LOC_Os01g49219	LOC_Os01g49219.1	0
Chr1	28312018	28312675	658	*	.	193	.	-1	8.40643	-1	308	Promoter	1	28312054	28317274	5221	1	LOC_Os01g49250	LOC_Os01g49250.1	0
Chr1	28346106	28346521	416	*	.	193	.	-1	6.07783	-1	242	Promoter	1	28345842	28351050	5209	1	LOC_Os01g49310	LOC_Os01g49310.1	264
Chr1	28364018	28364600	583	*	.	663	.	-1	12.96555	-1	214	Promoter	1	28364038	28368313	4276	1	LOC_Os01g49330	LOC_Os01g49330.1	0
Chr1	28369876	28370600	725	*	.	1000	.	-1	19.53016	-1	411	Promoter	1	28367976	28370532	2557	2	LOC_Os01g49340	LOC_Os01g49340.1	0
Chr1	28374010	28374601	592	*	.	950	.	-1	15.16091	-1	379	Promoter	1	28370855	28374508	3654	2	LOC_Os01g49350	LOC_Os01g49350.1	0
Chr1	28406754	28407395	642	*	.	193	.	-1	6.448	-1	308	Promoter	1	28406378	28406893	516	2	LOC_Os01g49400	LOC_Os01g49400.1	0
Chr1	28458311	28459067	757	*	.	464	.	-1	11.05304	-1	349	Promoter	1	28447887	28458977	11091	2	LOC_Os01g49470	LOC_Os01g49470.1	0
Chr1	28470835	28471246	412	*	.	1000	.	-1	19.11532	-1	256	Promoter	1	28467690	28471172	3483	2	LOC_Os01g49490	LOC_Os01g49490.1	0
Chr1	28479178	28479852	675	*	.	559	.	-1	11.58007	-1	319	Promoter	1	28479274	28483659	4386	1	LOC_Os01g49510	LOC_Os01g49510.1	0
Chr1	28489015	28489496	482	*	.	679	.	-1	14.5409	-1	203	Promoter	1	28482011	28488249	6239	2	LOC_Os01g49529	LOC_Os01g49529.2	-766
Chr1	28491955	28493314	1360	*	.	534	.	-1	11.24378	-1	306	Intron (LOC_Os01g49529.1/LOC_Os01g49529, intron 1 of 4)	1	28495111	28496176	1066	2	LOC_Os01g49529	LOC_Os01g49529.4	2862
Chr1	28495068	28496218	1151	*	.	485	.	-1	9.62465	-1	610	Promoter	1	28495111	28496176	1066	2	LOC_Os01g49529	LOC_Os01g49529.4	0
Chr1	28502374	28503479	1106	*	.	705	.	-1	14.91072	-1	767	Promoter	1	28502364	28503468	1105	2	LOC_Os01g49560	LOC_Os01g49560.1	0
Chr1	28512939	28513905	967	*	.	610	.	-1	12.6132	-1	481	Promoter	1	28513097	28517569	4473	1	LOC_Os01g49580	LOC_Os01g49580.1	0
Chr1	28514562	28515606	1045	*	.	193	.	-1	8.11293	-1	325	Exon (LOC_Os01g49580.1/LOC_Os01g49580, exon 3 of 4)	1	28513097	28517569	4473	1	LOC_Os01g49580	LOC_Os01g49580.1	1465
Chr1	28522312	28523254	943	*	.	1000	.	-1	18.70392	-1	234	Promoter	1	28522160	28523748	1589	1	LOC_Os01g49600	LOC_Os01g49600.1	152
Chr1	28523870	28524969	1100	*	.	658	.	-1	11.92043	-1	700	Promoter	1	28524006	28527484	3479	1	LOC_Os01g49614	LOC_Os01g49614.2	0
Chr1	28538252	28539267	1016	*	.	193	.	-1	5.43292	-1	354	Promoter	1	28537873	28538617	745	2	LOC_Os01g49640	LOC_Os01g49640.1	0
Chr1	28544796	28545336	541	*	.	449	.	-1	10.25969	-1	368	Promoter	1	28541536	28545410	3875	2	LOC_Os01g49670	LOC_Os01g49670.3	74
Chr1	28545468	28546215	748	*	.	511	.	-1	9.62465	-1	411	Promoter	1	28545584	28553827	8244	1	LOC_Os01g49680	LOC_Os01g49680.1	0
Chr1	28556043	28556830	788	*	.	193	.	-1	5.43292	-1	502	Promoter	1	28555935	28560699	4765	1	LOC_Os01g49690	LOC_Os01g49690.1	108
Chr1	28563695	28564407	713	*	.	820	.	-1	14.41386	-1	495	Downstream (2-3kb)	1	28566625	28567663	1039	2	LOC_Os01g49710	LOC_Os01g49710.1	3256
Chr1	28566783	28567713	931	*	.	438	.	-1	9.94004	-1	471	Promoter	1	28566625	28567663	1039	2	LOC_Os01g49710	LOC_Os01g49710.1	0
Chr1	28569070	28570521	1452	*	.	385	.	-1	6.98437	-1	789	Promoter	1	28568721	28569792	1072	2	LOC_Os01g49720	LOC_Os01g49720.1	0
Chr1	28572052	28572733	682	*	.	500	.	-1	9.62465	-1	216	Promoter	1	28572037	28572923	887	1	LOC_Os01g49730	LOC_Os01g49730.1	15
Chr1	28573544	28574568	1025	*	.	421	.	-1	7.82393	-1	485	Promoter	1	28573133	28575675	2543	1	LOC_Os01g49740	LOC_Os01g49740.1	411
Chr1	28574754	28575246	493	*	.	717	.	-1	14.91072	-1	237	Exon (LOC_Os01g49740.1/LOC_Os01g49740, exon 3 of 3)	1	28575814	28576674	861	2	LOC_Os01g49750	LOC_Os01g49750.1	1428
Chr1	28578079	28578675	597	*	.	938	.	-1	18.80755	-1	207	Promoter	1	28578100	28583696	5597	1	LOC_Os01g49760	LOC_Os01g49760.1	0
Chr1	28585391	28587132	1742	*	.	790	.	-1	16.04227	-1	1022	Promoter	1	28582843	28586527	3685	2	LOC_Os01g49770	LOC_Os01g49770.1	0
Chr1	28599190	28599627	438	*	.	193	.	-1	5.93072	-1	237	Promoter	1	28599295	28600245	951	1	LOC_Os01g49810	LOC_Os01g49810.1	0
Chr1	28604835	28605554	720	*	.	357	.	-1	6.71382	-1	321	Promoter	1	28605063	28608214	3152	1	LOC_Os01g49820	LOC_Os01g49820.1	0
Chr1	28613268	28613953	686	*	.	193	.	-1	5.93072	-1	376	Distal Intergenic	1	28619484	28621118	1635	2	LOC_Os01g49830	LOC_Os01g49830.1	7165
Chr1	28620306	28620849	544	*	.	193	.	-1	5.19145	-1	256	Promoter	1	28619484	28621118	1635	2	LOC_Os01g49830	LOC_Os01g49830.1	269
Chr1	28623301	28623730	430	*	.	998	.	-1	17.49067	-1	237	Promoter	1	28622503	28622790	288	2	LOC_Os01g49840	LOC_Os01g49840.1	-511
Chr1	28632088	28632872	785	*	.	193	.	-1	5.93072	-1	562	Distal Intergenic	1	28629572	28630479	908	2	LOC_Os01g49860	LOC_Os01g49860.1	-1609
Chr1	28636930	28638108	1179	*	.	193	.	-1	5.43292	-1	648	Distal Intergenic	1	28629572	28630479	908	2	LOC_Os01g49860	LOC_Os01g49860.1	-6451
Chr1	28640132	28640563	432	*	.	501	.	-1	9.62465	-1	174	Distal Intergenic	1	28645196	28648426	3231	1	LOC_Os01g49870	LOC_Os01g49870.1	-4633
Chr1	28646063	28647081	1019	*	.	193	.	-1	5.95561	-1	425	Promoter	1	28645196	28648426	3231	1	LOC_Os01g49870	LOC_Os01g49870.1	867
Chr1	28654874	28655905	1032	*	.	558	.	-1	10.25969	-1	766	Promoter	1	28653963	28655948	1986	2	LOC_Os01g49890	LOC_Os01g49890.1	43
Chr1	28660113	28660560	448	*	.	983	.	-1	17.89157	-1	186	Promoter	1	28657603	28660499	2897	2	LOC_Os01g49900	LOC_Os01g49900.1	0
Chr1	28679201	28680223	1023	*	.	1000	.	-1	34.99693	-1	727	Promoter	1	28675508	28680156	4649	2	LOC_Os01g49930	LOC_Os01g49930.1	0
Chr1	28725801	28726364	564	*	.	601	.	-1	11.58007	-1	223	Promoter	1	28726589	28727227	639	2	LOC_Os01g50000	LOC_Os01g50000.1	863
Chr1	28726607	28727368	762	*	.	193	.	-1	6.86192	-1	321	Promoter	1	28726589	28727227	639	2	LOC_Os01g50000	LOC_Os01g50000.1	0
Chr1	28729099	28730001	903	*	.	376	.	-1	10.72602	-1	215	Promoter	1	28728977	28735072	6096	1	LOC_Os01g50010	LOC_Os01g50010.1	122
Chr1	28737649	28738610	962	*	.	534	.	-1	10.9116	-1	522	Promoter	1	28735749	28738223	2475	2	LOC_Os01g50020	LOC_Os01g50020.1	0
Chr1	28739957	28740666	710	*	.	417	.	-1	9.76973	-1	490	Promoter	1	28739987	28744762	4776	1	LOC_Os01g50030	LOC_Os01g50030.1	0
Chr1	28746550	28747468	919	*	.	640	.	-1	11.24378	-1	378	Promoter	1	28746512	28751346	4835	1	LOC_Os01g50040	LOC_Os01g50040.1	38
Chr1	28755199	28755719	521	*	.	832	.	-1	14.7855	-1	224	Promoter	1	28752055	28755585	3531	2	LOC_Os01g50050	LOC_Os01g50050.1	0
Chr1	28758325	28759377	1053	*	.	1000	.	-1	20.37007	-1	764	Promoter	1	28756047	28759294	3248	2	LOC_Os01g50060	LOC_Os01g50060.1	0
Chr1	28798814	28799568	755	*	.	1000	.	-1	22.09008	-1	209	Promoter	1	28798874	28801272	2399	1	LOC_Os01g50120	LOC_Os01g50120.2	0
Chr1	28825666	28826204	539	*	.	529	.	-1	12.05831	-1	251	Promoter	1	28825745	28832656	6912	1	LOC_Os01g50160	LOC_Os01g50160.1	0
Chr1	28832795	28833272	478	*	.	560	.	-1	10.25969	-1	224	Distal Intergenic	1	28835243	28836885	1643	1	LOC_Os01g50170	LOC_Os01g50170.1	-1971
Chr1	28839265	28839892	628	*	.	407	.	-1	9.45934	-1	238	Promoter	1	28839404	28845217	5814	1	LOC_Os01g50180	LOC_Os01g50180.1	0
Chr1	28873396	28874265	870	*	.	193	.	-1	6.18695	-1	622	Promoter	1	28874539	28875046	508	2	LOC_Os01g50280	LOC_Os01g50280.1	781
Chr1	28878011	28879038	1028	*	.	348	.	-1	7.40784	-1	570	Promoter	1	28878149	28878667	519	2	LOC_Os01g50300	LOC_Os01g50300.1	0
Chr1	28885498	28885998	501	*	.	1000	.	-1	19.53016	-1	225	Promoter	1	28885409	28890942	5534	1	LOC_Os01g50320	LOC_Os01g50320.1	89
Chr1	28892869	28894038	1170	*	.	1000	.	-1	18.70392	-1	332	Promoter	1	28892890	28897274	4385	1	LOC_Os01g50340	LOC_Os01g50340.1	0
Chr1	28903707	28904970	1264	*	.	394	.	-1	9.00679	-1	1033	Distal Intergenic	1	28910213	28911081	869	2	LOC_Os01g50350	LOC_Os01g50350.1	6111
Chr1	28921103	28922643	1541	*	.	193	.	-1	4.49732	-1	794	Promoter	1	28921498	28923085	1588	1	LOC_Os01g50370	LOC_Os01g50370.1	0
Chr1	28924385	28924909	525	*	.	193	.	-1	4.95499	-1	206	Promoter	1	28924421	28924855	435	2	LOC_Os01g50380	LOC_Os01g50380.1	0
Chr1	28937129	28937838	710	*	.	193	.	-1	7.13259	-1	477	Downstream (1-2kb)	1	28938971	28940927	1957	2	LOC_Os01g50410	LOC_Os01g50410.1	3089
Chr1	28964756	28965670	915	*	.	193	.	-1	6.6242	-1	259	Distal Intergenic	1	28970632	28974473	3842	1	LOC_Os01g50450	LOC_Os01g50450.1	-4962
Chr1	28970591	28971901	1311	*	.	1000	.	-1	27.60247	-1	296	Promoter	1	28970632	28974473	3842	1	LOC_Os01g50450	LOC_Os01g50450.1	0
Chr1	28977919	28978368	450	*	.	919	.	-1	17.89157	-1	224	Promoter	1	28978119	28983868	5750	1	LOC_Os01g50470	LOC_Os01g50470.1	0
Chr1	28984541	28985006	466	*	.	388	.	-1	7.2596	-1	249	Exon (LOC_Os01g50480.1/LOC_Os01g50480, exon 3 of 4)	1	28984543	28986016	1474	2	LOC_Os01g50480	LOC_Os01g50480.1	1010
Chr1	29010870	29011767	898	*	.	1000	.	-1	54.04858	-1	584	Promoter	1	29010954	29011274	321	1	LOC_Os01g50510	LOC_Os01g50510.1	0
Chr1	29071716	29072080	365	*	.	410	.	-1	9.45934	-1	183	Promoter	1	29066657	29072196	5540	2	LOC_Os01g50616	LOC_Os01g50616.1	116
Chr1	29075571	29076161	591	*	.	193	.	-1	6.448	-1	226	Promoter	1	29072766	29076344	3579	2	LOC_Os01g50622	LOC_Os01g50622.1	183
Chr1	29081258	29082048	791	*	.	802	.	-1	13.68198	-1	438	Downstream (<1kb)	1	29083039	29083659	621	2	LOC_Os01g50630	LOC_Os01g50630.1	1611
Chr1	29109922	29110773	852	*	.	893	.	-1	15.16091	-1	187	Promoter	1	29109936	29119362	9427	1	LOC_Os01g50690	LOC_Os01g50690.1	0
Chr1	29119357	29120104	748	*	.	513	.	-1	9.62465	-1	356	Promoter	1	29119761	29124636	4876	1	LOC_Os01g50700	LOC_Os01g50700.1	0
Chr1	29123055	29123431	377	*	.	193	.	-1	4.72359	-1	189	Exon (LOC_Os01g50700.1/LOC_Os01g50700, exon 9 of 11)	1	29119761	29124636	4876	1	LOC_Os01g50700	LOC_Os01g50700.1	3294
Chr1	29158248	29158819	572	*	.	559	.	-1	11.92043	-1	359	Promoter	1	29158263	29162718	4456	1	LOC_Os01g50760	LOC_Os01g50760.1	0
Chr1	29166344	29167246	903	*	.	678	.	-1	13.32182	-1	349	Promoter	1	29166419	29170411	3993	1	LOC_Os01g50770	LOC_Os01g50770.1	0
Chr1	29171246	29172176	931	*	.	843	.	-1	14.046	-1	682	Promoter	1	29171244	29172802	1559	1	LOC_Os01g50780	LOC_Os01g50780.1	2
Chr1	29191854	29192490	637	*	.	776	.	-1	15.92289	-1	263	Promoter	1	29191992	29194734	2743	1	LOC_Os01g50830	LOC_Os01g50830.1	0
Chr1	29202507	29203855	1349	*	.	585	.	-1	11.58007	-1	1040	Promoter	1	29202409	29203689	1281	2	LOC_Os01g50840	LOC_Os01g50840.1	0
Chr1	29208930	29209677	748	*	.	786	.	-1	14.7855	-1	323	Promoter	1	29206306	29209607	3302	2	LOC_Os01g50849	LOC_Os01g50849.3	0
Chr1	29213854	29214332	479	*	.	902	.	-1	14.41386	-1	253	Distal Intergenic	1	29216899	29221807	4909	1	LOC_Os01g50860	LOC_Os01g50860.1	-2567
Chr1	29216916	29217792	877	*	.	817	.	-1	15.54005	-1	291	Promoter	1	29216899	29221807	4909	1	LOC_Os01g50860	LOC_Os01g50860.1	17
Chr1	29223161	29223809	649	*	.	193	.	-1	6.18695	-1	273	Promoter	1	29223188	29223499	312	2	LOC_Os01g50870	LOC_Os01g50870.1	0
Chr1	29230258	29231111	854	*	.	866	.	-1	14.7855	-1	352	Promoter	1	29230957	29231217	261	2	LOC_Os01g50890	LOC_Os01g50890.1	106
Chr1	29233549	29234797	1249	*	.	193	.	-1	7.82393	-1	942	Promoter	1	29233028	29234256	1229	2	LOC_Os01g50910	LOC_Os01g50910.1	0
Chr1	29246193	29247411	1219	*	.	553	.	-1	10.58355	-1	631	Promoter	1	29240064	29246843	6780	2	LOC_Os01g50930	LOC_Os01g50930.1	0
Chr1	29253635	29254976	1342	*	.	1000	.	-1	89.75652	-1	367	Distal Intergenic	1	29247022	29250112	3091	1	LOC_Os01g50934	LOC_Os01g50934.1	6613
Chr1	29258794	29260196	1403	*	.	1000	.	-1	66.23738	-1	323	Distal Intergenic	1	29271158	29273270	2113	1	LOC_Os01g50940	LOC_Os01g50940.1	-10962
Chr1	29271510	29272645	1136	*	.	193	.	-1	6.71382	-1	681	Promoter	1	29271158	29273270	2113	1	LOC_Os01g50940	LOC_Os01g50940.1	352
Chr1	29282211	29282911	701	*	.	982	.	-1	15.54005	-1	426	Promoter	1	29280126	29282901	2776	2	LOC_Os01g50960	LOC_Os01g50960.1	0
Chr1	29283170	29284242	1073	*	.	848	.	-1	14.7855	-1	185	Promoter	1	29280126	29282901	2776	2	LOC_Os01g50960	LOC_Os01g50960.1	-269
Chr1	29298117	29298995	879	*	.	193	.	-1	7.82393	-1	444	Promoter	1	29298041	29299464	1424	1	LOC_Os01g50990	LOC_Os01g50990.1	76
Chr1	29306409	29307331	923	*	.	1000	.	-1	20.46346	-1	494	Promoter	1	29306448	29312618	6171	1	LOC_Os01g51010	LOC_Os01g51010.1	0
Chr1	29321987	29322490	504	*	.	193	.	-1	6.86192	-1	289	Promoter	1	29318192	29322569	4378	2	LOC_Os01g51040	LOC_Os01g51040.1	79
Chr1	29327568	29328647	1080	*	.	193	.	-1	6.71382	-1	802	Exon (LOC_Os01g51060.1/LOC_Os01g51060, exon 3 of 3)	1	29323220	29324340	1121	2	LOC_Os01g51050	LOC_Os01g51050.1	-3228
Chr1	29364500	29365120	621	*	.	722	.	-1	12.6132	-1	360	Promoter	1	29364527	29368029	3503	1	LOC_Os01g51120	LOC_Os01g51120.1	0
Chr1	29368239	29369357	1119	*	.	787	.	-1	16.30941	-1	633	Downstream (<1kb)	1	29364527	29368029	3503	1	LOC_Os01g51120	LOC_Os01g51120.2	3712
Chr1	29405546	29406163	618	*	.	1000	.	-1	25.74332	-1	354	Promoter	1	29405623	29411374	5752	1	LOC_Os01g51154	LOC_Os01g51154.3	0
Chr1	29412315	29413614	1300	*	.	1000	.	-1	17.49067	-1	223	Promoter	1	29412196	29413972	1777	1	LOC_Os01g51170	LOC_Os01g51170.1	119
Chr1	29423620	29424410	791	*	.	533	.	-1	9.94004	-1	300	Promoter	1	29423421	29428115	4695	1	LOC_Os01g51190	LOC_Os01g51190.1	199
Chr1	29431899	29432407	509	*	.	745	.	-1	14.7855	-1	221	Promoter	1	29431660	29436466	4807	1	LOC_Os01g51200	LOC_Os01g51200.1	239
Chr1	29439478	29439967	490	*	.	375	.	-1	7.53947	-1	281	Promoter	1	29437276	29439881	2606	2	LOC_Os01g51210	LOC_Os01g51210.2	0
Chr1	29442623	29443084	462	*	.	950	.	-1	18.70392	-1	196	Promoter	1	29442650	29447144	4495	1	LOC_Os01g51220	LOC_Os01g51220.1	0
Chr1	29479232	29480042	811	*	.	586	.	-1	11.24378	-1	183	Promoter	1	29479108	29482865	3758	1	LOC_Os01g51280	LOC_Os01g51280.2	124
Chr1	29491428	29492494	1067	*	.	602	.	-1	13.0992	-1	591	Promoter	1	29483207	29492556	9350	2	LOC_Os01g51290	LOC_Os01g51290.1	62
Chr1	29495550	29495910	361	*	.	474	.	-1	9.00679	-1	177	Distal Intergenic	1	29483207	29492556	9350	2	LOC_Os01g51290	LOC_Os01g51290.2	-2994
Chr1	29496294	29496968	675	*	.	193	.	-1	6.71382	-1	387	Distal Intergenic	1	29483207	29492556	9350	2	LOC_Os01g51290	LOC_Os01g51290.2	-3738
Chr1	29501186	29501674	489	*	.	954	.	-1	15.54005	-1	229	Promoter	1	29501122	29506955	5834	1	LOC_Os01g51300	LOC_Os01g51300.2	64
Chr1	29522769	29523292	524	*	.	193	.	-1	8.55382	-1	147	Promoter	1	29521077	29523276	2200	2	LOC_Os01g51330	LOC_Os01g51330.1	0
Chr1	29532257	29532845	589	*	.	554	.	-1	10.25969	-1	256	Promoter	1	29529726	29532847	3122	2	LOC_Os01g51360	LOC_Os01g51360.1	2
Chr1	29535517	29536236	720	*	.	358	.	-1	8.11293	-1	432	Promoter	1	29534257	29536165	1909	2	LOC_Os01g51370	LOC_Os01g51370.2	0
Chr1	29536624	29537021	398	*	.	193	.	-1	7.13259	-1	229	Promoter	1	29536683	29542409	5727	1	LOC_Os01g51380	LOC_Os01g51380.1	0
Chr1	29544600	29545374	775	*	.	1000	.	-1	22.09008	-1	281	Promoter	1	29544661	29548524	3864	1	LOC_Os01g51390	LOC_Os01g51390.1	0
Chr1	29551409	29552087	679	*	.	193	.	-1	5.67936	-1	203	Promoter	1	29551666	29554002	2337	1	LOC_Os01g51400	LOC_Os01g51400.1	0
Chr1	29560309	29562437	2129	*	.	440	.	-1	8.40643	-1	689	Promoter	1	29560350	29567065	6716	1	LOC_Os01g51410	LOC_Os01g51410.1	0
Chr1	29568454	29569240	787	*	.	569	.	-1	10.25969	-1	349	Promoter	1	29568547	29571484	2938	1	LOC_Os01g51420	LOC_Os01g51420.1	0
Chr1	29572585	29573243	659	*	.	730	.	-1	12.96555	-1	235	Promoter	1	29572653	29575706	3054	1	LOC_Os01g51430	LOC_Os01g51430.1	0
Chr1	29600440	29601269	830	*	.	712	.	-1	13.32182	-1	566	Promoter	1	29598881	29601172	2292	2	LOC_Os01g51530	LOC_Os01g51530.1	0
Chr1	29609125	29609615	491	*	.	431	.	-1	10.08433	-1	248	Distal Intergenic	1	29610944	29614656	3713	1	LOC_Os01g51550	LOC_Os01g51550.1	-1329
Chr1	29674793	29675327	535	*	.	509	.	-1	10.25969	-1	281	Promoter	1	29669980	29675358	5379	2	LOC_Os01g51634	LOC_Os01g51634.1	31
Chr1	29681505	29683429	1925	*	.	336	.	-1	6.71382	-1	1363	Promoter	1	29679090	29683010	3921	2	LOC_Os01g51640	LOC_Os01g51640.1	0
Chr1	29706427	29706854	428	*	.	899	.	-1	16.30941	-1	247	Downstream (2-3kb)	1	29708354	29709375	1022	1	LOC_Os01g51670	LOC_Os01g51670.1	-1500
Chr1	29707621	29709167	1547	*	.	553	.	-1	12.40136	-1	1062	Promoter	1	29708354	29709375	1022	1	LOC_Os01g51670	LOC_Os01g51670.1	0
Chr1	29716898	29717958	1061	*	.	546	.	-1	12.26482	-1	685	Promoter	1	29717779	29718346	568	1	LOC_Os01g51680	LOC_Os01g51680.1	0
Chr1	29734059	29734776	718	*	.	378	.	-1	9.1532	-1	534	Promoter	1	29730128	29735102	4975	2	LOC_Os01g51700	LOC_Os01g51700.2	326
Chr1	29736474	29736853	380	*	.	193	.	-1	5.78816	-1	146	Exon (LOC_Os01g51710.1/LOC_Os01g51710, exon 9 of 9)	1	29730128	29735114	4987	2	LOC_Os01g51700	LOC_Os01g51700.1	-1360
Chr1	29755073	29756224	1152	*	.	498	.	-1	9.66675	-1	497	Promoter	1	29755249	29755833	585	1	LOC_Os01g51740	LOC_Os01g51740.1	0
Chr1	29760923	29761672	750	*	.	193	.	-1	7.82393	-1	234	Promoter	1	29760719	29770037	9319	1	LOC_Os01g51754	LOC_Os01g51754.2	204
Chr1	29774207	29775033	827	*	.	695	.	-1	12.6132	-1	416	Promoter	1	29770182	29773361	3180	2	LOC_Os01g51770	LOC_Os01g51770.1	-846
Chr1	29781222	29782992	1771	*	.	610	.	-1	13.45392	-1	288	Promoter	1	29780279	29783148	2870	1	LOC_Os01g51790	LOC_Os01g51790.1	943
Chr1	29785261	29785950	690	*	.	636	.	-1	13.81247	-1	270	Promoter	1	29783547	29785958	2412	2	LOC_Os01g51800	LOC_Os01g51800.1	8
Chr1	29787070	29788295	1226	*	.	877	.	-1	14.41386	-1	1044	Promoter	1	29786135	29788237	2103	2	LOC_Os01g51810	LOC_Os01g51810.1	0
Chr1	29806090	29806907	818	*	.	758	.	-1	16.04227	-1	494	Promoter	1	29801081	29806532	5452	2	LOC_Os01g51840	LOC_Os01g51840.3	0
Chr1	29811992	29812574	583	*	.	500	.	-1	9.62465	-1	243	Promoter	1	29810802	29812468	1667	2	LOC_Os01g51850	LOC_Os01g51850.1	0
Chr1	29819219	29819554	336	*	.	193	.	-1	6.33449	-1	191	Exon (LOC_Os01g51860.1/LOC_Os01g51860, exon 2 of 2)	1	29820729	29822139	1411	1	LOC_Os01g51870	LOC_Os01g51870.1	-1175
Chr1	29820718	29821721	1004	*	.	603	.	-1	11.92043	-1	697	Promoter	1	29820729	29822139	1411	1	LOC_Os01g51870	LOC_Os01g51870.1	0
Chr1	29826266	29826610	345	*	.	193	.	-1	7.40784	-1	222	Distal Intergenic	1	29822333	29823777	1445	2	LOC_Os01g51880	LOC_Os01g51880.1	-2489
Chr1	29841132	29841755	624	*	.	528	.	-1	9.94004	-1	313	Promoter	1	29839406	29841859	2454	2	LOC_Os01g51904	LOC_Os01g51904.1	104
Chr1	29846085	29846626	542	*	.	585	.	-1	12.6132	-1	265	Promoter	1	29842643	29846825	4183	2	LOC_Os01g51920	LOC_Os01g51920.1	199
Chr1	29876310	29877090	781	*	.	193	.	-1	5.09929	-1	429	Exon (LOC_Os01g51980.1/LOC_Os01g51980, exon 3 of 5)	1	29874486	29877505	3020	1	LOC_Os01g51980	LOC_Os01g51980.1	1824
Chr1	29878475	29879059	585	*	.	438	.	-1	8.7044	-1	347	Exon (LOC_Os01g51990.1/LOC_Os01g51990, exon 2 of 2)	1	29878435	29880280	1846	2	LOC_Os01g51990	LOC_Os01g51990.1	1221
Chr1	29886722	29887843	1122	*	.	645	.	-1	14.1748	-1	588	Promoter	1	29881801	29886102	4302	2	LOC_Os01g52000	LOC_Os01g52000.1	-620
Chr1	29894072	29894526	455	*	.	645	.	-1	11.92043	-1	162	Promoter	1	29894027	29898467	4441	1	LOC_Os01g52010	LOC_Os01g52010.1	45
Chr1	29902974	29903748	775	*	.	193	.	-1	5.93072	-1	281	Promoter	1	29900306	29902162	1857	2	LOC_Os01g52020	LOC_Os01g52020.1	-812
Chr1	29904204	29904838	635	*	.	193	.	-1	7.2596	-1	390	Promoter	1	29904104	29904857	754	2	LOC_Os01g52030	LOC_Os01g52030.1	19
Chr1	29928297	29929023	727	*	.	193	.	-1	4.95499	-1	488	Exon (LOC_Os01g52050.1/LOC_Os01g52050, exon 1 of 1)	1	29927543	29931487	3945	2	LOC_Os01g52050	LOC_Os01g52050.1	2464
Chr1	29929278	29931392	2115	*	.	604	.	-1	13.0992	-1	910	Promoter	1	29927543	29931487	3945	2	LOC_Os01g52050	LOC_Os01g52050.1	95
Chr1	29951566	29952697	1132	*	.	1000	.	-1	16.69956	-1	236	Promoter	1	29950040	29952644	2605	2	LOC_Os01g52090	LOC_Os01g52090.2	0
Chr1	29961892	29963283	1392	*	.	455	.	-1	9.00679	-1	476	Exon (LOC_Os01g52100.1/LOC_Os01g52100, exon 2 of 3)	1	29960694	29963067	2374	1	LOC_Os01g52100	LOC_Os01g52100.1	1198
Chr1	29995200	29995992	793	*	.	512	.	-1	12.05831	-1	559	Promoter	1	29995196	29999996	4801	1	LOC_Os01g52140	LOC_Os01g52140.2	4
Chr1	30008196	30008846	651	*	.	423	.	-1	11.38411	-1	241	Promoter	1	30008281	30012094	3814	1	LOC_Os01g52170	LOC_Os01g52170.1	0
Chr1	30014679	30015056	378	*	.	193	.	-1	4.95499	-1	149	Promoter	1	30014184	30015140	957	1	LOC_Os01g52180	LOC_Os01g52180.1	495
Chr1	30019693	30020101	409	*	.	423	.	-1	10.72602	-1	147	Promoter	1	30017781	30019979	2199	2	LOC_Os01g52200	LOC_Os01g52200.1	0
Chr1	30023209	30023930	722	*	.	804	.	-1	15.54005	-1	442	Promoter	1	30020917	30023812	2896	2	LOC_Os01g52214	LOC_Os01g52214.1	0
Chr1	30040335	30041428	1094	*	.	564	.	-1	11.58007	-1	727	Promoter	1	30030997	30041476	10480	2	LOC_Os01g52250	LOC_Os01g52250.1	48
Chr1	30042567	30043178	612	*	.	346	.	-1	6.448	-1	324	Promoter	1	30042527	30043938	1412	1	LOC_Os01g52260	LOC_Os01g52260.1	40
Chr1	30047179	30047556	378	*	.	656	.	-1	11.58007	-1	212	Promoter	1	30048291	30049986	1696	1	LOC_Os01g52270	LOC_Os01g52270.1	-735
Chr1	30054855	30055266	412	*	.	748	.	-1	14.046	-1	237	Promoter	1	30055567	30057039	1473	1	LOC_Os01g52280	LOC_Os01g52280.1	-301
Chr1	30062688	30063697	1010	*	.	1000	.	-1	17.49067	-1	252	Promoter	1	30062716	30066346	3631	1	LOC_Os01g52304	LOC_Os01g52304.1	0
Chr1	30064466	30065106	641	*	.	193	.	-1	5.43292	-1	306	Exon (LOC_Os01g52304.1/LOC_Os01g52304, exon 2 of 2)	1	30062716	30066346	3631	1	LOC_Os01g52304	LOC_Os01g52304.1	1750
Chr1	30068476	30069506	1031	*	.	193	.	-1	4.95499	-1	687	Promoter	1	30068605	30070131	1527	1	LOC_Os01g52320	LOC_Os01g52320.1	0
Chr1	30075553	30076275	723	*	.	193	.	-1	6.86192	-1	226	Promoter	1	30075624	30077126	1503	1	LOC_Os01g52330	LOC_Os01g52330.1	0
Chr1	30082792	30083423	632	*	.	963	.	-1	19.11532	-1	160	Downstream (2-3kb)	1	30079649	30081500	1852	1	LOC_Os01g52340	LOC_Os01g52340.1	3143
Chr1	30088040	30088838	799	*	.	561	.	-1	10.9116	-1	387	Promoter	1	30086337	30088938	2602	2	LOC_Os01g52370	LOC_Os01g52370.1	100
Chr1	30089808	30090683	876	*	.	503	.	-1	9.31355	-1	394	Promoter	1	30091365	30093186	1822	1	LOC_Os01g52380	LOC_Os01g52380.1	-682
Chr1	30091056	30092175	1120	*	.	193	.	-1	4.95499	-1	525	Promoter	1	30091365	30093186	1822	1	LOC_Os01g52380	LOC_Os01g52380.1	0
Chr1	30102842	30103471	630	*	.	571	.	-1	13.0992	-1	311	Promoter	1	30102785	30107361	4577	1	LOC_Os01g52400	LOC_Os01g52400.2	57
Chr1	30131385	30131906	522	*	.	1000	.	-1	17.89157	-1	236	Promoter	1	30131348	30135287	3940	1	LOC_Os01g52450	LOC_Os01g52450.2	37
Chr1	30135741	30136423	683	*	.	1000	.	-1	20.04445	-1	267	Promoter	1	30135763	30137742	1980	1	LOC_Os01g52460	LOC_Os01g52460.1	0
Chr1	30159107	30159503	397	*	.	193	.	-1	6.71382	-1	232	Promoter	1	30157882	30159775	1894	2	LOC_Os01g52490	LOC_Os01g52490.1	272
Chr1	30166404	30166876	473	*	.	629	.	-1	13.68198	-1	205	Promoter	1	30166024	30171659	5636	1	LOC_Os01g52500	LOC_Os01g52500.5	380
Chr1	30179185	30179848	664	*	.	193	.	-1	5.67936	-1	465	Promoter	1	30180581	30184477	3897	1	LOC_Os01g52530	LOC_Os01g52530.1	-733
Chr1	30226004	30226699	696	*	.	384	.	-1	8.26067	-1	311	Promoter	1	30225839	30226855	1017	1	LOC_Os01g52570	LOC_Os01g52570.1	165
Chr1	30231791	30232441	651	*	.	193	.	-1	7.13259	-1	329	Distal Intergenic	1	30229978	30230418	441	2	LOC_Os01g52590	LOC_Os01g52590.1	-1373
Chr1	30236169	30236627	459	*	.	452	.	-1	9.00679	-1	250	Promoter	1	30236130	30236776	647	1	LOC_Os01g52594	LOC_Os01g52594.1	39
Chr1	30242013	30242784	772	*	.	408	.	-1	9.00679	-1	505	Promoter	1	30241948	30251105	9158	1	LOC_Os01g52610	LOC_Os01g52610.1	65
Chr1	30250709	30252006	1298	*	.	335	.	-1	5.67936	-1	1010	Promoter	1	30251470	30254956	3487	1	LOC_Os01g52630	LOC_Os01g52630.1	0
Chr1	30253910	30254362	453	*	.	193	.	-1	7.82393	-1	228	Exon (LOC_Os01g52630.1/LOC_Os01g52630, exon 5 of 5)	1	30251470	30254956	3487	1	LOC_Os01g52630	LOC_Os01g52630.1	2440
Chr1	30270984	30271402	419	*	.	464	.	-1	8.7044	-1	210	Downstream (1-2kb)	1	30272912	30274078	1167	2	LOC_Os01g52660	LOC_Os01g52660.1	2676
Chr1	30280029	30281071	1043	*	.	508	.	-1	9.62465	-1	431	Promoter	1	30278492	30280577	2086	2	LOC_Os01g52680	LOC_Os01g52680.1	0
Chr1	30305255	30306075	821	*	.	513	.	-1	9.62465	-1	426	Promoter	1	30304351	30305540	1190	2	LOC_Os01g52700	LOC_Os01g52700.1	0
Chr1	30310588	30312135	1548	*	.	375	.	-1	6.71382	-1	505	Promoter	1	30311221	30315924	4704	1	LOC_Os01g52710	LOC_Os01g52710.1	0
Chr1	30314263	30315553	1291	*	.	193	.	-1	5.93072	-1	346	Exon (LOC_Os01g52710.1/LOC_Os01g52710, exon 4 of 6)	1	30311221	30315924	4704	1	LOC_Os01g52710	LOC_Os01g52710.1	3042
Chr1	30318692	30319397	706	*	.	1000	.	-1	27.13319	-1	420	Distal Intergenic	1	30320746	30323993	3248	1	LOC_Os01g52720	LOC_Os01g52720.1	-1349
Chr1	30320673	30321211	539	*	.	586	.	-1	11.24378	-1	378	Promoter	1	30320746	30323993	3248	1	LOC_Os01g52720	LOC_Os01g52720.1	0
Chr1	30352581	30353480	900	*	.	1000	.	-1	24.76764	-1	264	Promoter	1	30351829	30358257	6429	1	LOC_Os01g52760	LOC_Os01g52760.1	752
Chr1	30364128	30364894	767	*	.	377	.	-1	6.71382	-1	479	Exon (LOC_Os01g52780.1/LOC_Os01g52780, exon 7 of 9)	1	30361755	30364101	2347	1	LOC_Os01g52770	LOC_Os01g52770.1	2373
Chr1	30369623	30370398	776	*	.	377	.	-1	9.00679	-1	314	Promoter	1	30363062	30370212	7151	2	LOC_Os01g52780	LOC_Os01g52780.1	0
Chr1	30376375	30376914	540	*	.	546	.	-1	10.25969	-1	216	Promoter	1	30372204	30376917	4714	2	LOC_Os01g52790	LOC_Os01g52790.1	3
Chr1	30380151	30381470	1320	*	.	1000	.	-1	22.09008	-1	702	Promoter	1	30381099	30383389	2291	1	LOC_Os01g52810	LOC_Os01g52810.1	0
Chr1	30392595	30393256	662	*	.	1000	.	-1	30.94937	-1	332	Promoter	1	30392739	30395472	2734	1	LOC_Os01g52851	LOC_Os01g52851.1	0
Chr1	30398287	30399439	1153	*	.	851	.	-1	14.7855	-1	847	Promoter	1	30398944	30405920	6977	1	LOC_Os01g52864	LOC_Os01g52864.1	0
Chr1	30403273	30403817	545	*	.	956	.	-1	15.16091	-1	258	Intron (LOC_Os01g52864.1/LOC_Os01g52864, intron 4 of 4)	1	30407036	30408554	1519	1	LOC_Os01g52880	LOC_Os01g52880.1	-3219
Chr1	30406627	30407502	876	*	.	193	.	-1	6.71382	-1	655	Promoter	1	30407036	30408554	1519	1	LOC_Os01g52880	LOC_Os01g52880.1	0
Chr1	30412698	30413651	954	*	.	1000	.	-1	18.296	-1	601	Promoter	1	30412827	30413574	748	2	LOC_Os01g52890	LOC_Os01g52890.1	0
Chr1	30427311	30428060	750	*	.	926	.	-1	18.40204	-1	366	Promoter	1	30426929	30432086	5158	1	LOC_Os01g52920	LOC_Os01g52920.1	382
Chr1	30448480	30449141	662	*	.	443	.	-1	11.38411	-1	337	Promoter	1	30447422	30449206	1785	2	LOC_Os01g52970	LOC_Os01g52970.1	65
Chr1	30460195	30461781	1587	*	.	831	.	-1	15.92289	-1	491	Promoter	1	30460007	30464532	4526	1	LOC_Os01g53000	LOC_Os01g53000.1	188
Chr1	30472560	30472975	416	*	.	461	.	-1	9.94004	-1	199	Promoter	1	30472593	30475205	2613	1	LOC_Os01g53020	LOC_Os01g53020.1	0
Chr1	30478470	30478982	513	*	.	193	.	-1	6.448	-1	197	Downstream (1-2kb)	1	30475254	30476041	788	2	LOC_Os01g53030	LOC_Os01g53030.1	-2429
Chr1	30495073	30497167	2095	*	.	454	.	-1	8.7044	-1	1598	Promoter	1	30490746	30496722	5977	2	LOC_Os01g53070	LOC_Os01g53070.1	0
Chr1	30506781	30507180	400	*	.	472	.	-1	9.62465	-1	144	Promoter	1	30501605	30507193	5589	2	LOC_Os01g53079	LOC_Os01g53079.1	13
Chr1	30516025	30516773	749	*	.	941	.	-1	18.80755	-1	498	Promoter	1	30516831	30517430	600	1	LOC_Os01g53100	LOC_Os01g53100.1	-58
Chr1	30517746	30518745	1000	*	.	396	.	-1	7.53947	-1	657	Promoter	1	30516831	30517430	600	1	LOC_Os01g53100	LOC_Os01g53100.1	915
Chr1	30528296	30529022	727	*	.	193	.	-1	6.18695	-1	461	Promoter	1	30524993	30529097	4105	2	LOC_Os01g53130	LOC_Os01g53130.1	75
Chr1	30533202	30534218	1017	*	.	1000	.	-1	31.94444	-1	747	Promoter	1	30533609	30536908	3300	1	LOC_Os01g53140	LOC_Os01g53140.1	0
Chr1	30536971	30537620	650	*	.	630	.	-1	14.1748	-1	233	Promoter	1	30537135	30541524	4390	1	LOC_Os01g53150	LOC_Os01g53150.2	0
Chr1	30541926	30542702	777	*	.	193	.	-1	7.82393	-1	529	Promoter	1	30542800	30544190	1391	1	LOC_Os01g53160	LOC_Os01g53160.1	-98
Chr1	30548578	30549192	615	*	.	598	.	-1	11.58007	-1	316	Downstream (2-3kb)	1	30551624	30553990	2367	2	LOC_Os01g53170	LOC_Os01g53170.1	4798
Chr1	30559292	30559901	610	*	.	193	.	-1	6.71382	-1	145	Distal Intergenic	1	30561145	30564493	3349	1	LOC_Os01g53200	LOC_Os01g53200.1	-1244
Chr1	30561183	30561917	735	*	.	193	.	-1	6.33449	-1	293	Promoter	1	30561145	30564493	3349	1	LOC_Os01g53200	LOC_Os01g53200.1	38
Chr1	30573668	30574361	694	*	.	193	.	-1	7.53947	-1	383	Downstream (<1kb)	1	30574861	30576287	1427	2	LOC_Os01g53210	LOC_Os01g53210.1	1926
Chr1	30574801	30575672	872	*	.	462	.	-1	8.7044	-1	539	Promoter	1	30574861	30576287	1427	2	LOC_Os01g53210	LOC_Os01g53210.1	615
Chr1	30582580	30583530	951	*	.	529	.	-1	12.05831	-1	552	Promoter	1	30582485	30583743	1259	1	LOC_Os01g53220	LOC_Os01g53220.1	95
Chr1	30585057	30586468	1412	*	.	535	.	-1	9.94004	-1	1158	Promoter	1	30585100	30585423	324	2	LOC_Os01g53230	LOC_Os01g53230.1	0
Chr1	30597924	30598526	603	*	.	193	.	-1	8.55382	-1	358	Promoter	1	30593434	30598522	5089	2	LOC_Os01g53250	LOC_Os01g53250.1	0
Chr1	30608266	30608826	561	*	.	872	.	-1	15.92289	-1	338	Promoter	1	30608363	30611884	3522	1	LOC_Os01g53280	LOC_Os01g53280.1	0
Chr1	30622326	30622870	545	*	.	193	.	-1	6.71382	-1	232	Promoter	1	30622671	30634405	11735	1	LOC_Os01g53294	LOC_Os01g53294.1	0
Chr1	30628384	30629109	726	*	.	193	.	-1	7.13259	-1	359	Intron (LOC_Os01g53294.1/LOC_Os01g53294, intron 4 of 13)	1	30634643	30637147	2505	1	LOC_Os01g53310	LOC_Os01g53310.1	-5534
Chr1	30646574	30647051	478	*	.	193	.	-1	7.2596	-1	265	Promoter	1	30647512	30649347	1836	1	LOC_Os01g53330	LOC_Os01g53330.1	-461
Chr1	30648421	30649024	604	*	.	406	.	-1	7.53947	-1	195	Promoter	1	30647512	30649347	1836	1	LOC_Os01g53330	LOC_Os01g53330.1	909
Chr1	30666670	30667576	907	*	.	421	.	-1	7.82393	-1	370	Promoter	1	30666639	30668631	1993	1	LOC_Os01g53370	LOC_Os01g53370.1	31
Chr1	30675613	30676272	660	*	.	385	.	-1	8.85134	-1	402	Promoter	1	30675473	30677421	1949	1	LOC_Os01g53390	LOC_Os01g53390.1	140
Chr1	30682089	30682644	556	*	.	655	.	-1	12.26482	-1	207	Distal Intergenic	1	30675473	30677421	1949	1	LOC_Os01g53390	LOC_Os01g53390.1	6616
Chr1	30690123	30691466	1344	*	.	605	.	-1	10.9116	-1	1085	Promoter	1	30689847	30691598	1752	2	LOC_Os01g53420	LOC_Os01g53420.1	132
Chr1	30712151	30713758	1608	*	.	406	.	-1	7.53947	-1	1391	Promoter	1	30712157	30717688	5532	1	LOC_Os01g53450	LOC_Os01g53450.2	0
Chr1	30720820	30721551	732	*	.	531	.	-1	10.58355	-1	262	Promoter	1	30720747	30723255	2509	1	LOC_Os01g53480	LOC_Os01g53480.1	73
Chr1	30730868	30731883	1016	*	.	802	.	-1	13.32182	-1	258	Promoter	1	30730645	30731238	594	2	LOC_Os01g53500	LOC_Os01g53500.1	0
Chr1	30753247	30753803	557	*	.	517	.	-1	11.58007	-1	236	Promoter	1	30753219	30761219	8001	1	LOC_Os01g53560	LOC_Os01g53560.1	28
Chr1	30762405	30763935	1531	*	.	722	.	-1	12.6132	-1	852	Promoter	1	30764089	30766588	2500	1	LOC_Os01g53570	LOC_Os01g53570.1	-154
Chr1	30772149	30772559	411	*	.	193	.	-1	6.59587	-1	236	Exon (LOC_Os01g53590.1/LOC_Os01g53590, exon 2 of 2)	1	30770399	30773003	2605	1	LOC_Os01g53590	LOC_Os01g53590.1	1750
Chr1	30778767	30779796	1030	*	.	1000	.	-1	23.86237	-1	346	Promoter	1	30775102	30779238	4137	2	LOC_Os01g53600	LOC_Os01g53600.1	0
Chr1	30786147	30786583	437	*	.	586	.	-1	10.58355	-1	243	Promoter	1	30786103	30788024	1922	1	LOC_Os01g53620	LOC_Os01g53620.1	44
Chr1	30818984	30820310	1327	*	.	864	.	-1	16.30941	-1	579	Promoter	1	30818942	30823247	4306	1	LOC_Os01g53640	LOC_Os01g53640.1	42
Chr1	30828673	30829021	349	*	.	471	.	-1	11.05304	-1	114	Promoter	1	30828771	30832258	3488	1	LOC_Os01g53660	LOC_Os01g53660.1	0
Chr1	30831484	30832001	518	*	.	193	.	-1	5.43292	-1	427	Promoter	1	30832796	30836734	3939	1	LOC_Os01g53670	LOC_Os01g53670.1	-795
Chr1	30844482	30845318	837	*	.	582	.	-1	10.9116	-1	346	Promoter	1	30840129	30845230	5102	2	LOC_Os01g53680	LOC_Os01g53680.1	0
Chr1	30849302	30850025	724	*	.	1000	.	-1	19.62877	-1	468	Downstream (<1kb)	1	30846917	30847494	578	1	LOC_Os01g53690	LOC_Os01g53690.1	2385
Chr1	30855869	30856270	402	*	.	459	.	-1	10.25969	-1	140	Promoter	1	30850589	30856227	5639	2	LOC_Os01g53700	LOC_Os01g53700.1	0
Chr1	30856686	30858077	1392	*	.	853	.	-1	14.7855	-1	216	Promoter	1	30850589	30856227	5639	2	LOC_Os01g53700	LOC_Os01g53700.1	-459
Chr1	30868363	30869148	786	*	.	781	.	-1	12.96555	-1	377	Promoter	1	30868407	30871603	3197	1	LOC_Os01g53710	LOC_Os01g53710.1	0
Chr1	30872460	30872973	514	*	.	613	.	-1	13.45392	-1	304	Distal Intergenic	1	30868407	30871603	3197	1	LOC_Os01g53710	LOC_Os01g53710.1	4053
Chr1	30885567	30886245	679	*	.	193	.	-1	7.97193	-1	292	Promoter	1	30884821	30886340	1520	2	LOC_Os01g53730	LOC_Os01g53730.1	95
Chr1	30889646	30890284	639	*	.	193	.	-1	5.57885	-1	273	Promoter	1	30889799	30890656	858	1	LOC_Os01g53740	LOC_Os01g53740.1	0
Chr1	30892905	30893390	486	*	.	193	.	-1	6.59587	-1	218	Distal Intergenic	1	30889799	30890656	858	1	LOC_Os01g53740	LOC_Os01g53740.1	3106
Chr1	30902117	30903408	1292	*	.	453	.	-1	9.00679	-1	312	Promoter	1	30902744	30903058	315	2	LOC_Os01g53760	LOC_Os01g53760.1	0
Chr1	30926651	30927633	983	*	.	624	.	-1	13.68198	-1	654	Promoter	1	30922769	30927426	4658	2	LOC_Os01g53800	LOC_Os01g53800.1	0
Chr1	30936251	30937368	1118	*	.	938	.	-1	15.16091	-1	786	Promoter	1	30933234	30937375	4142	2	LOC_Os01g53810	LOC_Os01g53810.1	7
Chr1	30939776	30940842	1067	*	.	1000	.	-1	24.76764	-1	429	Promoter	1	30940085	30940402	318	1	LOC_Os01g53820	LOC_Os01g53820.1	0
Chr1	30944256	30944699	444	*	.	193	.	-1	7.68764	-1	273	Downstream (1-2kb)	1	30946348	30947603	1256	2	LOC_Os01g53830	LOC_Os01g53830.1	2904
[truncated: 20,092 more rows]
