# Supplementary material for: Unveiling the mechanism of broad‐spectrum blast resistance in rice: The collaborative role of transcription factor OsGRAS30 and histone deacetylase OsHDAC1
Source: Plant Biotechnol J. 2024 Jan 31;22(6):1740–56. doi: 10.1111/pbi.14299 (PMC11123394; doi:10.1111/pbi.14299)
Supplement: Supplementary file 4 — Dataset S3 List of DEGS in OsHDAC1 Ri2 plants vs WT plants. [file PBI-22-1740-s002.csv]

	baseMean	log2FoldChange	lfcSE	stat	pvalue	FDR(padj)
LOC_Os10g20480	3680.913681	10.33613008	0.474615912	21.77788357	3.76E-105	1.09E-100
LOC_Os12g12690	3242.712834	-9.634640832	0.48976847	-19.67182743	3.76E-86	5.47E-82
LOC_Os01g72370	640.7942397	-6.248197987	0.341266783	-18.30883724	7.04E-75	6.82E-71
LOC_Os11g45840	2499.42684	-10.79460074	0.594351819	-18.1619714	1.03E-73	7.51E-70
LOC_Os01g21590	1046.081521	-4.990721645	0.280210327	-17.81062711	5.85E-71	3.40E-67
LOC_Os07g01290	2763.948295	-10.52564748	0.594724124	-17.6983698	4.32E-70	2.09E-66
LOC_Os06g04990	710.4303063	-8.576880349	0.499388551	-17.1747637	4.10E-66	1.71E-62
LOC_Os11g45090	1668.885332	9.607128352	0.564083037	17.031408	4.80E-65	1.75E-61
LOC_Os09g22350	644.6308747	8.132752715	0.479099952	16.97506476	1.26E-64	4.06E-61
LOC_Os11g45820	1352.59805	-10.28543695	0.611022593	-16.83315324	1.39E-63	4.06E-60
LOC_Os01g09030	871.7217968	-3.678243335	0.23877476	-15.40465724	1.52E-53	4.03E-50
LOC_Os12g07180	1520.267745	-9.425908419	0.61947701	-15.2159132	2.77E-52	6.72E-49
LOC_Os03g45250	743.5908552	-7.980837665	0.5319133	-15.00401975	6.91E-51	1.55E-47
LOC_Os11g45890	1870.756308	-10.97262579	0.753419392	-14.56376874	4.78E-48	9.92E-45
LOC_Os11g47370	1003.227991	-10.07167208	0.697203574	-14.44581245	2.66E-47	5.17E-44
LOC_Os07g42730	711.1280354	3.894889352	0.270508127	14.39841898	5.29E-47	9.63E-44
LOC_Os03g18220	6279.387873	-3.197678737	0.222523065	-14.37010018	7.97E-47	1.36E-43
LOC_Os09g18594	819.6258405	-9.773465061	0.68206165	-14.32929862	1.44E-46	2.32E-43
LOC_Os07g15460	862.4072028	-5.06051408	0.375839503	-13.46456144	2.53E-41	3.87E-38
LOC_Os07g30980	759.949834	-5.356187987	0.399945365	-13.39229919	6.71E-41	9.76E-38
LOC_Os08g03420	364.2674946	-4.990017603	0.373764405	-13.35070311	1.17E-40	1.63E-37
LOC_Os11g45190	250.9606624	4.508360349	0.339571031	13.27663416	3.16E-40	4.18E-37
LOC_Os11g46300	358.809228	-4.410412032	0.332764935	-13.25383646	4.29E-40	5.38E-37
LOC_Os11g45850	1149.914486	-10.84719623	0.818582067	-13.25120189	4.44E-40	5.38E-37
LOC_Os10g16440	810.9400974	10.17098565	0.770061377	13.20801945	7.89E-40	9.18E-37
LOC_Os05g29810	473.9730051	-5.537483936	0.420473195	-13.16964793	1.31E-39	1.47E-36
LOC_Os10g37800	585.0324277	9.339098457	0.710824774	13.13839753	1.98E-39	2.14E-36
LOC_Os12g13340	6482.7851	-4.352752879	0.337594604	-12.89343145	4.90E-38	5.09E-35
LOC_Os11g48060	2293.36937	-3.145986216	0.245970733	-12.79008352	1.86E-37	1.87E-34
LOC_Os01g35330	1960.178873	-4.572193654	0.358693606	-12.74679441	3.25E-37	3.15E-34
LOC_Os03g12280	1220.270716	11.17004047	0.876921779	12.7377843	3.65E-37	3.42E-34
LOC_Os01g02500	663.3904515	-4.573214566	0.360818845	-12.67454467	8.18E-37	7.44E-34
LOC_Os08g14195	324.2807848	-5.227316261	0.415698444	-12.57477948	2.91E-36	2.56E-33
LOC_Os03g02470	1153.512754	-11.27659251	0.912280644	-12.36088104	4.25E-35	3.64E-32
LOC_Os06g40240	448.0689897	-4.450630327	0.361189899	-12.32213396	6.88E-35	5.72E-32
LOC_Os04g56990	2141.656095	2.227502878	0.183135701	12.1631275	4.89E-34	3.95E-31
LOC_Os09g19274	178.358209	-6.684641634	0.552457583	-12.09982783	1.06E-33	8.32E-31
LOC_Os01g02710	616.1000826	3.557513787	0.296288166	12.00693851	3.27E-33	2.50E-30
LOC_Os10g28350	1549.381073	-6.143246126	0.522193245	-11.76431558	5.96E-32	4.45E-29
LOC_Os07g30240	800.7772751	5.16873546	0.439831882	11.75161616	6.93E-32	5.04E-29
LOC_Os01g37590	434.2267023	3.145535187	0.268281987	11.72473494	9.52E-32	6.76E-29
LOC_Os05g08910	255.5604203	-5.901916043	0.510648054	-11.55769809	6.75E-31	4.68E-28
LOC_Os05g36040	173.8574256	4.355184979	0.378718455	11.499796	1.32E-30	8.95E-28
LOC_Os10g42610	1849.492196	-3.082321817	0.268476627	-11.48078272	1.65E-30	1.09E-27
LOC_Os11g20330	486.66595	2.445466831	0.213087159	11.47636885	1.73E-30	1.12E-27
LOC_Os05g34700	989.6240983	-8.48102564	0.7643527	-11.09569658	1.32E-28	8.33E-26
LOC_Os01g24030	3300.622808	-8.438589506	0.76355228	-11.05175078	2.15E-28	1.33E-25
LOC_Os10g11889	157.3213589	-4.894825778	0.443244104	-11.04318306	2.37E-28	1.43E-25
LOC_Os01g72360	200.3556428	-5.605002688	0.510650656	-10.97619797	4.97E-28	2.95E-25
LOC_Os01g21120	333.1757096	-4.560834547	0.419788826	-10.86459254	1.70E-27	9.89E-25
LOC_Os02g47390	1192.822665	7.635510011	0.705577818	10.82164124	2.72E-27	1.55E-24
LOC_Os11g11920	239.4407729	8.392948944	0.780190771	10.75755989	5.46E-27	3.05E-24
LOC_Os12g12140	962.6703767	11.42296761	1.06622407	10.71347753	8.80E-27	4.83E-24
LOC_Os11g11810	381.6866772	4.556603308	0.433207056	10.51830354	7.11E-26	3.83E-23
LOC_Os06g05000	797.3080804	-7.58533676	0.743726652	-10.19909229	2.00E-24	1.06E-21
LOC_Os04g51920	304.5208858	2.407081164	0.238126154	10.10842834	5.07E-24	2.63E-21
LOC_Os06g05020	528.5234851	-10.73874051	1.066684097	-10.06740472	7.70E-24	3.93E-21
LOC_Os11g42160	1266.153487	1.760370455	0.175337554	10.03989398	1.02E-23	5.11E-21
LOC_Os02g49720	17142.23289	-5.977362571	0.599124038	-9.976836505	1.93E-23	9.49E-21
LOC_Os01g10490	352.4232521	-8.825262492	0.887093721	-9.948511965	2.56E-23	1.24E-20
LOC_Os11g11770	230.925321	2.883896076	0.290290863	9.934505165	2.95E-23	1.41E-20
LOC_Os01g02790	124.4881838	5.070194622	0.511428684	9.913786192	3.63E-23	1.70E-20
LOC_Os11g47310	106.0581012	-4.711882684	0.475640666	-9.906391567	3.90E-23	1.80E-20
LOC_Os04g42860	734.0899512	-7.378552299	0.744976667	-9.904407242	3.98E-23	1.81E-20
LOC_Os11g13410	187.6967142	-8.225722538	0.835262619	-9.848067361	6.99E-23	3.11E-20
LOC_Os12g13350	251.2399037	-9.067050389	0.920798582	-9.846942168	7.07E-23	3.11E-20
LOC_Os03g08460	7754.187959	-5.051667194	0.51405698	-9.82705691	8.61E-23	3.74E-20
LOC_Os09g19150	395.5772984	-8.714878804	0.888983968	-9.803190069	1.09E-22	4.67E-20
LOC_Os07g17210	381.876841	-3.8611428	0.396871938	-9.728938804	2.27E-22	9.57E-20
LOC_Os01g55100	930.2606349	-2.638573025	0.271699806	-9.711354107	2.70E-22	1.12E-19
LOC_Os09g19310	119.6677142	-4.737258655	0.488420791	-9.69913391	3.04E-22	1.25E-19
LOC_Os11g12340	311.1293867	-5.414422842	0.560999719	-9.651382451	4.85E-22	1.96E-19
LOC_Os09g36850	114.3323945	-4.555811977	0.474172281	-9.607925551	7.40E-22	2.95E-19
LOC_Os11g42040	381.0588478	-10.26615693	1.070643567	-9.588771878	8.91E-22	3.50E-19
LOC_Os07g01300	309.1107792	-8.966927378	0.936651273	-9.573389415	1.03E-21	4.01E-19
LOC_Os11g47574	496.7987572	-11.54045366	1.223847874	-9.429647181	4.11E-21	1.58E-18
LOC_Os03g15260	275.6256406	11.43093809	1.215526579	9.404103776	5.25E-21	1.98E-18
LOC_Os11g42070	176.5240876	-4.085410797	0.437733572	-9.333099073	1.03E-20	3.84E-18
LOC_Os10g42490	345.1300422	-4.543112825	0.487568197	-9.317902305	1.19E-20	4.37E-18
LOC_Os10g18490	254.8765749	3.79385031	0.407238207	9.316047091	1.21E-20	4.39E-18
LOC_Os09g08860	268.7551175	11.39442998	1.227985396	9.278962126	1.71E-20	6.15E-18
LOC_Os11g10480	12952.86003	-4.341535362	0.475417771	-9.132042645	6.72E-20	2.39E-17
LOC_Os08g08100	123.7673255	-6.303820628	0.691056672	-9.122002406	7.37E-20	2.59E-17
LOC_Os11g42030	384.2615668	-12.13212422	1.333663978	-9.096837296	9.30E-20	3.22E-17
LOC_Os08g01030	476.0093588	1.939428414	0.213373737	9.089349253	9.96E-20	3.41E-17
LOC_Os11g13934	223.958856	11.13171863	1.225369492	9.084377162	1.04E-19	3.53E-17
LOC_Os03g55090	2145.868192	-1.673267491	0.184990105	-9.045172914	1.49E-19	5.00E-17
LOC_Os01g02510	190.8146101	-11.12043842	1.233918807	-9.012293478	2.02E-19	6.67E-17
LOC_Os08g02904	3847.556028	1.800954772	0.200252518	8.993418843	2.40E-19	7.77E-17
LOC_Os02g29500	6294.286368	1.690588269	0.187987602	8.993083859	2.40E-19	7.77E-17
LOC_Os06g05010	258.5867719	-7.353798194	0.820120974	-8.966723723	3.05E-19	9.77E-17
LOC_Os11g45920	348.3366618	-11.02650928	1.233465255	-8.939456736	3.91E-19	1.24E-16
LOC_Os10g02490	219.3865074	-2.604900206	0.292048939	-8.919396215	4.69E-19	1.47E-16
LOC_Os03g40770	488.710885	3.741758747	0.422925817	8.84731695	8.96E-19	2.77E-16
LOC_Os03g13140	2856.717983	-6.283209519	0.710893558	-8.838467375	9.70E-19	2.97E-16
LOC_Os02g28170	692.9190636	-3.782291282	0.428367437	-8.829549021	1.05E-18	3.16E-16
LOC_Os03g04150	177.3918394	10.79540042	1.222684878	8.829258154	1.05E-18	3.16E-16
LOC_Os09g19229	249.5496527	-11.50971521	1.30461328	-8.822319518	1.12E-18	3.33E-16
LOC_Os10g33540	387.4938644	-2.570349614	0.292233389	-8.795537098	1.42E-18	4.18E-16
LOC_Os01g02760	179.4826456	3.152051069	0.35951316	8.767554072	1.83E-18	5.30E-16
LOC_Os01g62420	1243.006844	-2.032463568	0.231841806	-8.766596521	1.84E-18	5.30E-16
LOC_Os11g17954	155.9159276	-10.83170752	1.237450383	-8.753245921	2.07E-18	5.91E-16
LOC_Os06g11240	756.0167986	-8.137657915	0.9321572	-8.729920137	2.55E-18	7.16E-16
LOC_Os01g58290	5477.385588	-6.714457632	0.76916798	-8.729507476	2.56E-18	7.16E-16
LOC_Os11g45060	159.6145861	4.109575368	0.471309707	8.719479586	2.79E-18	7.74E-16
LOC_Os11g45930	385.9341938	2.952144118	0.33870522	8.715968773	2.88E-18	7.91E-16
LOC_Os09g19290	140.8885986	-8.248503271	0.947385935	-8.706592493	3.13E-18	8.51E-16
LOC_Os11g45430	140.291066	-10.67871868	1.229139575	-8.687962615	3.69E-18	9.94E-16
LOC_Os09g31040	387.1069214	-8.674051532	0.999609229	-8.677442424	4.05E-18	1.08E-15
LOC_Os11g46860	563.0915583	7.450704874	0.858885981	8.674847461	4.14E-18	1.10E-15
LOC_Os09g19280	121.6545669	-4.592124042	0.533441256	-8.608490605	7.40E-18	1.94E-15
LOC_Os03g19270	4251.741644	-3.405595604	0.39566454	-8.607280302	7.48E-18	1.94E-15
LOC_Os07g25800	575.9869288	-3.799488593	0.441646038	-8.603017496	7.76E-18	2.00E-15
LOC_Os11g45880	143.4825176	-10.71199497	1.251759818	-8.557548193	1.15E-17	2.94E-15
LOC_Os08g02990	649.8407177	-4.117312035	0.481474742	-8.55146008	1.22E-17	3.07E-15
LOC_Os03g19250	28177.90181	-2.815058675	0.33063817	-8.514016013	1.68E-17	4.21E-15
LOC_Os07g02070	149.9109518	10.5527317	1.241806245	8.49788905	1.93E-17	4.80E-15
LOC_Os03g19427	589.837723	-7.98045626	0.939846897	-8.491230101	2.04E-17	5.04E-15
LOC_Os01g67860	4556.611627	-2.898787144	0.341499282	-8.488413589	2.09E-17	5.12E-15
LOC_Os11g44970	140.7829566	3.081879392	0.363210337	8.485109258	2.16E-17	5.23E-15
LOC_Os01g02430	63.19754999	5.861930958	0.691861896	8.472689405	2.40E-17	5.77E-15
LOC_Os01g32770	1907.31221	-3.158986756	0.373423605	-8.459526169	2.68E-17	6.40E-15
LOC_Os03g26210	1182.791096	-3.810052222	0.452213359	-8.425342026	3.60E-17	8.51E-15
LOC_Os11g01010	144.6605283	-10.72003323	1.277232027	-8.393176028	4.73E-17	1.11E-14
LOC_Os11g11990	604.5462217	2.546151637	0.304697929	8.356314216	6.47E-17	1.51E-14
LOC_Os12g43850	119.0040047	-7.568687339	0.907198629	-8.342921936	7.25E-17	1.67E-14
LOC_Os09g16440	147.7667716	10.53198763	1.264420482	8.329497806	8.12E-17	1.86E-14
LOC_Os02g26770	90.38581349	-6.370880954	0.767716166	-8.298484823	1.05E-16	2.40E-14
LOC_Os08g27300	103.1706529	7.230514696	0.873925654	8.273603901	1.30E-16	2.93E-14
LOC_Os09g26530	6603.614277	-1.756138165	0.21253683	-8.262747518	1.42E-16	3.19E-14
LOC_Os07g48100	6853.893909	-2.127525727	0.258388076	-8.233838653	1.81E-16	4.03E-14
LOC_Os05g43830	450.0242132	-3.291838359	0.400581293	-8.217653734	2.08E-16	4.57E-14
LOC_Os02g55890	6833.62274	-7.636521625	0.929580108	-8.215022634	2.12E-16	4.64E-14
LOC_Os09g38784	423.5477959	-3.152039339	0.383785306	-8.21302768	2.16E-16	4.68E-14
LOC_Os03g46454	94.09560884	-10.10197958	1.232132523	-8.198776825	2.43E-16	5.23E-14
LOC_Os11g10710	1258.147942	-2.97303772	0.364602563	-8.154187659	3.52E-16	7.52E-14
LOC_Os09g11160	115.4131037	10.17551001	1.248495322	8.150218776	3.63E-16	7.71E-14
LOC_Os11g46960	104.4456783	-5.389036104	0.663721225	-8.119427109	4.68E-16	9.88E-14
LOC_Os01g19820	986.4849029	-3.105341295	0.382874051	-8.110607873	5.04E-16	1.05E-13
LOC_Os01g02560	266.1901074	2.550950437	0.314727173	8.105275481	5.26E-16	1.09E-13
LOC_Os07g32680	86.46115073	-7.536386105	0.933992585	-8.068999936	7.09E-16	1.46E-13
LOC_Os08g25140	1795.688361	-3.487007061	0.432500676	-8.062431477	7.48E-16	1.53E-13
LOC_Os10g33550	359.5290737	-2.963538855	0.36772514	-8.059114087	7.68E-16	1.56E-13
LOC_Os11g45924	310.2171692	2.388592957	0.296479218	8.056527452	7.85E-16	1.59E-13
LOC_Os02g01940	450.1966094	-2.450521129	0.304413504	-8.04997511	8.28E-16	1.66E-13
LOC_Os05g39310	1022.367291	-9.068194999	1.129957661	-8.02525202	1.01E-15	2.02E-13
LOC_Os03g18779	82.78363203	-9.918609096	1.242741799	-7.981230777	1.45E-15	2.87E-13
LOC_Os02g53240	114.4323861	-5.485829144	0.690396849	-7.94590698	1.93E-15	3.79E-13
LOC_Os09g14660	81.79995795	-9.901076299	1.246647227	-7.942163659	1.99E-15	3.88E-13
LOC_Os04g18140	99.1510534	9.956182067	1.261496116	7.892360463	2.97E-15	5.75E-13
LOC_Os09g19300	147.7493366	-8.884771698	1.12584859	-7.891622176	2.98E-15	5.75E-13
LOC_Os04g09450	65.17675877	-6.69050239	0.850528384	-7.866289374	3.65E-15	6.99E-13
LOC_Os07g32700	111.3806384	-10.34701214	1.317156178	-7.855569684	3.98E-15	7.57E-13
LOC_Os03g47940	408.4318074	-6.525234213	0.830768955	-7.854451197	4.02E-15	7.59E-13
LOC_Os01g31010	86.52254919	-9.97771028	1.274584426	-7.828206652	4.95E-15	9.29E-13
LOC_Os04g49670	2143.590406	-2.679390782	0.342707745	-7.818296556	5.35E-15	9.99E-13
LOC_Os02g40784	1003.098214	-3.967160053	0.507998298	-7.809396352	5.75E-15	1.06E-12
LOC_Os03g58890	564.877444	-4.93716175	0.633173471	-7.797486754	6.32E-15	1.16E-12
LOC_Os01g31020	70.41728218	-6.824778984	0.876294864	-7.788222053	6.80E-15	1.24E-12
LOC_Os02g13950	534.3430231	-1.832833116	0.235928717	-7.768588483	7.94E-15	1.44E-12
LOC_Os08g42470	1386.44508	-4.434527444	0.574333733	-7.721168358	1.15E-14	2.08E-12
LOC_Os06g46980	598.6623688	-5.140885709	0.665977093	-7.719313115	1.17E-14	2.10E-12
LOC_Os03g06840	124.4010894	-2.812538946	0.365004559	-7.705489902	1.30E-14	2.33E-12
LOC_Os10g08550	12207.01843	-2.802183709	0.364822961	-7.680941198	1.58E-14	2.80E-12
LOC_Os01g68020	11580.74057	1.476493473	0.192383299	7.67474869	1.66E-14	2.92E-12
LOC_Os03g59040	1090.734522	-2.107411184	0.275131334	-7.659655301	1.86E-14	3.27E-12
LOC_Os12g10830	69.24938616	-9.661570124	1.263332845	-7.647683796	2.05E-14	3.57E-12
LOC_Os02g56700	4457.500003	-9.643116817	1.261152984	-7.646270469	2.07E-14	3.58E-12
LOC_Os11g47570	867.5912337	-9.854423625	1.289618227	-7.641349524	2.15E-14	3.70E-12
LOC_Os09g09450	221.0069685	2.160443871	0.283145065	7.630166092	2.34E-14	4.01E-12
LOC_Os09g35770	104.6979951	8.204042615	1.075291816	7.62959644	2.35E-14	4.01E-12
LOC_Os08g03002	124.0124428	-8.632464473	1.134194516	-7.611096998	2.72E-14	4.60E-12
LOC_Os03g28260	205.4892313	3.107258868	0.408530927	7.605933031	2.83E-14	4.76E-12
LOC_Os01g27230	353.0865903	1.661035329	0.21848865	7.602387263	2.91E-14	4.86E-12
LOC_Os11g46200	51.36229952	-6.355165215	0.836061735	-7.601310943	2.93E-14	4.87E-12
LOC_Os09g16995	71.96615887	-9.717812904	1.280448553	-7.58938177	3.21E-14	5.31E-12
LOC_Os09g21140	105.1642253	-6.805884515	0.898529205	-7.574472234	3.61E-14	5.93E-12
LOC_Os05g12450	1075.281456	3.184115437	0.420568542	7.570978623	3.70E-14	6.05E-12
LOC_Os07g47790	200.4913921	-11.19208836	1.483112834	-7.54634988	4.48E-14	7.28E-12
LOC_Os10g23050	373.3767825	-4.298333291	0.571099313	-7.526419997	5.22E-14	8.43E-12
LOC_Os11g28184	744.3022564	2.320897561	0.308629825	7.52000414	5.48E-14	8.80E-12
LOC_Os12g12664	70.81976065	-9.692592799	1.289843236	-7.514551015	5.71E-14	9.13E-12
LOC_Os04g58720	170.0599073	-3.375946145	0.449303596	-7.513730533	5.75E-14	9.14E-12
LOC_Os07g29090	97.70379641	8.121696387	1.081122168	7.512283651	5.81E-14	9.19E-12
LOC_Os03g53650	2424.963842	-2.309121249	0.307603752	-7.50680456	6.06E-14	9.53E-12
LOC_Os01g20830	2227.998219	3.888719373	0.519533647	7.4850193	7.15E-14	1.12E-11
LOC_Os01g02700	423.24762	4.408276229	0.589764519	7.474637907	7.74E-14	1.20E-11
LOC_Os03g12510	16227.86682	-4.152038474	0.555984286	-7.46790616	8.15E-14	1.26E-11
LOC_Os02g55190	116.8747596	-10.41548354	1.39613273	-7.460238784	8.64E-14	1.33E-11
LOC_Os02g56820	458.5985971	-3.56825135	0.478528289	-7.456719766	8.87E-14	1.36E-11
LOC_Os02g13900	119.49064	-2.658166783	0.357518641	-7.435043878	1.05E-13	1.59E-11
LOC_Os08g38800	356.6712746	-2.594295194	0.349366535	-7.425711774	1.12E-13	1.70E-11
LOC_Os01g43700	770.5974394	-1.995297599	0.268760314	-7.424078248	1.14E-13	1.71E-11
LOC_Os01g17214	160.5899831	4.139997313	0.558495524	7.41276722	1.24E-13	1.86E-11
LOC_Os01g45914	3126.914049	-5.187926733	0.700082308	-7.410452562	1.26E-13	1.88E-11
LOC_Os04g17660	1127.883823	-2.261013754	0.305148281	-7.40955756	1.27E-13	1.88E-11
LOC_Os11g46070	78.64647986	-9.845542732	1.330408246	-7.400392142	1.36E-13	2.01E-11
LOC_Os06g04940	430.7507533	-10.46824955	1.416343155	-7.391040446	1.46E-13	2.14E-11
LOC_Os06g11230	64.00690748	9.324634547	1.262886888	7.383586474	1.54E-13	2.25E-11
LOC_Os03g22634	250.4470897	4.752586543	0.643704952	7.38317536	1.55E-13	2.25E-11
LOC_Os03g13560	791.6922468	-1.657390518	0.224577673	-7.380032468	1.58E-13	2.29E-11
LOC_Os03g51440	1551.785495	-2.041182908	0.277656448	-7.351469486	1.96E-13	2.82E-11
LOC_Os11g45330	69.5384565	-3.719087063	0.506524231	-7.342367526	2.10E-13	3.01E-11
LOC_Os04g21350	57.7157706	4.543865347	0.61892893	7.341497755	2.11E-13	3.01E-11
LOC_Os11g45809	89.99924873	-10.03912783	1.369470825	-7.33066207	2.29E-13	3.25E-11
LOC_Os07g11150	78.0372508	3.444598502	0.470108044	7.327248595	2.35E-13	3.32E-11
LOC_Os03g21800	423.5290955	-1.92216419	0.263319422	-7.299743314	2.88E-13	4.04E-11
LOC_Os08g40180	149.427322	-2.607716573	0.357247807	-7.299461396	2.89E-13	4.04E-11
LOC_Os06g13810	12202.87337	-2.298649396	0.315109292	-7.294768689	2.99E-13	4.16E-11
ChrSy.fgenesh.gene.33	52.0306314	-9.248676935	1.271480972	-7.273940499	3.49E-13	4.84E-11
LOC_Os05g39320	1011.00567	-7.678980934	1.058611397	-7.253824165	4.05E-13	5.59E-11
LOC_Os02g05830	1734.8366	-1.954207404	0.269821382	-7.242596536	4.40E-13	6.03E-11
LOC_Os02g26810	161.5309622	-6.413332164	0.885555829	-7.242154536	4.42E-13	6.03E-11
LOC_Os04g39110	992.1401258	-5.598545941	0.773813603	-7.235005842	4.66E-13	6.33E-11
LOC_Os09g31000	712.2042354	-8.813444432	1.219357397	-7.227941906	4.90E-13	6.64E-11
LOC_Os01g16140	937.9018156	-3.716323454	0.516140512	-7.200216549	6.01E-13	8.10E-11
LOC_Os05g10820	51.47759001	-9.232970321	1.283605175	-7.192998672	6.34E-13	8.46E-11
LOC_Os10g04050	4734.010611	1.756876875	0.244260059	7.192649039	6.35E-13	8.46E-11
LOC_Os07g13234	3782.955246	1.821801831	0.253294072	7.192437679	6.36E-13	8.46E-11
LOC_Os11g11940	89.57685592	7.936257127	1.105586275	7.178324572	7.06E-13	9.33E-11
LOC_Os01g69840	599.6284978	5.190264027	0.72358604	7.172974242	7.34E-13	9.66E-11
LOC_Os03g37290	95.06787277	-10.11456782	1.411722337	-7.164700559	7.80E-13	1.02E-10
LOC_Os07g09630	835.9671001	-4.721197656	0.659171759	-7.162317848	7.93E-13	1.03E-10
LOC_Os12g42860	1445.808192	-2.168263033	0.302758349	-7.161695261	7.97E-13	1.04E-10
LOC_Os11g47180	47.67399125	-6.235045719	0.870689189	-7.161046442	8.01E-13	1.04E-10
LOC_Os01g39860	967.2240451	-4.536374765	0.635007947	-7.14380786	9.08E-13	1.17E-10
LOC_Os01g02520	49.01107881	-9.161296989	1.286709417	-7.11994244	1.08E-12	1.38E-10
LOC_Os03g19420	204.2800884	-11.22036598	1.577591899	-7.112337472	1.14E-12	1.46E-10
LOC_Os02g38920	6311.336181	-4.089788911	0.575443266	-7.107197447	1.18E-12	1.50E-10
LOC_Os04g33260	454.1725816	-1.854057106	0.261072681	-7.101689442	1.23E-12	1.56E-10
LOC_Os11g47410	67.30435646	-7.762252392	1.094721572	-7.090617916	1.34E-12	1.68E-10
LOC_Os07g29080	82.60250196	8.72845303	1.232834204	7.079989348	1.44E-12	1.80E-10
LOC_Os07g37454	270.295806	-3.954871448	0.55861762	-7.079747055	1.44E-12	1.80E-10
LOC_Os03g60620	7532.608155	1.806110565	0.255450351	7.070299796	1.55E-12	1.92E-10
LOC_Os03g46910	159.3392317	-1.834854962	0.259548255	-7.069417456	1.56E-12	1.93E-10
LOC_Os11g12270	69.65441922	-7.798629563	1.103549363	-7.066860645	1.58E-12	1.95E-10
LOC_Os01g71340	2940.770615	-4.467373448	0.632391313	-7.064254921	1.61E-12	1.98E-10
LOC_Os01g12660	624.8483817	-2.966692111	0.420650566	-7.052628355	1.76E-12	2.15E-10
LOC_Os09g17360	192.6811009	2.110173548	0.29926067	7.051289266	1.77E-12	2.16E-10
LOC_Os01g65110	265.4855301	-8.42033376	1.198681413	-7.024663659	2.15E-12	2.60E-10
LOC_Os07g32710	5562.557653	-6.499774507	0.92545866	-7.023300756	2.17E-12	2.62E-10
LOC_Os11g44980	56.08337283	9.134692942	1.302537657	7.012997203	2.33E-12	2.80E-10
LOC_Os10g22520	3915.249953	-3.34189378	0.478384876	-6.98578476	2.83E-12	3.39E-10
LOC_Os03g43860	1213.225998	-2.975046015	0.428771721	-6.938531324	3.96E-12	4.71E-10
LOC_Os10g37160	66.98544967	-4.698387061	0.677172451	-6.938243065	3.97E-12	4.71E-10
LOC_Os12g12650	40.73276817	-8.896469675	1.283227507	-6.93288573	4.12E-12	4.88E-10
LOC_Os03g55400	218.5939705	-3.595629611	0.519423987	-6.92234032	4.44E-12	5.23E-10
LOC_Os08g40520	47.03087961	-4.869733767	0.704352482	-6.913773843	4.72E-12	5.53E-10
LOC_Os02g49690	178.9395026	2.099446161	0.303674915	6.913465882	4.73E-12	5.53E-10
LOC_Os01g62260	120.489512	-6.972654775	1.011430369	-6.893855463	5.43E-12	6.32E-10
LOC_Os03g14990	8857.879407	-1.668477915	0.242418365	-6.882638263	5.88E-12	6.81E-10
LOC_Os08g36500	449.6552636	2.427493847	0.352788207	6.880881506	5.95E-12	6.87E-10
LOC_Os01g53680	1143.443923	-2.089413899	0.303963749	-6.87389172	6.25E-12	7.18E-10
LOC_Os01g31050	52.24578329	-9.24882446	1.345678349	-6.872983032	6.29E-12	7.20E-10
LOC_Os01g45860	203.4779309	-2.695178215	0.392234005	-6.871352761	6.36E-12	7.23E-10
LOC_Os08g03610	499.1457427	1.981663592	0.288398797	6.871261633	6.36E-12	7.23E-10
LOC_Os03g43100	42.9808526	-8.967261819	1.305306894	-6.869849425	6.43E-12	7.28E-10
LOC_Os04g16230	251.2954679	4.398350375	0.640359823	6.868560794	6.49E-12	7.31E-10
LOC_Os08g05690	34.99921141	-4.959141777	0.722564042	-6.863255692	6.73E-12	7.56E-10
LOC_Os07g43710	517.3844674	-1.448644521	0.211088781	-6.862726258	6.76E-12	7.56E-10
LOC_Os11g42110	62.86542232	-8.552264309	1.247436939	-6.855869053	7.09E-12	7.90E-10
LOC_Os02g48730	1356.733635	-4.493442809	0.656510099	-6.844438216	7.68E-12	8.53E-10
LOC_Os11g47640	37.92094709	-8.787747735	1.284228294	-6.842823643	7.76E-12	8.59E-10
LOC_Os06g44300	101.8240987	-6.737215771	0.98480632	-6.841158139	7.86E-12	8.64E-10
LOC_Os01g71860	1901.991508	-7.855947776	1.148390988	-6.840830219	7.87E-12	8.64E-10
LOC_Os08g25720	8954.406812	-2.641166327	0.387051075	-6.823818597	8.87E-12	9.70E-10
LOC_Os02g56830	243.2398272	-2.686102799	0.394350556	-6.811459386	9.66E-12	1.05E-09
LOC_Os12g11370	182.3006807	2.12461762	0.312278821	6.803591774	1.02E-11	1.11E-09
LOC_Os06g10350	128.9757175	-2.573615038	0.378613478	-6.797473378	1.06E-11	1.15E-09
LOC_Os03g52680	1283.427743	-2.303329502	0.338858761	-6.797314295	1.07E-11	1.15E-09
LOC_Os03g24930	326.0914261	2.158620441	0.317879827	6.79068082	1.12E-11	1.20E-09
LOC_Os03g06850	311.5528164	-2.193434923	0.323051808	-6.789731155	1.12E-11	1.20E-09
LOC_Os11g12010	43.99311155	-9.003962426	1.328953283	-6.775228701	1.24E-11	1.32E-09
LOC_Os08g40690	1133.885968	-8.066786219	1.191885776	-6.768086661	1.30E-11	1.39E-09
LOC_Os11g45130	131.0231101	-7.690554898	1.136811691	-6.765020942	1.33E-11	1.41E-09
LOC_Os04g31760	424.1089749	2.917401153	0.432358942	6.747636907	1.50E-11	1.58E-09
LOC_Os11g15624	163.5103082	-7.762126864	1.150529319	-6.746570238	1.51E-11	1.59E-09
LOC_Os03g12500	383.9186278	-2.087413993	0.309568726	-6.742974389	1.55E-11	1.62E-09
LOC_Os06g19970	160.2407891	2.681559538	0.397972443	6.738053307	1.61E-11	1.67E-09
LOC_Os08g05810	482.2900685	2.133885876	0.316696029	6.737962216	1.61E-11	1.67E-09
LOC_Os10g26700	1422.101972	-5.989625662	0.889694596	-6.732226642	1.67E-11	1.73E-09
LOC_Os09g34960	767.8102834	-2.582133435	0.384016515	-6.724016639	1.77E-11	1.82E-09
LOC_Os04g23780	173.9676814	2.169681931	0.322827355	6.720873862	1.81E-11	1.86E-09
LOC_Os03g20850	127.2484197	-2.147106711	0.319766484	-6.714608365	1.89E-11	1.93E-09
LOC_Os02g42560	574.6047743	-4.292858144	0.640401858	-6.703381779	2.04E-11	2.08E-09
LOC_Os03g39910	246.3762122	-2.540031929	0.379874709	-6.686499186	2.29E-11	2.33E-09
LOC_Os01g04800	625.8921537	-2.42614289	0.363408134	-6.67608306	2.45E-11	2.49E-09
LOC_Os08g02070	1656.622936	1.186732826	0.177963164	6.668418337	2.59E-11	2.61E-09
LOC_Os12g11830	55.36918085	-7.483661531	1.12380783	-6.659200384	2.75E-11	2.77E-09
LOC_Os03g39160	94.59818598	-4.936843306	0.745399857	-6.623080563	3.52E-11	3.53E-09
LOC_Os11g05260	1947.6105	2.500973422	0.378377756	6.609726345	3.85E-11	3.85E-09
LOC_Os12g02210	2517.749509	-3.599745536	0.546698955	-6.584511464	4.56E-11	4.55E-09
LOC_Os03g12900	876.7870511	-1.180696441	0.179367584	-6.582551951	4.62E-11	4.59E-09
LOC_Os02g18650	198.4147839	-11.17769177	1.699433192	-6.577305784	4.79E-11	4.74E-09
LOC_Os01g53430	298.1295054	-6.534468131	0.993573001	-6.576736809	4.81E-11	4.74E-09
LOC_Os09g09490	300.5271462	1.78207286	0.271524383	6.563214847	5.27E-11	5.18E-09
LOC_Os12g11730	65.62603025	-7.705137443	1.17592554	-6.552402498	5.66E-11	5.55E-09
LOC_Os08g09990	33.00966015	-8.586888164	1.312461935	-6.542580728	6.05E-11	5.90E-09
LOC_Os01g04160	174.1912868	-2.851808822	0.436294861	-6.53642543	6.30E-11	6.13E-09
LOC_Os12g10750	104.6320712	-2.39416502	0.366479161	-6.532881739	6.45E-11	6.26E-09
LOC_Os01g70770	230.3585935	-2.050416972	0.313987701	-6.53024614	6.57E-11	6.35E-09
LOC_Os11g47160	37.30396543	-6.308362377	0.966108746	-6.529660767	6.59E-11	6.35E-09
LOC_Os02g37480	734.6782883	-6.95836793	1.066113399	-6.526855342	6.72E-11	6.45E-09
LOC_Os06g48560	63.05391639	4.734780749	0.726044699	6.52133506	6.97E-11	6.67E-09
LOC_Os02g08190	313.7377522	-2.083485203	0.319833636	-6.514277959	7.30E-11	6.97E-09
LOC_Os03g51530	155.4125699	-6.918403207	1.062450545	-6.511741407	7.43E-11	7.06E-09
LOC_Os06g46970	822.7590267	-3.138422002	0.482351453	-6.506504713	7.69E-11	7.29E-09
LOC_Os01g14850	992.5157224	-5.886818711	0.906773141	-6.492052363	8.47E-11	8.00E-09
LOC_Os01g03890	31.33199133	-5.636067054	0.868395485	-6.490207692	8.57E-11	8.07E-09
LOC_Os11g01020	277.2404633	-2.738197515	0.422222431	-6.48520144	8.86E-11	8.32E-09
LOC_Os01g50622	5578.423856	2.475875158	0.382182435	6.478254711	9.28E-11	8.68E-09
LOC_Os07g25050	2789.677012	-3.60819928	0.558066927	-6.465531477	1.01E-10	9.41E-09
LOC_Os09g19160	107.3674764	-2.585337023	0.400381848	-6.457178403	1.07E-10	9.92E-09
LOC_Os01g14550	160.3073365	1.974297813	0.30603153	6.451288895	1.11E-10	1.03E-08
LOC_Os08g05960	712.8476907	-6.452433642	1.000360966	-6.45010537	1.12E-10	1.03E-08
LOC_Os05g37520	15609.09499	2.184695863	0.33908196	6.44297285	1.17E-10	1.08E-08
LOC_Os03g41330	121.9015036	2.032390993	0.315664536	6.438452093	1.21E-10	1.11E-08
LOC_Os01g64949	43.77569996	-6.103079465	0.947943716	-6.438229782	1.21E-10	1.11E-08
LOC_Os04g12960	18.36723587	-21.82821531	3.39433847	-6.430771564	1.27E-10	1.16E-08
LOC_Os01g65830	1115.177421	-5.769772695	0.897937053	-6.425587047	1.31E-10	1.19E-08
LOC_Os08g04240	1425.445569	-8.560115122	1.333452462	-6.419512781	1.37E-10	1.24E-08
LOC_Os04g58080	29.80889405	-8.444211632	1.315465804	-6.419179888	1.37E-10	1.24E-08
LOC_Os04g12950	84.86646655	-4.154471393	0.648874737	-6.402578426	1.53E-10	1.38E-08
LOC_Os11g35540	1099.196667	5.660768041	0.884358765	6.400985965	1.54E-10	1.38E-08
LOC_Os04g54200	166.8760278	-2.705971137	0.422759722	-6.400730718	1.55E-10	1.38E-08
LOC_Os06g20920	357.9056107	-1.712071468	0.267508458	-6.400064817	1.55E-10	1.38E-08
LOC_Os07g10060	590.801676	1.689412595	0.263969325	6.400033782	1.55E-10	1.38E-08
LOC_Os08g41489	186.1800679	3.036362662	0.474433654	6.399973182	1.55E-10	1.38E-08
LOC_Os03g02300	82.28904272	-3.789035805	0.592289989	-6.397264647	1.58E-10	1.40E-08
LOC_Os01g48874	1540.444128	2.930782528	0.458533324	6.391645659	1.64E-10	1.45E-08
LOC_Os05g37530	603.3624323	1.92479868	0.30116772	6.391118809	1.65E-10	1.45E-08
LOC_Os11g36950	66.05005915	4.320144501	0.676234203	6.388532968	1.67E-10	1.47E-08
LOC_Os09g09000	85.13579967	6.084972621	0.95265764	6.387365582	1.69E-10	1.47E-08
LOC_Os02g43930	8452.112729	-1.382393726	0.216494515	-6.385352178	1.71E-10	1.49E-08
LOC_Os07g28480	201.2583695	3.891675604	0.609794489	6.381946168	1.75E-10	1.52E-08
LOC_Os03g51200	100.8855896	-2.073760486	0.325515914	-6.370688495	1.88E-10	1.63E-08
LOC_Os04g12700	17.6422134	-21.69668491	3.405897502	-6.370328203	1.89E-10	1.63E-08
LOC_Os05g37780	143.2443391	-10.70662049	1.683497345	-6.359748958	2.02E-10	1.74E-08
LOC_Os05g48180	49.89749244	3.175128927	0.499557332	6.355884953	2.07E-10	1.78E-08
LOC_Os07g31010	31.56305431	-8.529346996	1.343643614	-6.347923592	2.18E-10	1.87E-08
LOC_Os04g32080	67.39207963	-4.637011369	0.731728256	-6.337067526	2.34E-10	2.00E-08
LOC_Os01g61630	358.8520868	2.12983404	0.336721504	6.325209442	2.53E-10	2.15E-08
LOC_Os08g05010	111.4015383	4.445986141	0.703178297	6.322701026	2.57E-10	2.18E-08
LOC_Os07g34650	576.6433027	1.778672034	0.281399402	6.320809563	2.60E-10	2.20E-08
LOC_Os12g12390	388.1549521	4.225534877	0.66866519	6.319358242	2.63E-10	2.22E-08
LOC_Os08g43210	147.2605087	-5.166935072	0.817735435	-6.318590157	2.64E-10	2.22E-08
LOC_Os12g23150	259.5795832	3.011908913	0.476809942	6.316791338	2.67E-10	2.24E-08
LOC_Os03g39940	287.7066124	-2.785388918	0.441200644	-6.313202292	2.73E-10	2.29E-08
LOC_Os12g29950	203.3595479	1.862388906	0.295078166	6.311510377	2.76E-10	2.30E-08
LOC_Os05g41750	612.2418559	-3.222566329	0.510869575	-6.30800206	2.83E-10	2.35E-08
LOC_Os07g13100	76.77248807	3.153210751	0.499932611	6.307271584	2.84E-10	2.35E-08
LOC_Os05g10650	584.0915709	-5.93082472	0.94101657	-6.302572038	2.93E-10	2.42E-08
LOC_Os11g47510	1667.313167	-6.155519439	0.976761094	-6.301970334	2.94E-10	2.42E-08
LOC_Os02g39140	1545.841408	-1.844687947	0.292788441	-6.30041248	2.97E-10	2.44E-08
LOC_Os12g11660	34.22260396	-8.636781985	1.371439345	-6.297604058	3.02E-10	2.47E-08
LOC_Os05g48200	26561.15244	2.609651894	0.414399755	6.297426249	3.03E-10	2.47E-08
LOC_Os02g32780	94.35251912	3.491351242	0.555391454	6.286289101	3.25E-10	2.65E-08
LOC_Os01g01280	419.0607519	3.091357093	0.492058435	6.28249995	3.33E-10	2.71E-08
LOC_Os04g27060	9425.245169	-8.003199755	1.275091019	-6.276571349	3.46E-10	2.81E-08
LOC_Os09g37620	2701.759227	2.912960044	0.464152176	6.275872853	3.48E-10	2.81E-08
LOC_Os03g28980	314.6978155	-3.354461088	0.534937958	-6.270747921	3.59E-10	2.90E-08
LOC_Os01g02780	47.15581487	3.140163339	0.501510238	6.261414221	3.82E-10	3.07E-08
LOC_Os05g48790	913.4360897	1.940859997	0.310918441	6.242344419	4.31E-10	3.46E-08
LOC_Os02g23960	92.40744281	2.313421578	0.37078497	6.239253929	4.40E-10	3.51E-08
LOC_Os12g10870	50.42044896	-6.740469437	1.080719632	-6.237019517	4.46E-10	3.56E-08
LOC_Os11g45420	44.73845795	-8.06626567	1.293578599	-6.23562084	4.50E-10	3.58E-08
LOC_Os04g46630	92.02855357	-4.258980332	0.683325909	-6.232721863	4.58E-10	3.63E-08
LOC_Os12g10930	67.0586901	-4.720207733	0.758138752	-6.226047303	4.78E-10	3.78E-08
LOC_Os04g54230	1890.5869	-3.184607604	0.511740654	-6.223088935	4.87E-10	3.84E-08
LOC_Os01g55440	14.74212353	-21.54235316	3.46189288	-6.222709341	4.89E-10	3.84E-08
LOC_Os09g20000	250.2449038	-2.537592858	0.407875013	-6.221496234	4.92E-10	3.86E-08
LOC_Os10g37770	622.2416278	1.406133719	0.226101165	6.219046771	5.00E-10	3.91E-08
LOC_Os03g32100	80.49767027	3.664028114	0.590246221	6.207626552	5.38E-10	4.20E-08
LOC_Os12g38720	233.5821556	-2.971852026	0.478874506	-6.205909882	5.44E-10	4.23E-08
LOC_Os08g17655	59.00330743	2.635295392	0.425075936	6.199587342	5.66E-10	4.39E-08
LOC_Os09g34214	704.5989879	2.110923136	0.340654148	6.196675281	5.77E-10	4.46E-08
LOC_Os03g28990	519.5111015	-3.587352097	0.579040881	-6.195334755	5.82E-10	4.49E-08
LOC_Os12g27370	1882.773363	1.646608963	0.266196275	6.185694985	6.18E-10	4.76E-08
LOC_Os07g40974	2320.073335	2.355906964	0.380885783	6.185337096	6.20E-10	4.76E-08
LOC_Os09g14610	645.1773932	-1.502039077	0.242946023	-6.182604107	6.31E-10	4.83E-08
LOC_Os06g49100	241.3657749	-3.690989158	0.597678915	-6.175538516	6.59E-10	5.04E-08
LOC_Os06g12539	262.7660077	2.107772223	0.341381795	6.174237331	6.65E-10	5.06E-08
LOC_Os04g54240	11225.42168	-2.925927597	0.47403709	-6.172360048	6.73E-10	5.11E-08
LOC_Os03g60639	331.4183578	2.476740251	0.401286907	6.171993666	6.74E-10	5.11E-08
LOC_Os12g02040	973.8906788	-2.44394823	0.396509988	-6.163648594	7.11E-10	5.37E-08
LOC_Os10g42800	44.0607632	3.596336105	0.583538519	6.162979801	7.14E-10	5.38E-08
LOC_Os09g34250	422.6171777	-5.157900252	0.837084048	-6.161747154	7.19E-10	5.40E-08
LOC_Os01g28540	898.8633455	1.697939706	0.275566601	6.161630987	7.20E-10	5.40E-08
LOC_Os11g35274	68.48307305	-7.770166893	1.261186739	-6.160996349	7.23E-10	5.40E-08
LOC_Os12g40910	30.78730899	-8.492540811	1.378455197	-6.160911745	7.23E-10	5.40E-08
LOC_Os01g45840	228.4518996	2.364140868	0.384141073	6.154355872	7.54E-10	5.61E-08
LOC_Os05g51470	394.3053148	-2.152793419	0.350278888	-6.145941116	7.95E-10	5.90E-08
LOC_Os01g64910	39.86895768	-3.4060131	0.554498869	-6.142506844	8.12E-10	6.01E-08
LOC_Os09g31446	386.7031871	-3.380569172	0.55039519	-6.142076151	8.14E-10	6.01E-08
LOC_Os07g33910	281.7142056	2.960988714	0.482526107	6.136432151	8.44E-10	6.22E-08
LOC_Os11g47580	227.750585	-6.920574907	1.12804194	-6.135033339	8.51E-10	6.24E-08
LOC_Os03g12660	1372.447718	2.607221831	0.424981026	6.134913492	8.52E-10	6.24E-08
LOC_Os01g12770	173.6336903	4.599722146	0.749803064	6.134573687	8.54E-10	6.24E-08
LOC_Os06g08520	72.81838912	-9.731174362	1.58813466	-6.127423958	8.93E-10	6.51E-08
LOC_Os03g53540	79.59456743	3.192791981	0.521107571	6.12693455	8.96E-10	6.52E-08
LOC_Os04g30060	218.4535514	-2.629630586	0.429585616	-6.12131898	9.28E-10	6.73E-08
LOC_Os08g44360	2662.15328	-4.240541215	0.692977705	-6.119303961	9.40E-10	6.80E-08
LOC_Os07g20100	315.0197849	2.193545148	0.359020718	6.109801018	9.98E-10	7.20E-08
LOC_Os01g01340	38290.5385	2.731924044	0.447900936	6.099393469	1.06E-09	7.67E-08
LOC_Os03g16150	1145.650926	-2.750271722	0.451068461	-6.09723792	1.08E-09	7.75E-08
LOC_Os04g30160	816.6308672	-1.650404431	0.270697611	-6.096856281	1.08E-09	7.75E-08
LOC_Os01g45830	1527.740818	2.659072091	0.436198538	6.096013298	1.09E-09	7.77E-08
LOC_Os11g45170	26.30990689	8.04269786	1.320471247	6.090778484	1.12E-09	8.01E-08
LOC_Os07g40240	34.29023859	-5.162888842	0.848734869	-6.083040807	1.18E-09	8.39E-08
LOC_Os02g47980	231.3358567	-1.55025505	0.25508116	-6.077497265	1.22E-09	8.66E-08
LOC_Os03g19670	60.39145524	-3.924069848	0.64659238	-6.068846419	1.29E-09	9.12E-08
LOC_Os08g36490	220.028713	-2.549410747	0.4206025	-6.061330472	1.35E-09	9.53E-08
LOC_Os03g57490	386.3785086	-6.003037774	0.990659123	-6.05964013	1.36E-09	9.61E-08
LOC_Os04g54220	421.3541396	-4.553048702	0.751597753	-6.057826392	1.38E-09	9.70E-08
LOC_Os03g49550	93.81172241	-5.583859844	0.923127395	-6.048850756	1.46E-09	1.02E-07
LOC_Os12g09720	26.81702187	8.069549859	1.335635741	6.0417295	1.52E-09	1.07E-07
LOC_Os08g39330	2219.809751	-3.917397871	0.648574285	-6.040014165	1.54E-09	1.08E-07
LOC_Os05g36994	2759.711519	1.97422171	0.327472273	6.028668289	1.65E-09	1.15E-07
LOC_Os12g35610	490.5762804	-3.708845342	0.615268885	-6.028007318	1.66E-09	1.15E-07
LOC_Os04g39900	1084.420178	-2.031510188	0.337017545	-6.027906309	1.66E-09	1.15E-07
LOC_Os03g01520	147.8614478	-3.02400613	0.501785615	-6.026490274	1.68E-09	1.16E-07
LOC_Os06g03520	438.8585804	-3.470571183	0.576355048	-6.021585472	1.73E-09	1.19E-07
LOC_Os09g34930	108.5458429	-7.844322679	1.305179406	-6.010148984	1.85E-09	1.27E-07
LOC_Os08g03080	23.18749302	-8.085769204	1.345699619	-6.008598865	1.87E-09	1.28E-07
LOC_Os04g57880	12681.77997	1.945827783	0.323937615	6.00679789	1.89E-09	1.30E-07
LOC_Os11g47550	290.4706708	-10.76482192	1.795837415	-5.994318767	2.04E-09	1.40E-07
LOC_Os08g34240	266.1747004	-2.402415183	0.401282182	-5.986847383	2.14E-09	1.46E-07
LOC_Os12g44070	46.12857916	-2.958510427	0.49431516	-5.985069172	2.16E-09	1.47E-07
LOC_Os09g37650	127.6672581	-7.049330347	1.180325853	-5.972359523	2.34E-09	1.59E-07
LOC_Os11g39190	8835.39036	1.943430349	0.325578913	5.969153019	2.38E-09	1.61E-07
LOC_Os09g14770	32.05752476	8.326129893	1.394939894	5.968809071	2.39E-09	1.61E-07
LOC_Os02g32250	10383.19882	1.736833379	0.291011062	5.968272701	2.40E-09	1.61E-07
LOC_Os03g61310	141.5593502	2.242536671	0.375863208	5.966363887	2.43E-09	1.63E-07
LOC_Os05g45020	2880.954177	-2.583170667	0.43318245	-5.963239425	2.47E-09	1.66E-07
LOC_Os03g58850	105.7497143	-8.398442709	1.410003749	-5.956326511	2.58E-09	1.73E-07
LOC_Os10g22394	24.80789199	-8.17885692	1.373290152	-5.955665601	2.59E-09	1.73E-07
LOC_Os04g58110	3717.837755	-1.767022034	0.296698388	-5.955617246	2.59E-09	1.73E-07
LOC_Os05g01230	2287.092858	-2.082384355	0.350309451	-5.944413863	2.77E-09	1.84E-07
LOC_Os01g66890	557.1464181	2.095391247	0.352667241	5.941553412	2.82E-09	1.87E-07
LOC_Os06g46460	251.8882252	3.910676623	0.658814976	5.935925512	2.92E-09	1.93E-07
LOC_Os02g14110	1334.37344	-1.224619735	0.206419818	-5.93266552	2.98E-09	1.97E-07
LOC_Os02g13810	345.0141805	-1.295483258	0.218387463	-5.932040417	2.99E-09	1.97E-07
LOC_Os05g48040	4847.743122	-3.655105397	0.616247548	-5.931229111	3.01E-09	1.97E-07
LOC_Os12g40180	2114.450588	-3.803742475	0.64138338	-5.930528597	3.02E-09	1.98E-07
LOC_Os01g54450	26.54529656	-8.280334411	1.39663481	-5.928775619	3.05E-09	2.00E-07
LOC_Os11g46980	340.0068307	1.498318922	0.252891203	5.924756993	3.13E-09	2.04E-07
LOC_Os07g25810	1365.899053	-3.38787386	0.571904089	-5.923849685	3.14E-09	2.05E-07
LOC_Os10g38272	1209.945554	2.218908436	0.375253914	5.913085382	3.36E-09	2.18E-07
LOC_Os11g47610	139.8339479	-8.22930968	1.392019379	-5.911778101	3.38E-09	2.19E-07
LOC_Os02g46690	91.59561495	-3.46639447	0.587279447	-5.902461746	3.58E-09	2.32E-07
LOC_Os04g56470	91.16804529	-3.921290391	0.664995775	-5.896714746	3.71E-09	2.39E-07
LOC_Os12g12765	24.03691695	-8.132881647	1.379943702	-5.893632931	3.78E-09	2.43E-07
LOC_Os07g38260	950.0044035	-1.358500802	0.23057256	-5.891858093	3.82E-09	2.45E-07
LOC_Os10g31460	414.2568773	-7.749885334	1.31598174	-5.889052332	3.88E-09	2.49E-07
LOC_Os09g36510	67.84838656	2.329586073	0.395808402	5.885640783	3.97E-09	2.54E-07
LOC_Os04g08450	165.2251916	-2.867090742	0.487753222	-5.878158486	4.15E-09	2.65E-07
LOC_Os03g05700	133.955488	-6.384817016	1.089154846	-5.86217565	4.57E-09	2.91E-07
LOC_Os09g17610	1013.778094	2.084859826	0.355861121	5.858633327	4.67E-09	2.96E-07
LOC_Os06g12630	545.4354421	2.413026336	0.411969353	5.857295734	4.70E-09	2.98E-07
LOC_Os09g13600	165.5697644	2.517936022	0.429956184	5.856261909	4.73E-09	2.99E-07
LOC_Os06g28050	7154.936138	3.162059192	0.539948813	5.856220282	4.74E-09	2.99E-07
LOC_Os10g38340	960.9868612	-6.845728319	1.169330686	-5.854398932	4.79E-09	3.01E-07
LOC_Os09g14614	842.2433969	1.273954291	0.218025804	5.843135389	5.12E-09	3.22E-07
LOC_Os03g04530	284.8382652	-9.810439739	1.679872042	-5.839992268	5.22E-09	3.27E-07
LOC_Os01g65100	622.202023	-1.325781384	0.227036058	-5.839519042	5.24E-09	3.28E-07
LOC_Os07g07480	1424.226071	2.412412639	0.413548946	5.833439208	5.43E-09	3.39E-07
LOC_Os08g29980	175.5366922	3.151143174	0.540325573	5.831934173	5.48E-09	3.41E-07
LOC_Os12g08220	587.8474511	2.17019427	0.372218267	5.830434619	5.53E-09	3.44E-07
LOC_Os07g37385	32.6960635	8.356485988	1.433595785	5.829039171	5.57E-09	3.46E-07
LOC_Os12g21784	3810.000746	3.046722142	0.52269915	5.828825517	5.58E-09	3.46E-07
LOC_Os03g07590	186.8147167	-2.330153801	0.399894978	-5.82691439	5.65E-09	3.48E-07
LOC_Os04g49680	503.5282188	-2.041729238	0.350481792	-5.82549304	5.69E-09	3.50E-07
LOC_Os11g45290	44.37612356	6.882009098	1.182421247	5.820268467	5.88E-09	3.60E-07
LOC_Os02g10450	46.86545931	4.291537393	0.737377053	5.820003994	5.88E-09	3.60E-07
LOC_Os03g27760	136.8170566	-2.037652601	0.350180242	-5.818867987	5.92E-09	3.62E-07
LOC_Os12g12570	68.48522384	6.026679489	1.037441243	5.809176691	6.28E-09	3.82E-07
LOC_Os01g44390	540.2792369	4.081632554	0.702925	5.806640183	6.37E-09	3.87E-07
LOC_Os04g31290	125.0012832	-3.903876543	0.672844355	-5.802049933	6.55E-09	3.97E-07
LOC_Os04g38914	677.6759673	1.758354472	0.303081392	5.801591654	6.57E-09	3.97E-07
LOC_Os06g45710	1789.927407	-3.54380959	0.611136596	-5.798719328	6.68E-09	4.03E-07
LOC_Os03g02120	19.25558648	-7.816515611	1.348213502	-5.797683822	6.72E-09	4.05E-07
LOC_Os09g32870	394.7148208	2.139794585	0.3694175	5.792347647	6.94E-09	4.17E-07
LOC_Os09g09330	199.2282263	2.370261614	0.409785971	5.784145335	7.29E-09	4.37E-07
LOC_Os11g47760	212439.1557	-1.510322512	0.261422745	-5.777318697	7.59E-09	4.54E-07
LOC_Os08g13430	6133.779023	1.80647956	0.312773723	5.775675596	7.66E-09	4.58E-07
LOC_Os08g36480	4156.935782	2.657628563	0.460540044	5.770678574	7.90E-09	4.70E-07
LOC_Os11g02620	1392.126995	2.609711003	0.452256014	5.770428523	7.91E-09	4.70E-07
LOC_Os05g50340	339.9215422	3.520482954	0.610265313	5.768774462	7.99E-09	4.74E-07
LOC_Os04g34000	259.5525929	-1.412137733	0.245053623	-5.762566225	8.28E-09	4.91E-07
LOC_Os02g42620	334.1730574	3.308182635	0.574346342	5.759908951	8.42E-09	4.98E-07
LOC_Os03g59190	52.47688723	-3.057916482	0.531004052	-5.758744158	8.47E-09	5.00E-07
LOC_Os02g13510	12113.92978	-1.380595686	0.239878853	-5.755387234	8.64E-09	5.09E-07
LOC_Os10g34710	8393.837504	-1.315093272	0.228567866	-5.753622745	8.74E-09	5.13E-07
LOC_Os02g33944	180.4861423	2.655837245	0.461794571	5.751122707	8.87E-09	5.20E-07
LOC_Os11g07120	518.9130514	-2.821073111	0.490794983	-5.747966478	9.03E-09	5.29E-07
LOC_Os05g10480	232.449112	2.26002504	0.393292597	5.74642151	9.12E-09	5.33E-07
LOC_Os03g12950	120.4041096	-4.920514268	0.856710543	-5.743496807	9.27E-09	5.41E-07
LOC_Os10g36260	8756.070951	1.428235032	0.248729232	5.74212778	9.35E-09	5.44E-07
LOC_Os01g65992	246.2337761	2.729887323	0.475628693	5.739534562	9.49E-09	5.51E-07
LOC_Os01g55670	1224.785262	2.566878427	0.447518322	5.735806332	9.70E-09	5.62E-07
LOC_Os04g52590	538.5173898	-3.484975619	0.607905821	-5.732755798	9.88E-09	5.72E-07
LOC_Os04g30340	81.89722189	-3.177331312	0.555174056	-5.723126427	1.05E-08	6.04E-07
LOC_Os04g20990	503.1184061	1.480221177	0.258685976	5.722077407	1.05E-08	6.06E-07
LOC_Os06g02400	336.4594204	2.505544624	0.43814904	5.718475667	1.07E-08	6.18E-07
LOC_Os08g03020	206.8564437	-2.453677264	0.429095973	-5.718248178	1.08E-08	6.18E-07
LOC_Os06g45670	598.508271	-1.899331624	0.332391453	-5.714140979	1.10E-08	6.31E-07
LOC_Os02g31890	183.8310668	1.372753626	0.240365913	5.711099407	1.12E-08	6.41E-07
LOC_Os08g06280	305.4828174	-1.652308745	0.289322952	-5.71094942	1.12E-08	6.41E-07
LOC_Os11g01450	126.766906	1.726664971	0.302507622	5.707839554	1.14E-08	6.51E-07
LOC_Os09g37369	54.33632542	-4.809496677	0.842839826	-5.706299734	1.15E-08	6.56E-07
LOC_Os03g07600	192.9591278	-2.259010026	0.395919976	-5.705723794	1.16E-08	6.57E-07
LOC_Os08g11450	600.7825918	1.964382318	0.344702827	5.698770555	1.21E-08	6.83E-07
LOC_Os01g44430	934.8986794	3.007708074	0.528143066	5.69487373	1.23E-08	6.97E-07
LOC_Os04g32610	22.71530006	-8.05728505	1.414882676	-5.694666553	1.24E-08	6.97E-07
LOC_Os03g09930	588.9149192	2.128170983	0.373755121	5.694024947	1.24E-08	6.98E-07
LOC_Os01g68545	1302.950685	1.245087036	0.218961042	5.686340471	1.30E-08	7.29E-07
LOC_Os02g37060	8876.383635	2.388988699	0.420283178	5.684235833	1.31E-08	7.37E-07
LOC_Os03g14669	4182.052756	2.55819307	0.450189677	5.682478296	1.33E-08	7.43E-07
LOC_Os11g03900	793.5657548	-1.905454215	0.336116208	-5.669034015	1.44E-08	8.02E-07
LOC_Os03g61960	1615.133575	-1.888273797	0.333454829	-5.662757391	1.49E-08	8.30E-07
LOC_Os06g19550	81.09794904	-5.65028604	0.998456595	-5.659020201	1.52E-08	8.47E-07
LOC_Os06g08900	29.77564668	4.818294762	0.851491598	5.658652147	1.53E-08	8.47E-07
LOC_Os12g16540	92.57055784	2.850573192	0.504201134	5.653642957	1.57E-08	8.71E-07
LOC_Os01g22249	240.0507575	-2.667655982	0.471883042	-5.653214339	1.57E-08	8.71E-07
LOC_Os04g21820	292.6919087	1.339813176	0.237077438	5.651373607	1.59E-08	8.79E-07
LOC_Os03g01980	362.3845138	-2.946463149	0.521412406	-5.650926431	1.60E-08	8.79E-07
LOC_Os02g21810	52.36747813	5.739134313	1.016536622	5.645772311	1.64E-08	9.04E-07
LOC_Os10g25550	302.339558	-1.880893097	0.333185906	-5.645176049	1.65E-08	9.06E-07
LOC_Os01g40570	315.4298975	-1.56941172	0.278048058	-5.644390153	1.66E-08	9.08E-07
LOC_Os01g67420	383.1702469	-1.765144003	0.313065666	-5.638254826	1.72E-08	9.39E-07
LOC_Os11g42660	123.1655353	-7.015964962	1.24467271	-5.636795042	1.73E-08	9.45E-07
LOC_Os09g23560	954.5915864	-5.766852781	1.023102704	-5.636631353	1.73E-08	9.45E-07
LOC_Os11g39320	794.6130805	1.863601045	0.331023133	5.629821186	1.80E-08	9.79E-07
LOC_Os01g43760	1298.04725	1.720750642	0.30569296	5.629016259	1.81E-08	9.82E-07
LOC_Os04g56430	7866.425609	-3.858519595	0.685587722	-5.62804652	1.82E-08	9.86E-07
LOC_Os07g38230	2919.002979	3.000394532	0.533312263	5.625962013	1.84E-08	9.96E-07
LOC_Os02g53400	7492.811773	2.17227285	0.386270893	5.62370318	1.87E-08	1.01E-06
LOC_Os05g36310	106.2336996	2.441012539	0.434229297	5.621482836	1.89E-08	1.02E-06
LOC_Os04g38530	715.0010827	-1.491818852	0.265464618	-5.619652308	1.91E-08	1.03E-06
LOC_Os09g38620	883.6803834	-1.322052316	0.235653686	-5.610149109	2.02E-08	1.08E-06
LOC_Os02g49840	306.9293467	2.307805285	0.411463135	5.608777771	2.04E-08	1.09E-06
LOC_Os05g42060	400.9699458	3.741570839	0.667652489	5.604069334	2.09E-08	1.12E-06
LOC_Os03g42020	5040.385777	1.389538589	0.248058364	5.601659903	2.12E-08	1.13E-06
LOC_Os01g23710	638.2210677	1.695295459	0.302649121	5.601521177	2.12E-08	1.13E-06
LOC_Os11g14380	269.8172964	-2.772413278	0.49507204	-5.600019901	2.14E-08	1.14E-06
LOC_Os01g16240	978.5670605	-1.443545297	0.257775396	-5.600011952	2.14E-08	1.14E-06
LOC_Os02g06630	28.39980239	-3.609101051	0.644685805	-5.598232536	2.17E-08	1.15E-06
LOC_Os05g45980	89.01758453	3.08230301	0.550894815	5.595084448	2.21E-08	1.16E-06
LOC_Os10g21314	101.2664211	2.439350098	0.436137422	5.593076809	2.23E-08	1.18E-06
LOC_Os05g32330	434.1728336	1.21471072	0.217233028	5.591740496	2.25E-08	1.18E-06
LOC_Os03g31750	13672.714	-4.621007256	0.826622343	-5.590227867	2.27E-08	1.19E-06
LOC_Os08g14880	5720.138631	-1.365892646	0.244529575	-5.585797336	2.33E-08	1.22E-06
LOC_Os07g05820	20319.6925	2.618400736	0.468963501	5.583378513	2.36E-08	1.23E-06
LOC_Os08g02180	154.7487431	-1.918926942	0.343963014	-5.578875821	2.42E-08	1.26E-06
LOC_Os06g43510	136.6402035	1.804677088	0.323499469	5.578609126	2.42E-08	1.26E-06
LOC_Os08g04450	23346.3962	2.748196463	0.492702746	5.577798148	2.44E-08	1.27E-06
LOC_Os01g03180	259.4327519	2.61684141	0.469356393	5.575382482	2.47E-08	1.28E-06
LOC_Os11g30200	4717.578952	1.598749778	0.286811661	5.574214712	2.49E-08	1.29E-06
LOC_Os01g29830	2227.605893	1.652469892	0.296738101	5.568782324	2.57E-08	1.33E-06
LOC_Os02g43360	2692.515093	-2.944964037	0.528835372	-5.568772803	2.57E-08	1.33E-06
LOC_Os01g25810	422.9001231	1.690181195	0.303533729	5.568347225	2.57E-08	1.33E-06
LOC_Os04g27250	6275.021334	2.109502582	0.378853062	5.568128638	2.57E-08	1.33E-06
LOC_Os11g39900	19.15938748	7.583976885	1.362314775	5.566978368	2.59E-08	1.33E-06
LOC_Os04g12400	147.6660042	2.315888453	0.416325533	5.562686581	2.66E-08	1.36E-06
LOC_Os11g44960	72.72574671	2.914785206	0.524082502	5.561691516	2.67E-08	1.37E-06
LOC_Os07g47670	423.8701682	-4.364752964	0.785755568	-5.554848281	2.78E-08	1.42E-06
LOC_Os11g39310	975.0117553	2.086534372	0.375704341	5.553660534	2.80E-08	1.43E-06
LOC_Os04g16748	1492.698253	2.385943182	0.429662488	5.553063735	2.81E-08	1.43E-06
LOC_Os10g30150	680.8400417	-5.794528565	1.043562861	-5.552639694	2.81E-08	1.43E-06
LOC_Os12g08550	997.3115689	1.096457102	0.197694151	5.546229352	2.92E-08	1.48E-06
LOC_Os04g48260	548.2920469	-1.421436236	0.256529656	-5.541021101	3.01E-08	1.52E-06
LOC_Os08g30590	56.98291866	5.046543514	0.910959949	5.53980833	3.03E-08	1.53E-06
LOC_Os02g38170	216.0304093	2.32414457	0.419556112	5.539532144	3.03E-08	1.53E-06
LOC_Os05g38570	3191.022144	2.375539332	0.428934145	5.538237883	3.06E-08	1.54E-06
LOC_Os01g04130	127.6806473	2.172895487	0.392470881	5.5364502	3.09E-08	1.55E-06
LOC_Os12g08025	1179.333484	1.011922807	0.182790954	5.535956717	3.10E-08	1.56E-06
LOC_Os02g39570	978.7526848	1.40879598	0.254493803	5.535678924	3.10E-08	1.56E-06
LOC_Os07g33988	249.2869539	2.067428721	0.373753776	5.531525983	3.17E-08	1.59E-06
LOC_Os07g15340	202.5609249	-2.150620576	0.389177127	-5.526071362	3.27E-08	1.64E-06
LOC_Os08g14450	9112.245051	2.323355943	0.42053863	5.524714681	3.30E-08	1.65E-06
LOC_Os01g25484	26106.85642	1.580143482	0.286211448	5.520895459	3.37E-08	1.68E-06
LOC_Os03g53300	574.7522088	2.240306537	0.405789824	5.520854401	3.37E-08	1.68E-06
LOC_Os01g30950	21.84830693	-7.987883351	1.447044562	-5.520136396	3.39E-08	1.68E-06
LOC_Os12g11990	75.39036783	4.788323352	0.868827301	5.511248722	3.56E-08	1.77E-06
LOC_Os02g22480	338.1591013	-1.628910355	0.295624406	-5.510067234	3.59E-08	1.77E-06
LOC_Os03g55680	671.5091198	-8.150397894	1.479209586	-5.509968278	3.59E-08	1.77E-06
LOC_Os11g47400	17.93319711	-7.713211215	1.400335982	-5.508114705	3.63E-08	1.79E-06
LOC_Os12g15222	2723.366969	1.398643392	0.254018874	5.506060916	3.67E-08	1.81E-06
LOC_Os01g11054	2482.819891	2.218388162	0.402943801	5.505453011	3.68E-08	1.81E-06
LOC_Os05g16640	210.950881	-1.948756543	0.354007194	-5.504850111	3.69E-08	1.81E-06
LOC_Os04g56690	26.38899675	-6.384324787	1.159799304	-5.50468065	3.70E-08	1.81E-06
LOC_Os08g45170	151.5788746	-2.942393659	0.535116127	-5.498607702	3.83E-08	1.87E-06
LOC_Os02g57110	2454.683604	-4.510048862	0.821188223	-5.492101246	3.97E-08	1.94E-06
LOC_Os02g27592	436.6096687	1.368626607	0.24945733	5.48641567	4.10E-08	2.00E-06
LOC_Os05g32150	49.64030488	-5.698754057	1.039813723	-5.480552841	4.24E-08	2.06E-06
LOC_Os03g39407	421.3077608	1.283588827	0.234329161	5.477717	4.31E-08	2.09E-06
LOC_Os05g09728	650.8564522	1.819479417	0.332251192	5.476216379	4.35E-08	2.11E-06
LOC_Os01g55120	43.3604403	-3.806348773	0.695176633	-5.475369271	4.37E-08	2.11E-06
LOC_Os01g32830	630.5770981	2.623481851	0.479269929	5.473912904	4.40E-08	2.13E-06
LOC_Os01g58670	80.94480449	-5.989944443	1.094804403	-5.47124621	4.47E-08	2.16E-06
LOC_Os09g24820	1336.687648	1.66210183	0.303815699	5.470756897	4.48E-08	2.16E-06
LOC_Os01g19140	275.1714788	1.854126966	0.339125401	5.467378625	4.57E-08	2.20E-06
LOC_Os03g52910	199.9409274	-3.230894999	0.591219667	-5.464796212	4.63E-08	2.23E-06
LOC_Os03g11410	2160.861079	-1.08147427	0.197936656	-5.463739216	4.66E-08	2.23E-06
LOC_Os05g25400	282.8109748	2.613858071	0.479019686	5.456681939	4.85E-08	2.32E-06
LOC_Os09g13400	94.16299485	-4.717960961	0.865380685	-5.451890764	4.98E-08	2.38E-06
LOC_Os11g10870	56.66892374	2.496773942	0.458240392	5.44861166	5.08E-08	2.42E-06
LOC_Os01g57410	745.7293918	1.791408894	0.328811386	5.448135226	5.09E-08	2.42E-06
LOC_Os09g17620	833.7702369	1.930945787	0.354454182	5.447659768	5.10E-08	2.43E-06
LOC_Os06g13620	28.58563296	-8.376733619	1.538529478	-5.444636413	5.19E-08	2.46E-06
LOC_Os02g48600	166.5881716	-1.689979077	0.310408986	-5.444362608	5.20E-08	2.46E-06
LOC_Os03g46550	1481.777933	1.235541051	0.227016982	5.44250497	5.25E-08	2.49E-06
LOC_Os03g37140	46.51730965	-4.563177484	0.838665141	-5.441000541	5.30E-08	2.50E-06
LOC_Os07g37030	5808.143731	2.491730445	0.457998663	5.440475369	5.31E-08	2.51E-06
LOC_Os02g05000	64.46740879	2.185309114	0.401856062	5.438039439	5.39E-08	2.54E-06
LOC_Os01g59670	1371.159106	-1.595378368	0.293396851	-5.437612445	5.40E-08	2.54E-06
LOC_Os09g31970	3492.443847	-2.577222654	0.474161095	-5.435331322	5.47E-08	2.57E-06
LOC_Os01g63400	6676.562232	1.804320225	0.332161139	5.432062967	5.57E-08	2.61E-06
LOC_Os03g12230	105.2936375	-2.320850334	0.427288168	-5.431581094	5.59E-08	2.61E-06
LOC_Os03g55230	836.6979518	4.284734069	0.789074552	5.430075087	5.63E-08	2.63E-06
LOC_Os11g11890	1032.291205	1.8121873	0.333765876	5.429516414	5.65E-08	2.63E-06
LOC_Os01g03549	166.1120494	2.21662332	0.408281121	5.429159491	5.66E-08	2.64E-06
LOC_Os02g58070	531.6705052	-1.626110429	0.299540297	-5.428686703	5.68E-08	2.64E-06
LOC_Os07g05190	266.2604529	-4.578056614	0.844298441	-5.422320346	5.88E-08	2.73E-06
LOC_Os03g38950	9883.664408	2.357134946	0.434784321	5.42138902	5.91E-08	2.74E-06
LOC_Os01g21990	1349.52177	2.181689478	0.402564737	5.419474872	5.98E-08	2.76E-06
LOC_Os04g50880	28.41307665	-8.36803114	1.545102351	-5.415842605	6.10E-08	2.82E-06
LOC_Os08g13440	6352.623752	-1.821486755	0.336386682	-5.414859892	6.13E-08	2.83E-06
LOC_Os12g18410	230.5711979	-8.489618761	1.567954306	-5.414455463	6.15E-08	2.83E-06
LOC_Os10g41620	52.5676848	-4.343425722	0.802564645	-5.411932543	6.23E-08	2.87E-06
LOC_Os10g38940	76.53050387	-4.152061764	0.767837657	-5.407473475	6.39E-08	2.93E-06
LOC_Os03g48030	706.0555717	2.687774363	0.497123932	5.406648507	6.42E-08	2.94E-06
LOC_Os03g24860	844.4319992	2.048957981	0.379039216	5.405662251	6.46E-08	2.95E-06
LOC_Os01g37130	2005.777465	1.949752607	0.360742156	5.40483716	6.49E-08	2.96E-06
LOC_Os06g43220	67.20969458	-7.786630921	1.442359822	-5.398535652	6.72E-08	3.06E-06
LOC_Os04g43670	862.5520425	-3.692000477	0.684137126	-5.396579632	6.79E-08	3.09E-06
LOC_Os05g31160	1309.993538	2.54851976	0.472282732	5.39617392	6.81E-08	3.09E-06
LOC_Os03g58570	85.85588566	2.133228667	0.395405204	5.395044486	6.85E-08	3.11E-06
LOC_Os02g32690	873.8184921	-4.258319368	0.79046338	-5.387117828	7.16E-08	3.24E-06
LOC_Os01g14514	167.9285262	2.081114531	0.386360133	5.386462927	7.19E-08	3.25E-06
LOC_Os11g12240	38.35372904	-4.88632719	0.907269189	-5.385752374	7.21E-08	3.26E-06
LOC_Os11g34110	421.2352879	3.875169474	0.720035772	5.381912432	7.37E-08	3.32E-06
LOC_Os02g33420	260.8980891	-3.117517121	0.579327121	-5.381272529	7.40E-08	3.33E-06
LOC_Os12g13380	1222.254222	-2.229553827	0.414412621	-5.380033607	7.45E-08	3.35E-06
LOC_Os04g52250	21.75099952	7.768177864	1.444958313	5.37605673	7.61E-08	3.42E-06
LOC_Os05g33380	1289.249266	-2.557168122	0.475776948	-5.37472051	7.67E-08	3.44E-06
LOC_Os06g11610	284.6405914	-2.520475619	0.469234611	-5.371461437	7.81E-08	3.49E-06
LOC_Os12g11790	14.81020606	-7.432259822	1.38374587	-5.371116172	7.83E-08	3.49E-06
LOC_Os03g08470	20879.33552	-3.066937494	0.57100792	-5.371094492	7.83E-08	3.49E-06
LOC_Os02g13304	423.7817569	2.050538683	0.381830243	5.370288815	7.86E-08	3.50E-06
LOC_Os06g48290	226.5592781	-7.464868488	1.390191625	-5.369668723	7.89E-08	3.51E-06
LOC_Os11g02290	62.48006872	-9.508364863	1.77079864	-5.369534766	7.89E-08	3.51E-06
LOC_Os02g16060	303.0655864	-2.464164643	0.459419809	-5.363644743	8.16E-08	3.62E-06
LOC_Os01g28690	93.14153139	-1.817837657	0.339119559	-5.360462437	8.30E-08	3.68E-06
LOC_Os04g30330	73.45300875	-2.890677611	0.53965152	-5.356563455	8.48E-08	3.75E-06
LOC_Os11g22350	1400.496906	1.244489865	0.23235701	5.355938539	8.51E-08	3.76E-06
LOC_Os01g64540	300.6614048	1.883354526	0.351691212	5.355136723	8.55E-08	3.77E-06
LOC_Os11g33970	441.7441645	-2.116215436	0.395336676	-5.352944879	8.65E-08	3.81E-06
LOC_Os07g34006	190.5504818	2.919230142	0.545366084	5.352790041	8.66E-08	3.81E-06
LOC_Os05g46580	1220.821294	-1.815668957	0.339404476	-5.349572818	8.82E-08	3.86E-06
LOC_Os06g28194	12023.3357	3.866815754	0.723081509	5.347689998	8.91E-08	3.90E-06
LOC_Os10g25430	575.2902545	2.618452111	0.490472322	5.338633791	9.36E-08	4.09E-06
LOC_Os03g05460	666.6740892	-1.306393072	0.244839418	-5.33571385	9.52E-08	4.15E-06
LOC_Os01g20894	77.26552468	2.13300094	0.399767839	5.335599142	9.52E-08	4.15E-06
LOC_Os04g23040	1751.085571	2.05286615	0.384921144	5.33321222	9.65E-08	4.20E-06
LOC_Os03g47610	31500.9113	2.826474156	0.530138136	5.331580511	9.74E-08	4.23E-06
LOC_Os04g42800	270.6932617	2.161033027	0.405388085	5.330775887	9.78E-08	4.24E-06
LOC_Os09g36070	162.3295883	1.688520777	0.316754152	5.330698158	9.78E-08	4.24E-06
LOC_Os07g22650	582.8267522	2.384795349	0.447472794	5.329475622	9.85E-08	4.26E-06
LOC_Os06g03980	74.50901762	-1.784772753	0.335031036	-5.327186324	9.97E-08	4.31E-06
LOC_Os04g41820	91.58959101	-2.538151117	0.476809469	-5.323197803	1.02E-07	4.39E-06
LOC_Os05g12130	285.6277675	1.646992426	0.309507387	5.321334784	1.03E-07	4.43E-06
LOC_Os03g26910	258.677328	-1.714780941	0.322557872	-5.316196226	1.06E-07	4.55E-06
LOC_Os09g39860	375.0136936	1.635811507	0.307815833	5.314253952	1.07E-07	4.59E-06
LOC_Os12g12000	15.49728808	-7.499130308	1.411162913	-5.314149229	1.07E-07	4.59E-06
LOC_Os07g38130	459.5041752	-2.168674886	0.408270306	-5.311860432	1.09E-07	4.64E-06
LOC_Os05g06140	56.53141435	-4.753975063	0.895027247	-5.311542278	1.09E-07	4.64E-06
LOC_Os12g31540	1761.085067	-3.564710928	0.671133741	-5.311476251	1.09E-07	4.64E-06
LOC_Os07g42714	1016.9095	1.932853499	0.364015966	5.309804191	1.10E-07	4.67E-06
LOC_Os04g42600	6850.922134	-1.003673245	0.189044425	-5.309192507	1.10E-07	4.68E-06
LOC_Os05g15530	274.6534844	-4.575337991	0.861827593	-5.308878513	1.10E-07	4.69E-06
LOC_Os07g28614	205.6927069	1.558503119	0.293614837	5.307984886	1.11E-07	4.70E-06
LOC_Os04g55800	481.8483975	2.186578503	0.412214869	5.304462957	1.13E-07	4.79E-06
LOC_Os06g11600	682.3404173	-1.939429776	0.365772951	-5.302277744	1.14E-07	4.84E-06
LOC_Os03g46450	28.67953088	-8.382211394	1.582591372	-5.296510232	1.18E-07	4.98E-06
LOC_Os05g12460	104.6565088	2.490621511	0.470539154	5.293122776	1.20E-07	5.07E-06
LOC_Os01g52270	457.6616309	1.639338758	0.309864698	5.290498628	1.22E-07	5.14E-06
LOC_Os12g17830	218.2083487	1.905245305	0.360366518	5.286965378	1.24E-07	5.23E-06
LOC_Os02g30410	1431.84779	1.511933335	0.286068509	5.285214156	1.26E-07	5.27E-06
LOC_Os04g43430	2069.277985	2.333400837	0.441601084	5.283956318	1.26E-07	5.30E-06
LOC_Os11g16310	1603.908867	2.702565494	0.511499398	5.283614224	1.27E-07	5.30E-06
LOC_Os09g09520	577.9318107	1.698344799	0.321620998	5.280578096	1.29E-07	5.38E-06
LOC_Os10g07400	226.3698218	-4.104681062	0.777632679	-5.278431798	1.30E-07	5.44E-06
LOC_Os07g09370	354.8310291	2.423381506	0.459210502	5.277278051	1.31E-07	5.47E-06
LOC_Os12g40630	70.35906852	-3.750279572	0.7107298	-5.276660095	1.32E-07	5.48E-06
LOC_Os02g06830	84.549944	-3.767643207	0.714090687	-5.276141076	1.32E-07	5.48E-06
LOC_Os06g01790	1539.386873	3.30306478	0.626057165	5.275979516	1.32E-07	5.48E-06
LOC_Os01g53330	2276.237968	3.837864621	0.72752755	5.275215518	1.33E-07	5.50E-06
LOC_Os03g48020	584.4059616	2.505113858	0.474952063	5.274456208	1.33E-07	5.51E-06
LOC_Os04g34170	37592.86328	-2.87916915	0.545956516	-5.273623571	1.34E-07	5.53E-06
LOC_Os01g53860	102.7295977	2.909431113	0.55202787	5.270442439	1.36E-07	5.62E-06
LOC_Os05g23050	19.99365845	-7.86540041	1.493030578	-5.268077241	1.38E-07	5.68E-06
LOC_Os11g02660	692.017546	1.655250273	0.314324464	5.266056143	1.39E-07	5.74E-06
LOC_Os02g01150	35003.45314	2.386724709	0.453405328	5.263997938	1.41E-07	5.79E-06
LOC_Os02g12380	725.8402182	-4.073660542	0.77410097	-5.262440817	1.42E-07	5.83E-06
LOC_Os09g29100	318.8712955	-2.566337323	0.487833698	-5.260680701	1.44E-07	5.88E-06
LOC_Os10g38660	559.4747283	-7.840355901	1.49091303	-5.258761405	1.45E-07	5.93E-06
LOC_Os03g44290	65.45602381	-4.197262982	0.798164343	-5.258645062	1.45E-07	5.93E-06
LOC_Os08g32680	55.91646554	-5.144048465	0.978240766	-5.258468716	1.45E-07	5.93E-06
LOC_Os06g37630	13.82815904	-7.332406532	1.394778168	-5.257041372	1.46E-07	5.97E-06
LOC_Os12g42570	1524.296764	-1.019311691	0.193911905	-5.256570975	1.47E-07	5.97E-06
LOC_Os07g46460	84545.82226	2.403547599	0.457333289	5.255571065	1.48E-07	6.00E-06
LOC_Os10g42230	198.3064915	-2.280790057	0.434105702	-5.253997003	1.49E-07	6.04E-06
LOC_Os12g09190	184.3099943	1.968656813	0.374806006	5.252468701	1.50E-07	6.08E-06
LOC_Os11g09830	2248.691055	1.383239741	0.263509254	5.249302326	1.53E-07	6.17E-06
LOC_Os07g08710	22355.48736	-1.21880373	0.232188647	-5.249196056	1.53E-07	6.17E-06
LOC_Os07g18720	4084.130326	1.513364679	0.288374471	5.247914887	1.54E-07	6.21E-06
LOC_Os04g06520	5460.600429	-2.623607468	0.499987388	-5.247347295	1.54E-07	6.22E-06
LOC_Os11g26130	1808.86875	-1.1908984	0.226989112	-5.246500115	1.55E-07	6.24E-06
LOC_Os01g27210	2909.05936	-4.192957811	0.799401311	-5.245122512	1.56E-07	6.28E-06
LOC_Os12g41810	904.684667	1.804835704	0.344169407	5.244032925	1.57E-07	6.30E-06
LOC_Os07g12640	217.4188379	1.587832669	0.303002206	5.2403337	1.60E-07	6.42E-06
LOC_Os11g36450	158.9004376	-2.202184739	0.420492048	-5.237161442	1.63E-07	6.53E-06
LOC_Os01g72205	611.4175964	2.018899708	0.385530603	5.236678215	1.63E-07	6.53E-06
LOC_Os04g42120	365.7254156	-2.111882875	0.403498599	-5.233928641	1.66E-07	6.62E-06
LOC_Os04g05650	9877.532578	-4.405727146	0.842202564	-5.231196551	1.68E-07	6.71E-06
LOC_Os08g31750	73.80150101	2.034124555	0.388918167	5.230212236	1.69E-07	6.74E-06
LOC_Os01g13570	1299.50033	2.595879128	0.496375642	5.229666621	1.70E-07	6.75E-06
LOC_Os07g01760	29391.19178	2.588038184	0.494908379	5.229327879	1.70E-07	6.75E-06
LOC_Os05g01110	1432.264087	1.692778398	0.323834869	5.227288846	1.72E-07	6.82E-06
LOC_Os12g04860	301.0229883	2.086131769	0.399169409	5.226181466	1.73E-07	6.85E-06
LOC_Os11g45540	177.1405093	-2.264020153	0.43350357	-5.222610163	1.76E-07	6.97E-06
LOC_Os10g38900	25642.45875	2.170178331	0.415569076	5.222184363	1.77E-07	6.98E-06
LOC_Os07g48970	1257.192226	1.385353919	0.265335713	5.221136278	1.78E-07	7.01E-06
LOC_Os01g63410	6367.182203	1.932973115	0.37069608	5.214441747	1.84E-07	7.26E-06
LOC_Os02g34380	93.59410215	2.599663686	0.498614058	5.213779365	1.85E-07	7.27E-06
LOC_Os12g11870	15.0022092	-7.446692263	1.42833401	-5.213551039	1.85E-07	7.27E-06
LOC_Os07g07320	262.2215074	2.184191765	0.419188196	5.210527841	1.88E-07	7.38E-06
LOC_Os08g10310	1436.292092	-2.905958035	0.557847553	-5.209233275	1.90E-07	7.43E-06
LOC_Os05g29760	9777.178625	1.859627238	0.357435303	5.202696054	1.96E-07	7.68E-06
LOC_Os07g09800	1203.667717	2.363297816	0.454297149	5.20209696	1.97E-07	7.69E-06
LOC_Os05g37830	2280.435481	-2.732378083	0.525251931	-5.20203339	1.97E-07	7.69E-06
LOC_Os01g52900	154.7974024	-9.005708448	1.732924074	-5.196828058	2.03E-07	7.90E-06
LOC_Os04g44250	1555.836669	-7.055197365	1.357956651	-5.195451093	2.04E-07	7.94E-06
LOC_Os04g59200	414.9812606	2.051662152	0.39503062	5.193678784	2.06E-07	8.01E-06
LOC_Os02g53350	6303.447031	2.410490488	0.464307482	5.19158226	2.09E-07	8.09E-06
LOC_Os10g38120	1451.336863	-7.623950832	1.468849609	-5.190423026	2.10E-07	8.13E-06
LOC_Os03g56280	34261.72768	2.714325806	0.523187797	5.188052596	2.13E-07	8.22E-06
LOC_Os06g48030	1750.716103	-2.150312453	0.414513435	-5.187557916	2.13E-07	8.23E-06
LOC_Os12g07370	1197.400891	1.44703113	0.278987277	5.186728022	2.14E-07	8.26E-06
LOC_Os01g27140	1802.29147	2.085858383	0.40224501	5.185541978	2.15E-07	8.30E-06
LOC_Os01g45274	8609.074208	3.253025425	0.627347682	5.185362949	2.16E-07	8.30E-06
LOC_Os12g30180	215.5012772	-3.244180731	0.62627664	-5.180108153	2.22E-07	8.52E-06
LOC_Os03g07350	77.73316916	-2.893384607	0.558699586	-5.178784233	2.23E-07	8.57E-06
LOC_Os07g49460	11612.79134	1.542505389	0.298003575	5.17613049	2.27E-07	8.68E-06
LOC_Os04g35790	7746.682575	1.469944903	0.284135371	5.17339639	2.30E-07	8.80E-06
LOC_Os01g43774	934.0109584	-5.08577742	0.983096394	-5.17322355	2.30E-07	8.80E-06
LOC_Os04g37920	2267.240178	1.362599669	0.263632641	5.168554481	2.36E-07	9.01E-06
LOC_Os03g01170	1279.269468	1.804929611	0.349295157	5.167347939	2.37E-07	9.05E-06
LOC_Os01g48300	8136.865131	1.912639232	0.370320721	5.164818282	2.41E-07	9.17E-06
LOC_Os04g12850	36.31391231	2.831282026	0.548297599	5.163768779	2.42E-07	9.20E-06
LOC_Os05g51150	14995.75925	2.234485121	0.432941085	5.161175963	2.45E-07	9.32E-06
LOC_Os07g48180	95.17486463	-2.747791655	0.532752209	-5.157729253	2.50E-07	9.48E-06
LOC_Os02g01380	1252.677793	-1.632453648	0.316513951	-5.157604082	2.50E-07	9.48E-06
LOC_Os05g03000	1551.529111	1.273546374	0.247032952	5.155370427	2.53E-07	9.58E-06
LOC_Os09g18560	14.89524953	-7.444985632	1.444179577	-5.155166125	2.53E-07	9.58E-06
LOC_Os08g42350	53.92116833	-4.170337031	0.809095437	-5.154320293	2.55E-07	9.61E-06
LOC_Os01g55660	631.4007368	2.717228745	0.527328619	5.152818654	2.57E-07	9.66E-06
LOC_Os03g56310	751.5479876	1.731323755	0.335996198	5.152807577	2.57E-07	9.66E-06
LOC_Os01g02440	23.44098919	5.391846167	1.046659203	5.151482119	2.58E-07	9.71E-06
LOC_Os11g22449	53.6061767	4.113541713	0.798586787	5.151026514	2.59E-07	9.73E-06
LOC_Os04g57930	1480.580973	2.362043754	0.458590218	5.150663186	2.60E-07	9.73E-06
LOC_Os03g53700	1938.562949	1.690648885	0.328301092	5.149690108	2.61E-07	9.77E-06
LOC_Os01g74450	289.5909752	2.728307603	0.529868783	5.149024991	2.62E-07	9.79E-06
LOC_Os12g35910	12.88834614	-7.231339424	1.404453221	-5.148864567	2.62E-07	9.79E-06
LOC_Os12g22839	498.159686	1.674058234	0.325214093	5.147557474	2.64E-07	9.84E-06
LOC_Os10g38910	25162.14795	2.231279798	0.433658714	5.145243767	2.67E-07	9.95E-06
LOC_Os02g04710	2791.598408	-1.003853856	0.195210692	-5.142412255	2.71E-07	1.01E-05
LOC_Os04g26920	8328.970526	2.310816596	0.449725535	5.138281944	2.77E-07	1.03E-05
LOC_Os03g63970	400.1869865	1.767311925	0.34399022	5.137680731	2.78E-07	1.03E-05
LOC_Os07g30670	12111.20367	2.679709727	0.522115021	5.132412623	2.86E-07	1.06E-05
LOC_Os08g04190	954.9369171	-1.851294883	0.36090476	-5.129593979	2.90E-07	1.07E-05
LOC_Os07g28090	171.1068966	2.068597693	0.403429936	5.127526511	2.94E-07	1.09E-05
LOC_Os03g63950	35444.48483	2.150379841	0.419531201	5.125673216	2.96E-07	1.09E-05
LOC_Os10g34083	4468.15049	1.915815245	0.374125201	5.120786408	3.04E-07	1.12E-05
LOC_Os07g16130	336.1363049	1.588376558	0.310258476	5.119526724	3.06E-07	1.13E-05
LOC_Os12g43660	82.53097238	2.241505207	0.437859321	5.119236017	3.07E-07	1.13E-05
LOC_Os07g49520	2147.913147	-1.77743135	0.347209029	-5.119196795	3.07E-07	1.13E-05
LOC_Os11g26890	558.1494183	1.856321549	0.362649011	5.118782875	3.08E-07	1.13E-05
LOC_Os02g01520	1527.153308	-1.56044098	0.304849481	-5.118726051	3.08E-07	1.13E-05
LOC_Os01g16620	1164.41199	1.675906947	0.327409972	5.118680215	3.08E-07	1.13E-05
LOC_Os03g08080	201.5956837	1.95763778	0.382556531	5.117250977	3.10E-07	1.13E-05
LOC_Os05g33520	1354.837083	1.782881444	0.348550985	5.115123816	3.14E-07	1.14E-05
LOC_Os10g36530	1473.066257	1.741861861	0.340714702	5.112376575	3.18E-07	1.16E-05
LOC_Os01g60020	2374.542147	-4.522690124	0.885230667	-5.109052693	3.24E-07	1.18E-05
LOC_Os07g45570	4220.660813	-1.178398233	0.230719323	-5.107496931	3.26E-07	1.19E-05
LOC_Os03g15040	1327.269962	1.17645332	0.230456091	5.104891403	3.31E-07	1.20E-05
LOC_Os08g07540	1145.166406	1.619686122	0.317303941	5.104525697	3.32E-07	1.20E-05
LOC_Os10g37230	257.9546496	-3.012058689	0.590337216	-5.102268002	3.36E-07	1.22E-05
LOC_Os03g16260	80.17474595	-7.99231076	1.567914515	-5.097414868	3.44E-07	1.24E-05
LOC_Os05g06780	632.3491531	2.09299876	0.410612352	5.09726205	3.45E-07	1.24E-05
LOC_Os01g27770	79.90932075	2.542410918	0.498780722	5.097251774	3.45E-07	1.24E-05
LOC_Os06g15750	108.5469674	-3.135987885	0.615272166	-5.096911669	3.45E-07	1.24E-05
LOC_Os12g39370	1338.690102	1.484425469	0.291268901	5.096409061	3.46E-07	1.25E-05
LOC_Os07g44140	1914.841108	-4.037730531	0.792417677	-5.095457417	3.48E-07	1.25E-05
LOC_Os03g19000	79.13642492	-4.093789763	0.803784255	-5.093145005	3.52E-07	1.26E-05
LOC_Os07g30220	560.4712727	1.517338486	0.297945963	5.092663352	3.53E-07	1.27E-05
LOC_Os09g17940	16.07158833	-7.558978768	1.484914733	-5.090513682	3.57E-07	1.28E-05
LOC_Os09g33470	1614.694389	2.990012893	0.587464371	5.089692314	3.59E-07	1.28E-05
LOC_Os10g28080	462.5544993	-4.585842088	0.901970439	-5.084248765	3.69E-07	1.32E-05
LOC_Os07g16600	77.8829384	2.633701895	0.518054653	5.083830214	3.70E-07	1.32E-05
LOC_Os10g36500	3082.928035	2.640089969	0.519587368	5.081128087	3.75E-07	1.34E-05
LOC_Os01g49750	49.54631857	-4.638706718	0.913110763	-5.080113943	3.77E-07	1.34E-05
LOC_Os02g23823	1645.334053	1.247293266	0.245677639	5.076950718	3.84E-07	1.36E-05
LOC_Os06g08041	947.3984096	2.8410893	0.559605695	5.076948516	3.84E-07	1.36E-05
LOC_Os01g11920	314.4494196	-1.616144262	0.318391026	-5.075973028	3.86E-07	1.37E-05
LOC_Os08g14440	9055.737948	2.453410815	0.483602418	5.073197988	3.91E-07	1.39E-05
LOC_Os08g41460	13306.55157	1.958994123	0.386169569	5.072885805	3.92E-07	1.39E-05
LOC_Os07g05840	40.03483585	8.64725821	1.704713418	5.072558308	3.93E-07	1.39E-05
LOC_Os02g55130	870.9780096	-1.9648377	0.387507422	-5.070451787	3.97E-07	1.40E-05
LOC_Os01g49160	212.9644899	-2.966153597	0.585241325	-5.068257262	4.01E-07	1.42E-05
LOC_Os07g41340	156.6149307	-7.982822755	1.577144738	-5.061566362	4.16E-07	1.46E-05
LOC_Os07g03810	217.5221166	-2.461650991	0.486382101	-5.061146344	4.17E-07	1.47E-05
LOC_Os12g01580	310.4466098	1.920677121	0.379573493	5.06009286	4.19E-07	1.47E-05
LOC_Os02g07350	2094.599673	1.99291286	0.393951621	5.058775636	4.22E-07	1.48E-05
LOC_Os03g32499	555.5977427	-1.609768731	0.318261238	-5.058010648	4.24E-07	1.49E-05
LOC_Os08g05970	105.1041168	-5.635128825	1.11417369	-5.057675367	4.24E-07	1.49E-05
LOC_Os02g58550	366.8122767	1.311846502	0.259483155	5.05561335	4.29E-07	1.50E-05
LOC_Os07g39860	279.5129312	-5.276329073	1.043734054	-5.055242812	4.30E-07	1.50E-05
LOC_Os03g22050	22676.89905	2.007610613	0.397231921	5.054001222	4.33E-07	1.51E-05
LOC_Os12g19530	842.0115866	1.805595441	0.357335998	5.052934642	4.35E-07	1.52E-05
LOC_Os08g39300	122116.4064	2.847041946	0.563840536	5.04937436	4.43E-07	1.54E-05
LOC_Os11g05050	3207.275632	-1.302815764	0.258059278	-5.048513563	4.45E-07	1.55E-05
LOC_Os04g11400	927.7098986	1.648840097	0.326630846	5.048023229	4.46E-07	1.55E-05
LOC_Os06g14490	470.8729639	-1.429274371	0.283166916	-5.047462433	4.48E-07	1.55E-05
LOC_Os09g28040	790.4025898	1.398479616	0.277179479	5.045393771	4.53E-07	1.57E-05
LOC_Os04g44924	753.0694928	3.172755864	0.629231459	5.042271518	4.60E-07	1.59E-05
LOC_Os10g09684	65.6365059	2.691961268	0.534050493	5.040649347	4.64E-07	1.60E-05
LOC_Os05g01950	1592.789186	2.04214143	0.405143376	5.040540096	4.64E-07	1.60E-05
LOC_Os04g52790	18.54406471	-6.779474388	1.345212959	-5.039703449	4.66E-07	1.61E-05
LOC_Os08g30520	177.412501	-2.702939961	0.536385793	-5.039171423	4.68E-07	1.61E-05
LOC_Os12g25180	1350.842701	2.785795447	0.553290703	5.034957995	4.78E-07	1.64E-05
LOC_Os01g15490	2392.14512	1.372690811	0.272667932	5.034295011	4.80E-07	1.65E-05
LOC_Os10g40810	239.2199479	-3.408048582	0.677083227	-5.033426391	4.82E-07	1.65E-05
LOC_Os03g17070	16842.43328	2.196926237	0.436646368	5.031362677	4.87E-07	1.67E-05
LOC_Os05g03750	4581.858621	2.283921696	0.454322959	5.027088446	4.98E-07	1.70E-05
LOC_Os02g08070	12.37753887	-7.173712162	1.427474243	-5.025458217	5.02E-07	1.72E-05
LOC_Os02g49880	3356.213452	2.248287437	0.447533566	5.023729181	5.07E-07	1.73E-05
LOC_Os03g01320	305.5003022	-2.928671521	0.583283233	-5.021010984	5.14E-07	1.75E-05
LOC_Os12g36910	630.7444165	-1.944608134	0.387415259	-5.019441251	5.18E-07	1.77E-05
LOC_Os02g29640	1306.469272	-1.657486492	0.330437449	-5.016037069	5.27E-07	1.79E-05
LOC_Os10g39850	88.76928788	-3.132435274	0.624652615	-5.014683676	5.31E-07	1.81E-05
LOC_Os12g16290	1201.837063	1.430573813	0.285333827	5.013684598	5.34E-07	1.81E-05
LOC_Os06g42020	112.4047405	-3.361037228	0.670880196	-5.009891854	5.45E-07	1.85E-05
LOC_Os03g02860	159.0618336	2.379150792	0.474921517	5.00956623	5.46E-07	1.85E-05
LOC_Os01g04750	35.13456444	-2.350759513	0.469297856	-5.009099194	5.47E-07	1.85E-05
LOC_Os01g57854	918.7676009	-4.215146595	0.841600475	-5.00848885	5.49E-07	1.85E-05
ChrUn.fgenesh.gene.79	121.1964632	1.48788738	0.297082029	5.008338552	5.49E-07	1.85E-05
LOC_Os08g04210	3448.687529	-9.470143513	1.891241778	-5.007367974	5.52E-07	1.86E-05
LOC_Os04g46610	645.5006113	2.33259499	0.466124198	5.004234922	5.61E-07	1.89E-05
LOC_Os10g31420	136.1794967	-8.740902189	1.746745333	-5.004107939	5.61E-07	1.89E-05
LOC_Os09g37710	970.8858456	1.657303314	0.331190528	5.004078244	5.61E-07	1.89E-05
LOC_Os09g08480	280.9478266	1.850773608	0.369986995	5.002266649	5.67E-07	1.90E-05
LOC_Os07g12390	2574.726178	1.634166928	0.326834552	4.999982162	5.73E-07	1.92E-05
LOC_Os07g33740	190.5935777	-1.522863227	0.30461146	-4.999362888	5.75E-07	1.92E-05
LOC_Os11g02010	44.10366817	-2.574402761	0.514955134	-4.999275839	5.75E-07	1.92E-05
LOC_Os01g64640	1536.886343	-2.846338049	0.569702937	-4.996179346	5.85E-07	1.95E-05
LOC_Os12g41540	208.2750361	1.211662135	0.242745343	4.991494878	5.99E-07	2.00E-05
LOC_Os10g07004	240.7578503	1.24627965	0.249686096	4.991385871	5.99E-07	2.00E-05
LOC_Os04g35864	2337.838347	1.039535379	0.208268843	4.991314896	6.00E-07	2.00E-05
LOC_Os11g39420	186.7659427	-5.862550386	1.175231997	-4.98841965	6.09E-07	2.02E-05
LOC_Os10g38160	772.980057	-5.62501261	1.127821554	-4.987502312	6.12E-07	2.03E-05
LOC_Os12g12730	17.56792666	7.460711489	1.49617101	4.986536593	6.15E-07	2.04E-05
LOC_Os11g24050	14387.59798	1.195165981	0.239718707	4.985701764	6.17E-07	2.05E-05
LOC_Os07g05640	674.857755	1.329100677	0.266601856	4.985339183	6.19E-07	2.05E-05
LOC_Os06g02000	624.2513341	1.916389801	0.384485683	4.984294302	6.22E-07	2.06E-05
LOC_Os11g33990	80.45940439	-2.514058021	0.504613499	-4.982145793	6.29E-07	2.08E-05
LOC_Os01g53020	9447.63606	3.196325071	0.641703956	4.980996364	6.33E-07	2.09E-05
LOC_Os04g01810	100.7495054	-8.382418534	1.683532911	-4.979064253	6.39E-07	2.11E-05
LOC_Os04g29680	256.7875389	-2.198982805	0.441817052	-4.977134299	6.45E-07	2.12E-05
LOC_Os07g38290	73.52331526	-1.810826894	0.363891949	-4.97627633	6.48E-07	2.13E-05
LOC_Os02g57740	143.6317029	-2.569123844	0.516434023	-4.974737776	6.53E-07	2.15E-05
LOC_Os02g15100	30.74355405	3.158670168	0.634984946	4.974401657	6.54E-07	2.15E-05
LOC_Os03g20370	3929.414913	-1.168190127	0.235208998	-4.96660474	6.81E-07	2.23E-05
LOC_Os03g50280	126.7112064	-2.411743646	0.485679932	-4.965705776	6.85E-07	2.24E-05
LOC_Os12g12934	116.8414154	3.952338755	0.796043249	4.964979933	6.87E-07	2.25E-05
LOC_Os03g19840	62.36394648	-9.506236139	1.9158789	-4.961814726	6.98E-07	2.28E-05
LOC_Os02g17330	1125.448268	1.666804425	0.335971829	4.961143412	7.01E-07	2.29E-05
LOC_Os04g49660	691.0439575	-1.915389573	0.386348208	-4.957676871	7.13E-07	2.32E-05
LOC_Os09g19136	12.7073011	-7.20876206	1.454365582	-4.956636867	7.17E-07	2.33E-05
LOC_Os11g12290	19.96220169	-7.867570098	1.587360159	-4.95638627	7.18E-07	2.33E-05
LOC_Os04g43420	2963.912308	2.610623984	0.526860917	4.955053408	7.23E-07	2.35E-05
LOC_Os12g19420	123.284825	2.151417335	0.434203983	4.954853981	7.24E-07	2.35E-05
LOC_Os06g01840	8634.314381	2.81602945	0.568383761	4.954450922	7.25E-07	2.35E-05
LOC_Os01g12350	281.3726848	1.191979032	0.240623996	4.953699769	7.28E-07	2.36E-05
LOC_Os02g50560	4615.15621	1.417227241	0.286158635	4.952592964	7.32E-07	2.37E-05
LOC_Os03g01270	133.1361416	-1.884677045	0.380695961	-4.950609505	7.40E-07	2.39E-05
LOC_Os08g31930	83.73461436	-2.974620494	0.600871097	-4.950513527	7.40E-07	2.39E-05
LOC_Os10g02240	1567.825757	2.175012141	0.43947174	4.949151319	7.45E-07	2.40E-05
LOC_Os09g15820	1049.688554	1.840609989	0.371933999	4.948754339	7.47E-07	2.40E-05
LOC_Os05g33890	380.2214995	-2.516262962	0.508682561	-4.946627138	7.55E-07	2.43E-05
LOC_Os02g05530	1667.633605	1.825081519	0.369048049	4.945376424	7.60E-07	2.44E-05
LOC_Os04g54640	857.3128835	2.460536515	0.497635142	4.944458914	7.64E-07	2.45E-05
LOC_Os02g06290	1538.391162	1.689842758	0.341784068	4.944182349	7.65E-07	2.45E-05
LOC_Os01g26300	50.08766339	-2.664112578	0.538911909	-4.943502884	7.67E-07	2.46E-05
LOC_Os02g38020	994.2819301	1.823377229	0.368976611	4.941714935	7.74E-07	2.48E-05
LOC_Os12g09584	256.2777711	1.0888459	0.220363702	4.941130919	7.77E-07	2.48E-05
LOC_Os11g17330	70.62190852	-1.925242549	0.389739354	-4.939820759	7.82E-07	2.49E-05
LOC_Os03g20640	3911.769428	2.257065654	0.456992884	4.938951421	7.85E-07	2.50E-05
LOC_Os01g11570	356.3407538	-1.495633451	0.302984247	-4.936340633	7.96E-07	2.53E-05
LOC_Os01g10400	47864.88031	2.513729245	0.509327419	4.935389593	8.00E-07	2.54E-05
LOC_Os11g15230	848.8221731	-1.716782014	0.347893714	-4.934788829	8.02E-07	2.55E-05
LOC_Os02g36264	228.791038	-4.8210466	0.9772217	-4.933421557	8.08E-07	2.56E-05
LOC_Os08g15030	359.0483203	2.032327421	0.412151169	4.931024283	8.18E-07	2.59E-05
LOC_Os02g35170	4506.602359	1.385039497	0.280920085	4.930368357	8.21E-07	2.60E-05
LOC_Os01g43950	159.0281833	-2.762282054	0.560292228	-4.930073836	8.22E-07	2.60E-05
LOC_Os10g41980	3958.975483	-2.159639121	0.438183418	-4.928619008	8.28E-07	2.62E-05
LOC_Os11g41034	190.1332439	1.769831337	0.359217212	4.926911285	8.35E-07	2.64E-05
LOC_Os01g66000	2607.021552	3.130536788	0.635612209	4.925230733	8.43E-07	2.66E-05
LOC_Os01g72630	124.5322632	-3.205825639	0.651091516	-4.923771178	8.49E-07	2.67E-05
LOC_Os03g26670	46.32883942	2.356807053	0.478725799	4.923083437	8.52E-07	2.68E-05
LOC_Os05g07450	35.51768526	-5.180940614	1.052389737	-4.923024647	8.52E-07	2.68E-05
LOC_Os04g59570	6175.113154	1.453863976	0.295365632	4.922251672	8.56E-07	2.68E-05
LOC_Os03g16430	4133.086577	1.93735839	0.393597145	4.922186087	8.56E-07	2.68E-05
LOC_Os02g47800	881.2617565	1.558772097	0.316702561	4.921880296	8.57E-07	2.68E-05
LOC_Os04g25650	319.7311883	-5.638110267	1.146140879	-4.919212262	8.69E-07	2.72E-05
LOC_Os03g19760	3929.405078	1.643378714	0.334091453	4.918948683	8.70E-07	2.72E-05
LOC_Os03g11250	837.4704934	2.729564741	0.555065149	4.917557414	8.76E-07	2.74E-05
LOC_Os07g43370	190.7514675	2.44915932	0.498117779	4.916827752	8.80E-07	2.74E-05
LOC_Os07g43350	582.0029594	-2.581858702	0.525190431	-4.916042926	8.83E-07	2.75E-05
LOC_Os01g45470	5094.411209	1.354651724	0.275644375	4.914490718	8.90E-07	2.77E-05
LOC_Os05g44140	28.5648159	6.382318729	1.299604992	4.910968153	9.06E-07	2.82E-05
LOC_Os03g57149	351.8971806	1.971524769	0.401834965	4.906304673	9.28E-07	2.88E-05
LOC_Os08g37940	1012.196377	3.163976952	0.645119487	4.904482065	9.37E-07	2.91E-05
LOC_Os03g18430	537.0519964	-2.984205143	0.608539774	-4.903878545	9.40E-07	2.91E-05
LOC_Os01g57560	544.6552366	3.213345487	0.655312307	4.903532946	9.41E-07	2.91E-05
LOC_Os07g01480	1793.251595	2.17363133	0.443584391	4.900152881	9.58E-07	2.96E-05
LOC_Os11g03290	35.96547541	-6.819730959	1.391783251	-4.899994992	9.58E-07	2.96E-05
LOC_Os09g08130	1385.401394	-6.380979687	1.302316866	-4.89971362	9.60E-07	2.96E-05
LOC_Os12g43640	1060.18048	-1.676844591	0.342481735	-4.896157727	9.77E-07	3.01E-05
LOC_Os03g39920	52.8735373	-2.474678006	0.505446807	-4.896020649	9.78E-07	3.01E-05
LOC_Os04g41150	953.1069436	1.940583227	0.396824968	4.890275012	1.01E-06	3.09E-05
LOC_Os04g25060	238.2827113	-5.010432299	1.02480724	-4.889146077	1.01E-06	3.11E-05
LOC_Os06g01850	56288.87828	2.630653696	0.538281457	4.887134161	1.02E-06	3.14E-05
LOC_Os01g24710	22503.00062	-5.55845223	1.13744377	-4.886792981	1.02E-06	3.14E-05
LOC_Os04g50110	2794.143467	2.158097759	0.442112366	4.881333177	1.05E-06	3.22E-05
LOC_Os08g40919	6483.17257	1.905347282	0.390422946	4.880213371	1.06E-06	3.24E-05
LOC_Os10g26150	1822.082625	-1.481572414	0.30368683	-4.878619254	1.07E-06	3.26E-05
LOC_Os03g02590	12856.83163	2.312912192	0.474110401	4.878425331	1.07E-06	3.26E-05
LOC_Os01g63190	1184.647785	2.127373153	0.43636021	4.875268429	1.09E-06	3.31E-05
LOC_Os03g18990	30.17271398	-3.289360098	0.674798631	-4.874580278	1.09E-06	3.32E-05
LOC_Os03g30290	76.09647624	-1.866346016	0.383187316	-4.870584009	1.11E-06	3.38E-05
LOC_Os06g46690	92.31397612	-2.098942066	0.431201896	-4.867654999	1.13E-06	3.43E-05
LOC_Os12g40010	1400.897566	-2.00030054	0.410952203	-4.867477355	1.13E-06	3.43E-05
ChrSy.fgenesh.gene.28	9329.45808	2.272136918	0.466903177	4.866398491	1.14E-06	3.44E-05
LOC_Os10g07556	98.89574395	-3.797836025	0.781093993	-4.86220104	1.16E-06	3.51E-05
LOC_Os08g23410	652.8164892	2.173957878	0.447273053	4.860471389	1.17E-06	3.54E-05
LOC_Os10g39150	4519.337061	3.026124691	0.622604717	4.86042686	1.17E-06	3.54E-05
LOC_Os04g54790	1093.553206	1.549287544	0.318756866	4.860405253	1.17E-06	3.54E-05
LOC_Os07g14890	42.38663092	2.316219212	0.476569402	4.860192873	1.17E-06	3.54E-05
LOC_Os12g39210	48.98490019	-2.779278616	0.571901607	-4.85971465	1.18E-06	3.54E-05
LOC_Os08g22852	2160.171817	1.584509651	0.326137138	4.858415264	1.18E-06	3.56E-05
LOC_Os01g68300	9973.365187	-2.48563078	0.511714318	-4.857457944	1.19E-06	3.57E-05
LOC_Os03g31026	7912.997245	1.421804298	0.292765173	4.856466639	1.19E-06	3.59E-05
LOC_Os12g08800	358.7778227	1.583615146	0.32625724	4.853885067	1.21E-06	3.63E-05
LOC_Os04g49210	175.5210035	-4.608501599	0.949450132	-4.853863773	1.21E-06	3.63E-05
LOC_Os03g20580	140.3747687	-2.26997264	0.467708351	-4.853393435	1.21E-06	3.63E-05
LOC_Os03g14090	82.64625391	-2.544967346	0.524682802	-4.850487448	1.23E-06	3.68E-05
LOC_Os09g11890	1772.421095	1.648966046	0.339999946	4.849900911	1.24E-06	3.68E-05
LOC_Os05g38880	316.272796	2.070617681	0.427058363	4.848559023	1.24E-06	3.70E-05
LOC_Os02g19650	373.1452906	2.075013386	0.428008408	4.84806688	1.25E-06	3.71E-05
LOC_Os08g22149	2180.659096	1.344474073	0.277394042	4.846802268	1.25E-06	3.72E-05
LOC_Os01g70460	597.9108724	1.572691272	0.3246673	4.84400884	1.27E-06	3.77E-05
LOC_Os01g73234	885.909572	2.248491339	0.464363585	4.842092294	1.28E-06	3.81E-05
LOC_Os08g13570	119.0613215	2.081528919	0.430054732	4.840148854	1.30E-06	3.84E-05
LOC_Os02g52900	928.5543094	1.195357956	0.247137683	4.836809745	1.32E-06	3.90E-05
LOC_Os05g33410	40.7595812	-7.923401371	1.639592798	-4.83254219	1.35E-06	3.98E-05
LOC_Os03g06230	2811.028485	2.571508328	0.532126414	4.832513971	1.35E-06	3.98E-05
LOC_Os04g47640	102.5358237	-2.532196866	0.524022595	-4.8322284	1.35E-06	3.98E-05
LOC_Os02g18612	158.9956885	2.137487849	0.442533513	4.830115208	1.36E-06	4.02E-05
LOC_Os03g06720	2274.805375	1.857639991	0.384754457	4.828118184	1.38E-06	4.05E-05
LOC_Os08g32930	1436.829834	2.244102062	0.465088451	4.825108121	1.40E-06	4.11E-05
LOC_Os03g17634	958.3705778	1.344333745	0.2788393	4.821177448	1.43E-06	4.19E-05
LOC_Os11g46280	12.92533338	-7.240025731	1.502266738	-4.819400941	1.44E-06	4.22E-05
LOC_Os04g16740	614.7025352	1.966129042	0.408052526	4.818323419	1.45E-06	4.24E-05
LOC_Os04g53050	111.8959705	-2.864623981	0.594872864	-4.815523041	1.47E-06	4.30E-05
LOC_Os04g45600	4209.494461	2.361303452	0.490376658	4.81528518	1.47E-06	4.30E-05
LOC_Os07g07440	102.1772264	-6.330681042	1.314739938	-4.81515839	1.47E-06	4.30E-05
LOC_Os06g17970	6353.057557	1.820154427	0.378077903	4.814231169	1.48E-06	4.31E-05
LOC_Os06g45110	316.260475	-1.136706589	0.236151032	-4.813472876	1.48E-06	4.32E-05
LOC_Os06g39712	49.68860805	2.090368091	0.43439538	4.812132417	1.49E-06	4.35E-05
LOC_Os01g54050	348.6609529	1.285049678	0.267058216	4.811870983	1.50E-06	4.35E-05
LOC_Os05g45050	220.2908232	-2.246690574	0.466925127	-4.81167203	1.50E-06	4.35E-05
LOC_Os10g34409	486.6334683	-4.867510757	1.01188156	-4.810356221	1.51E-06	4.37E-05
LOC_Os07g39430	755.3441031	1.287002078	0.26755907	4.810160528	1.51E-06	4.37E-05
LOC_Os01g63280	586.4379166	1.028870312	0.213911552	4.80979312	1.51E-06	4.38E-05
LOC_Os10g36980	334.0233409	-3.682699666	0.765802663	-4.808940793	1.52E-06	4.39E-05
LOC_Os01g02530	12.28143868	-7.158969542	1.488818451	-4.80849061	1.52E-06	4.40E-05
LOC_Os03g05240	66.02837589	2.309013265	0.480283497	4.807604843	1.53E-06	4.41E-05
LOC_Os03g64280	265.925764	1.50357315	0.31277217	4.807247237	1.53E-06	4.42E-05
LOC_Os04g57780	167.0054982	1.581312515	0.329005897	4.806334865	1.54E-06	4.43E-05
LOC_Os03g17460	144.2212494	-5.425752762	1.128900809	-4.806226305	1.54E-06	4.43E-05
LOC_Os06g49220	437.1428501	1.542810999	0.321112688	4.804578134	1.55E-06	4.46E-05
LOC_Os07g01490	1984.322777	1.666243104	0.346903291	4.803191982	1.56E-06	4.49E-05
LOC_Os06g34570	934.7268254	1.187899167	0.24735063	4.802490972	1.57E-06	4.50E-05
LOC_Os04g16812	39.00957278	2.595862366	0.540564346	4.802133888	1.57E-06	4.50E-05
LOC_Os08g15306	98.73677145	2.068726884	0.430808707	4.801961635	1.57E-06	4.50E-05
LOC_Os05g33030	595.5229417	-2.330015159	0.485252775	-4.801652416	1.57E-06	4.50E-05
LOC_Os04g56850	23.09952027	-5.152716924	1.073303333	-4.800802126	1.58E-06	4.52E-05
LOC_Os04g26400	593.4919811	1.054715434	0.219755883	4.799486685	1.59E-06	4.54E-05
LOC_Os01g49730	341.2839387	1.466842347	0.305628565	4.799428179	1.59E-06	4.54E-05
LOC_Os11g04274	10.74378228	-6.966911094	1.452147719	-4.797660048	1.61E-06	4.57E-05
LOC_Os03g13976	178.7386989	1.138951325	0.23746388	4.796313965	1.62E-06	4.60E-05
LOC_Os06g50070	164.6905494	2.109604678	0.440014222	4.79440112	1.63E-06	4.64E-05
LOC_Os01g12420	213.4656603	-2.14510196	0.447605557	-4.792393498	1.65E-06	4.68E-05
LOC_Os01g55500	142.8644499	-2.472003381	0.515939367	-4.791267233	1.66E-06	4.70E-05
LOC_Os06g44860	17.98820137	-7.719451046	1.611236468	-4.791010631	1.66E-06	4.71E-05
LOC_Os12g24790	36.78113111	-5.254818596	1.097358592	-4.7886066	1.68E-06	4.75E-05
LOC_Os01g12260	371.750014	-1.449392934	0.30267777	-4.788567498	1.68E-06	4.75E-05
LOC_Os03g29864	4273.743734	1.790849279	0.374168576	4.786209723	1.70E-06	4.80E-05
LOC_Os10g25570	501.5317714	1.437962464	0.300443672	4.78612998	1.70E-06	4.80E-05
LOC_Os12g16250	96.32916961	2.175183123	0.454561034	4.785238854	1.71E-06	4.82E-05
LOC_Os10g05230	1110.687039	1.049411853	0.219324466	4.784745961	1.71E-06	4.83E-05
LOC_Os03g04020	1733.680636	1.038437587	0.21704337	4.784470435	1.71E-06	4.83E-05
LOC_Os04g58840	151.9508627	-3.642226741	0.761277139	-4.784363741	1.72E-06	4.83E-05
LOC_Os01g54210	133.1129198	-2.706075803	0.56584669	-4.78234803	1.73E-06	4.87E-05
LOC_Os06g47940	224.7839245	2.036801966	0.425929519	4.782016447	1.74E-06	4.87E-05
LOC_Os01g55570	701.0659324	2.176675906	0.455189177	4.781914894	1.74E-06	4.87E-05
LOC_Os03g16050	7737.731099	2.318031792	0.485065309	4.778803494	1.76E-06	4.94E-05
LOC_Os01g59080	18814.87503	1.86998547	0.391353188	4.77825536	1.77E-06	4.95E-05
LOC_Os02g52910	690.7341942	1.158980809	0.242617719	4.776983369	1.78E-06	4.97E-05
LOC_Os02g39620	82.69165607	-7.105761682	1.489002006	-4.772163942	1.82E-06	5.09E-05
LOC_Os02g54870	711.7549236	-2.78992502	0.584704081	-4.771516243	1.83E-06	5.10E-05
LOC_Os03g03034	1587.059195	-1.923735311	0.40321382	-4.771005397	1.83E-06	5.11E-05
LOC_Os04g22660	75.9616614	2.235374886	0.468543411	4.770902406	1.83E-06	5.11E-05
LOC_Os05g49970	25936.01671	1.609180261	0.337464102	4.768448711	1.86E-06	5.16E-05
LOC_Os01g17240	3425.37719	2.397828445	0.502896904	4.768031829	1.86E-06	5.17E-05
LOC_Os01g58022	293.9959791	1.82847168	0.383674063	4.765690086	1.88E-06	5.23E-05
LOC_Os01g08440	1260.816346	-2.230432518	0.468088912	-4.764976184	1.89E-06	5.24E-05
LOC_Os02g16270	458.8811204	-1.835607969	0.385269402	-4.764478979	1.89E-06	5.25E-05
LOC_Os02g58340	2448.670263	1.221283685	0.256363199	4.763880662	1.90E-06	5.26E-05
LOC_Os12g09540	392.129855	-3.152751251	0.661921426	-4.763029455	1.91E-06	5.27E-05
LOC_Os01g66680	156.4486501	3.533320746	0.742010855	4.761818138	1.92E-06	5.30E-05
LOC_Os12g17310	2759.529651	-1.283958187	0.269642868	-4.761699042	1.92E-06	5.30E-05
LOC_Os05g45954	58.22673354	-3.241134038	0.680897308	-4.760092304	1.94E-06	5.33E-05
LOC_Os12g05609	102.7117693	2.548635072	0.535419974	4.760067228	1.94E-06	5.33E-05
LOC_Os08g33160	4154.725492	-1.367435245	0.28727926	-4.759951148	1.94E-06	5.33E-05
LOC_Os04g53680	360.4559104	2.054428085	0.431635971	4.759631318	1.94E-06	5.33E-05
LOC_Os03g62040	170.1066334	2.365417094	0.497311771	4.756406811	1.97E-06	5.41E-05
LOC_Os05g28090	1664.669753	2.601078559	0.546938915	4.755702119	1.98E-06	5.42E-05
LOC_Os03g55776	8860.590251	2.735472724	0.575201274	4.755679184	1.98E-06	5.42E-05
LOC_Os06g40590	155.5077558	-2.443871696	0.513942112	-4.755149732	1.98E-06	5.43E-05
LOC_Os02g53320	121.3012969	-3.063380933	0.644320084	-4.754439613	1.99E-06	5.45E-05
LOC_Os05g48630	3182.357307	1.662162734	0.349725763	4.752760331	2.01E-06	5.49E-05
LOC_Os01g67750	343.1162084	-1.275371402	0.268431569	-4.751197502	2.02E-06	5.52E-05
LOC_Os03g21664	14587.85774	1.586652571	0.334091669	4.749153355	2.04E-06	5.58E-05
LOC_Os05g42250	883.6402452	2.759120421	0.581134947	4.747813628	2.06E-06	5.61E-05
LOC_Os07g35750	216.8900067	-3.728412038	0.78559439	-4.745975897	2.08E-06	5.65E-05
LOC_Os09g12660	735.7491622	-1.66935874	0.351771692	-4.745574407	2.08E-06	5.66E-05
LOC_Os01g04860	1372.602859	1.482606767	0.312423795	4.745498873	2.08E-06	5.66E-05
LOC_Os02g30850	39.21378068	-3.998480667	0.843158962	-4.742261952	2.11E-06	5.74E-05
LOC_Os03g62240	610.0674421	1.827024774	0.385280338	4.742065955	2.12E-06	5.74E-05
LOC_Os05g30760	36.82841937	-5.829238099	1.229358149	-4.741692326	2.12E-06	5.75E-05
LOC_Os11g47750	142.763738	2.156348658	0.454824286	4.741058741	2.13E-06	5.75E-05
LOC_Os11g17380	61.71718064	2.92913956	0.61782739	4.741032215	2.13E-06	5.75E-05
LOC_Os05g10625	43.67490077	-2.537850138	0.535474336	-4.739443084	2.14E-06	5.79E-05
LOC_Os07g02690	28.00954824	-6.466814287	1.36467647	-4.738716046	2.15E-06	5.81E-05
LOC_Os05g11900	168.2958791	-1.340866479	0.283083528	-4.736646057	2.17E-06	5.86E-05
LOC_Os08g02520	18.35597727	-6.777577258	1.430951517	-4.736412923	2.18E-06	5.86E-05
LOC_Os04g31270	1536.446341	1.163167971	0.245596111	4.736100931	2.18E-06	5.86E-05
LOC_Os11g47809	8120.570966	-2.695073545	0.569165107	-4.735134873	2.19E-06	5.89E-05
LOC_Os04g02880	2022.791435	2.832579055	0.59847188	4.733019457	2.21E-06	5.94E-05
LOC_Os02g49870	3821.74905	2.61656993	0.552847256	4.732898466	2.21E-06	5.94E-05
LOC_Os05g37820	1463.057032	1.571070722	0.332148757	4.730021374	2.24E-06	6.02E-05
LOC_Os08g02230	2085.737475	-1.112909169	0.235326007	-4.729223026	2.25E-06	6.04E-05
LOC_Os04g54310	6972.040905	-2.851089733	0.602922468	-4.728783358	2.26E-06	6.05E-05
LOC_Os03g39230	1090.943261	1.401825461	0.296478511	4.728253182	2.26E-06	6.06E-05
LOC_Os01g65380	6327.805982	-1.973863149	0.417483715	-4.728000346	2.27E-06	6.06E-05
LOC_Os04g20080	137.9272223	2.070164051	0.437945296	4.726992318	2.28E-06	6.08E-05
LOC_Os08g16570	987.9321047	2.215162861	0.46865781	4.726610363	2.28E-06	6.09E-05
LOC_Os05g49650	495.1754567	2.117481157	0.448083447	4.72564022	2.29E-06	6.11E-05
LOC_Os03g52130	3264.077433	1.90997008	0.40420511	4.725249715	2.30E-06	6.11E-05
LOC_Os02g57840	1153.568821	-2.801148276	0.592842644	-4.724943971	2.30E-06	6.12E-05
LOC_Os01g34790	427.2424134	3.065299875	0.648864718	4.724097009	2.31E-06	6.14E-05
LOC_Os08g02440	40.94693257	-4.143389895	0.877231415	-4.723257542	2.32E-06	6.16E-05
LOC_Os09g28500	119.2372984	2.558234484	0.541645451	4.72307942	2.32E-06	6.16E-05
LOC_Os12g08730	11484.13884	2.158623865	0.457267629	4.720701245	2.35E-06	6.22E-05
LOC_Os12g44220	282.1694472	-5.015004611	1.062505195	-4.71998126	2.36E-06	6.23E-05
LOC_Os03g21090	307.9093629	-2.023523241	0.428725417	-4.719858356	2.36E-06	6.23E-05
LOC_Os02g17780	222.6949539	4.699472121	0.995963693	4.718517507	2.38E-06	6.27E-05
LOC_Os06g32880	10.89023766	6.768995828	1.434824688	4.717646611	2.39E-06	6.29E-05
LOC_Os01g54090	142.6301114	-1.728632182	0.366613699	-4.715132544	2.42E-06	6.36E-05
LOC_Os01g12690	23.10946312	-5.592203454	1.186618757	-4.712721269	2.44E-06	6.43E-05
LOC_Os05g31680	9299.698932	1.638001798	0.34767923	4.711244323	2.46E-06	6.47E-05
LOC_Os05g09440	988.4073672	-2.633307643	0.559148298	-4.709497733	2.48E-06	6.52E-05
LOC_Os05g45820	72.83400764	-3.807867859	0.808958548	-4.707123583	2.51E-06	6.59E-05
LOC_Os01g20940	507.9655058	-1.20485597	0.256019373	-4.706112492	2.52E-06	6.62E-05
LOC_Os03g21040	1553.189682	-2.488008654	0.528864794	-4.704432368	2.55E-06	6.66E-05
LOC_Os09g30490	176.3661341	-4.628230111	0.983820227	-4.704345352	2.55E-06	6.66E-05
LOC_Os12g11550	17.26421422	-7.648352877	1.626291442	-4.70294111	2.56E-06	6.70E-05
LOC_Os04g54280	150.6392587	-2.948339301	0.627351976	-4.699657309	2.61E-06	6.80E-05
LOC_Os12g07210	172.629936	2.607793947	0.554984431	4.698859644	2.62E-06	6.82E-05
LOC_Os07g02120	102.9734975	4.448508531	0.946794992	4.698491829	2.62E-06	6.83E-05
LOC_Os11g29230	442.1167004	2.124107301	0.452110783	4.698200926	2.62E-06	6.83E-05
LOC_Os05g32200	127.0739388	1.748664888	0.372314722	4.696738499	2.64E-06	6.87E-05
LOC_Os01g22336	42.80843207	-1.982537587	0.422364144	-4.69390599	2.68E-06	6.96E-05
LOC_Os05g49740	157.4178507	1.309902082	0.279070297	4.693806893	2.68E-06	6.96E-05
LOC_Os09g07320	990.6734934	1.402139572	0.298843108	4.691891949	2.71E-06	7.02E-05
LOC_Os10g28600	3278.992365	1.409154404	0.300503578	4.689309908	2.74E-06	7.10E-05
LOC_Os04g54630	6884.199033	2.309585539	0.492699102	4.68761873	2.76E-06	7.15E-05
LOC_Os02g11820	2604.103608	-1.163809683	0.248282433	-4.687442729	2.77E-06	7.15E-05
LOC_Os05g49250	405.7362626	1.273965816	0.271826567	4.686686177	2.78E-06	7.17E-05
LOC_Os05g11260	45601.57431	2.095218967	0.447285936	4.684294313	2.81E-06	7.25E-05
LOC_Os05g36030	11.2145317	6.811258263	1.454327033	4.683443343	2.82E-06	7.27E-05
LOC_Os07g32880	6261.960648	1.989649266	0.424842531	4.683262909	2.82E-06	7.27E-05
LOC_Os06g20370	3996.434563	-2.919349123	0.623416955	-4.682819581	2.83E-06	7.28E-05
LOC_Os07g44160	856.082017	2.280248686	0.486950912	4.682707495	2.83E-06	7.28E-05
LOC_Os06g12100	176.5248654	1.379646097	0.294802651	4.679897192	2.87E-06	7.36E-05
LOC_Os07g25410	379.1337346	1.31351996	0.280714685	4.679199311	2.88E-06	7.38E-05
LOC_Os06g40360	932.9142804	-1.560051983	0.333412605	-4.679043204	2.88E-06	7.38E-05
LOC_Os08g37700	2180.765914	1.989313464	0.425183094	4.678721922	2.89E-06	7.39E-05
LOC_Os06g24850	54.68486356	2.523809973	0.539576366	4.677391619	2.91E-06	7.43E-05
LOC_Os07g47640	487.2701715	2.2723732	0.486049226	4.67519148	2.94E-06	7.50E-05
LOC_Os06g27860	33.10283338	3.212851604	0.687476684	4.673397193	2.96E-06	7.56E-05
LOC_Os09g12300	1893.97888	2.020776721	0.432508704	4.672222092	2.98E-06	7.60E-05
LOC_Os06g43810	80.69562707	2.262993133	0.484426652	4.671487669	2.99E-06	7.62E-05
LOC_Os11g27799	200.2982725	1.668192326	0.357425861	4.667240141	3.05E-06	7.77E-05
LOC_Os07g05370	666.0051512	-1.359872892	0.291406058	-4.666591015	3.06E-06	7.79E-05
LOC_Os09g13680	17.63869342	-6.71949459	1.439987352	-4.666356675	3.07E-06	7.79E-05
LOC_Os02g14440	876.337573	4.839229575	1.037209896	4.665622255	3.08E-06	7.81E-05
LOC_Os01g65260	337.0802768	1.955808708	0.419204059	4.665529029	3.08E-06	7.81E-05
LOC_Os12g26860	264.8805343	1.384052056	0.296750502	4.664025993	3.10E-06	7.86E-05
LOC_Os04g03050	15.61759124	4.440725443	0.952500244	4.662177748	3.13E-06	7.92E-05
LOC_Os11g03160	302.2519243	-2.498416376	0.536006426	-4.6611687	3.14E-06	7.95E-05
LOC_Os06g01290	755.9153069	2.045442415	0.438893694	4.660450676	3.16E-06	7.98E-05
LOC_Os11g45510	18.07151917	-7.724742472	1.657920265	-4.659296732	3.17E-06	8.01E-05
LOC_Os10g39936	387.7312628	1.892407266	0.406213474	4.658652131	3.18E-06	8.03E-05
LOC_Os11g13680	365.7737237	1.675755972	0.359963993	4.655343327	3.23E-06	8.15E-05
LOC_Os11g28910	126.2331922	-2.578902717	0.553985133	-4.655183982	3.24E-06	8.15E-05
LOC_Os06g02120	1266.588197	1.357899244	0.29173056	4.654634898	3.25E-06	8.17E-05
LOC_Os02g40240	9053.46629	2.685806872	0.577165677	4.653441774	3.26E-06	8.21E-05
LOC_Os05g11780	1827.255248	-1.10409942	0.237313808	-4.652487065	3.28E-06	8.24E-05
LOC_Os09g14820	11.46928135	-7.056419016	1.516784472	-4.652222609	3.28E-06	8.24E-05
LOC_Os08g39590	589.4202227	-3.553139161	0.763769975	-4.652106366	3.29E-06	8.24E-05
LOC_Os06g44010	698.308985	-5.206254692	1.1196741	-4.649794695	3.32E-06	8.33E-05
LOC_Os02g50010	1814.746866	1.573251676	0.338497757	4.647746229	3.36E-06	8.40E-05
LOC_Os09g25090	229.2257767	-2.198769145	0.473129667	-4.647286562	3.36E-06	8.41E-05
LOC_Os11g05780	136.4047539	-1.663926753	0.358112965	-4.646373954	3.38E-06	8.44E-05
LOC_Os03g61910	486.3632492	1.317172277	0.283537468	4.645496364	3.39E-06	8.47E-05
LOC_Os06g03050	20.39151546	-7.900826138	1.700931257	-4.645000264	3.40E-06	8.48E-05
LOC_Os06g28970	227.9247935	1.57304178	0.338822299	4.642674895	3.44E-06	8.57E-05
LOC_Os03g37260	627.7233181	1.545371837	0.33291183	4.641985349	3.45E-06	8.59E-05
LOC_Os06g28950	880.7223557	1.938186697	0.417651536	4.640678958	3.47E-06	8.63E-05
LOC_Os03g14210	23.728576	-6.224310854	1.341317751	-4.640444703	3.48E-06	8.63E-05
LOC_Os07g13830	19.85317368	5.685407468	1.225199156	4.640394536	3.48E-06	8.63E-05
LOC_Os09g34180	92.72537637	-2.872251221	0.619170649	-4.638868503	3.50E-06	8.69E-05
LOC_Os11g39160	497.9217249	2.46330708	0.53104898	4.638568518	3.51E-06	8.69E-05
LOC_Os09g36760	586.9301396	-2.627239192	0.566407521	-4.638425679	3.51E-06	8.69E-05
LOC_Os04g25400	5930.732904	1.055483436	0.227583494	4.637785537	3.52E-06	8.71E-05
LOC_Os05g35470	3056.669541	2.15358575	0.464500977	4.636342777	3.55E-06	8.76E-05
LOC_Os01g50616	2740.499443	1.940185804	0.418533881	4.635672025	3.56E-06	8.78E-05
LOC_Os12g07360	267.8743602	1.538459125	0.33197022	4.634328726	3.58E-06	8.83E-05
LOC_Os08g31510	518.8828986	1.680333763	0.362640787	4.633603898	3.59E-06	8.85E-05
LOC_Os10g31440	37.56274394	-8.775453527	1.894833906	-4.631252111	3.63E-06	8.95E-05
LOC_Os06g13660	6348.420125	1.913325084	0.41333749	4.628965746	3.67E-06	9.03E-05
LOC_Os12g02350	81.84244564	1.979734581	0.427685865	4.62894555	3.68E-06	9.03E-05
LOC_Os07g33954	390.283402	2.447181016	0.52898457	4.626186005	3.72E-06	9.14E-05
LOC_Os07g37470	9.501090877	-6.791589485	1.468336558	-4.62536293	3.74E-06	9.17E-05
LOC_Os12g04650	241.3925901	1.034107484	0.223579469	4.625234547	3.74E-06	9.17E-05
LOC_Os03g07370	1264.126578	1.415435371	0.306133904	4.623582533	3.77E-06	9.22E-05
LOC_Os02g01590	110.6132834	-1.912382497	0.413625339	-4.62346553	3.77E-06	9.22E-05
LOC_Os02g20490	238.6411496	2.162326613	0.467687205	4.623446162	3.77E-06	9.22E-05
LOC_Os03g63620	36.344555	-7.758574823	1.678434022	-4.622508078	3.79E-06	9.25E-05
LOC_Os03g39960	389.0509486	-2.807246744	0.607301349	-4.622493842	3.79E-06	9.25E-05
LOC_Os02g33610	18499.92255	1.518419195	0.328545407	4.621641831	3.81E-06	9.28E-05
LOC_Os11g47530	45.88786974	-9.06330019	1.961428874	-4.620764132	3.82E-06	9.31E-05
LOC_Os03g43420	595.1916587	1.557848267	0.337176723	4.620272274	3.83E-06	9.32E-05
LOC_Os09g39680	2014.784668	1.601962255	0.346767078	4.619706876	3.84E-06	9.34E-05
LOC_Os11g05880	370.7601487	-1.524195212	0.329965248	-4.619259828	3.85E-06	9.35E-05
LOC_Os06g09880	3115.306862	1.670794654	0.361835038	4.617559055	3.88E-06	9.42E-05
LOC_Os10g07978	970.1078958	1.78642422	0.386968522	4.616458757	3.90E-06	9.46E-05
LOC_Os08g37104	320.1860923	-1.643901922	0.35624539	-4.614521248	3.94E-06	9.54E-05
LOC_Os03g47614	65.25953053	3.479133727	0.754134062	4.613415443	3.96E-06	9.59E-05
LOC_Os07g34280	15.72703442	-7.511783295	1.628476515	-4.612767347	3.97E-06	9.61E-05
LOC_Os08g02250	129.9300448	-3.129471153	0.678527989	-4.612147476	3.99E-06	9.63E-05
LOC_Os03g17760	180.9463757	-3.67899864	0.797962252	-4.610492079	4.02E-06	9.70E-05
LOC_Os04g31020	360.7791605	1.372596869	0.297743681	4.609994956	4.03E-06	9.71E-05
LOC_Os11g14440	331.1438262	2.255253004	0.48942298	4.607983472	4.07E-06	9.80E-05
LOC_Os05g37080	83.30680714	-2.579989503	0.560001373	-4.607112817	4.08E-06	9.83E-05
LOC_Os03g55770	132.2731823	-2.924786349	0.635048482	-4.605611115	4.11E-06	9.90E-05
LOC_Os10g10300	210.4267502	-1.12045674	0.243294644	-4.605348979	4.12E-06	9.90E-05
LOC_Os04g43210	140.4592695	-3.283714598	0.713120513	-4.604712017	4.13E-06	9.92E-05
LOC_Os10g25140	253.1675958	1.639219002	0.356212885	4.601795927	4.19E-06	0.000100551
LOC_Os12g23180	9153.351734	2.658125653	0.577913634	4.599520581	4.23E-06	0.00010149
LOC_Os06g01760	605.5436537	-1.39375561	0.303051167	-4.599076867	4.24E-06	0.000101581
LOC_Os01g67870	354.9792631	-2.317289598	0.503936984	-4.598371766	4.26E-06	0.000101798
LOC_Os03g48570	15.06455173	-7.45891822	1.622220472	-4.597968248	4.27E-06	0.000101912
LOC_Os10g21244	55.78616332	1.851040999	0.402681333	4.596788693	4.29E-06	0.000102406
LOC_Os09g04360	40.39959478	-7.910783884	1.721339788	-4.595713142	4.31E-06	0.000102851
LOC_Os12g23200	6778.081029	1.767605895	0.384875212	4.592672743	4.38E-06	0.000104276
LOC_Os03g18200	5523.649747	1.641988843	0.357601692	4.591669669	4.40E-06	0.000104606
LOC_Os09g30280	173.9371083	-2.830834165	0.616524528	-4.591600234	4.40E-06	0.000104606
LOC_Os09g18020	46.86930143	-2.99420544	0.652118892	-4.591502375	4.40E-06	0.000104606
LOC_Os11g36160	159.4425039	1.762591799	0.383897508	4.591308257	4.40E-06	0.000104616
LOC_Os01g71350	521.8385207	-2.616622834	0.569928644	-4.591141119	4.41E-06	0.000104616
LOC_Os03g39400	204.5287233	1.319611602	0.287488155	4.590142512	4.43E-06	0.000104966
LOC_Os06g46435	101.888166	2.248349118	0.489825427	4.590102906	4.43E-06	0.000104966
LOC_Os03g38745	625.8366404	1.262726153	0.275132529	4.589519661	4.44E-06	0.000105175
LOC_Os06g20900	67.53842827	-3.413078572	0.743740472	-4.589071994	4.45E-06	0.000105315
LOC_Os03g22820	429.0434672	-3.218756381	0.701459252	-4.588657674	4.46E-06	0.000105438
LOC_Os08g04560	246.2117719	-5.267596389	1.148451935	-4.586692945	4.50E-06	0.000106348
LOC_Os12g36060	384.8435144	1.568918582	0.342322719	4.583156469	4.58E-06	0.000108076
LOC_Os10g02770	409.7614922	-3.490141028	0.761826155	-4.581282758	4.62E-06	0.000108961
LOC_Os08g33660	752.9685886	-2.704397198	0.590344782	-4.581047008	4.63E-06	0.000108995
LOC_Os10g30850	3323.880034	1.044289986	0.22808042	4.578604278	4.68E-06	0.000110186
LOC_Os03g01840	726.6493674	-1.179975724	0.257727968	-4.578376699	4.69E-06	0.000110217
LOC_Os04g56320	863.1724275	1.779823957	0.388930297	4.576202914	4.73E-06	0.000111278
LOC_Os09g36580	475.8686195	2.091688569	0.457132158	4.575675836	4.75E-06	0.000111469
LOC_Os02g21009	102.4186506	2.949698524	0.644882154	4.574011712	4.78E-06	0.000112268
LOC_Os12g10190	1187.392245	1.428349886	0.31235497	4.572841881	4.81E-06	0.000112805
LOC_Os06g28530	337.3019852	1.498464667	0.32781864	4.571017274	4.85E-06	0.000113701
LOC_Os01g11730	531.1665779	-2.683813235	0.587180078	-4.570681693	4.86E-06	0.000113744
LOC_Os01g53060	304.8979137	2.205831055	0.482612986	4.570600294	4.86E-06	0.000113744
LOC_Os12g34880	240.786307	1.717782272	0.375877412	4.570059862	4.88E-06	0.000113946
LOC_Os12g18800	110.5024877	-1.908151659	0.417650029	-4.568781339	4.91E-06	0.000114551
LOC_Os03g17980	1057.944237	-1.420719932	0.311076423	-4.567108995	4.94E-06	0.000115284
LOC_Os01g61720	2592.369567	-1.016921942	0.222812071	-4.564034339	5.02E-06	0.000116892
LOC_Os04g58190	78.5100921	-2.498446965	0.547583039	-4.562681435	5.05E-06	0.000117522
LOC_Os01g55290	10218.35388	1.551477879	0.340044617	4.562571507	5.05E-06	0.000117522
LOC_Os02g48830	1306.550417	-2.610570344	0.572230102	-4.562098945	5.06E-06	0.000117674
LOC_Os06g49070	293.3864429	2.955972389	0.64796052	4.561963728	5.07E-06	0.000117674
LOC_Os04g33115	13.85170229	-7.328491568	1.607813032	-4.558049612	5.16E-06	0.000119793
LOC_Os11g15170	122.4102027	2.102444269	0.461482568	4.555847641	5.22E-06	0.000120958
LOC_Os04g46280	2442.377884	1.78429416	0.391693601	4.555331396	5.23E-06	0.000121159
LOC_Os07g43040	1260.566283	1.0345764	0.227139239	4.554811416	5.24E-06	0.000121362
LOC_Os05g14730	474.1329855	1.362409335	0.299189309	4.553669843	5.27E-06	0.000121926
LOC_Os10g12480	538.6082028	1.170066714	0.256969264	4.553333323	5.28E-06	0.000122025
LOC_Os12g38150	996.9421097	-4.583810153	1.007013955	-4.551883447	5.32E-06	0.00012273
LOC_Os07g34570	79620.80643	2.789021674	0.612731175	4.551786801	5.32E-06	0.00012273
LOC_Os10g01044	3908.938639	1.803842814	0.396337272	4.551282305	5.33E-06	0.000122927
LOC_Os02g16560	20.00549518	-2.809751537	0.617472229	-4.550409562	5.35E-06	0.000123341
LOC_Os02g35900	585.2566149	1.840925629	0.404621437	4.549748135	5.37E-06	0.000123491
LOC_Os01g71740	59.5334134	-2.290945525	0.503536865	-4.54970765	5.37E-06	0.000123491
LOC_Os10g12300	143.2672516	1.560196257	0.342926365	4.549653853	5.37E-06	0.000123491
LOC_Os07g03260	42.04666463	-5.445119798	1.197511411	-4.54702957	5.44E-06	0.000124843
LOC_Os04g30240	2557.170752	-1.71097642	0.376447483	-4.545060058	5.49E-06	0.000125917
LOC_Os02g36140	683.4774227	-6.014952054	1.323611789	-4.544347599	5.51E-06	0.000126244
LOC_Os03g19260	171.8849921	-2.690024431	0.592029957	-4.543730264	5.53E-06	0.000126515
LOC_Os06g15330	2216.342486	2.299336514	0.506137487	4.542908939	5.55E-06	0.000126909
LOC_Os07g05040	198.1982416	2.240865254	0.493346493	4.54217327	5.57E-06	0.000127253
LOC_Os02g01340	31933.91746	2.407228296	0.530161786	4.540554144	5.61E-06	0.000128133
LOC_Os10g42150	472.3244063	1.463609634	0.32254521	4.537688331	5.69E-06	0.000129785
LOC_Os03g55950	870.2903448	-1.002664245	0.221001632	-4.536908774	5.71E-06	0.000130163
LOC_Os02g36380	1062.579814	1.490908146	0.328650869	4.53644973	5.72E-06	0.000130345
LOC_Os05g44020	1308.186415	1.594603518	0.351676478	4.534291078	5.78E-06	0.000131582
LOC_Os05g05680	701.1345068	-1.181274152	0.260628369	-4.532408174	5.83E-06	0.000132656
ChrSy.fgenesh.gene.83	150.1566106	1.734693239	0.382751821	4.532161952	5.84E-06	0.000132707
LOC_Os08g27010	1376.297047	2.160098084	0.476652126	4.531812548	5.85E-06	0.000132746
LOC_Os08g39850	1030.263627	-5.04499832	1.113252127	-4.531766162	5.85E-06	0.000132746
LOC_Os03g22960	59.26020959	-1.758036612	0.387950024	-4.531605883	5.85E-06	0.000132746
LOC_Os05g51450	7338.263918	1.535188259	0.338846605	4.530629005	5.88E-06	0.000133258
LOC_Os05g15160	677.5913383	1.794740873	0.396193705	4.529958071	5.90E-06	0.000133578
LOC_Os05g44922	5332.844895	-2.794779988	0.617010893	-4.529547239	5.91E-06	0.000133733
LOC_Os05g05370	13.03421597	-7.257978473	1.602779886	-4.528368827	5.94E-06	0.000134377
LOC_Os06g40940	14722.92937	2.629605425	0.581098759	4.525229809	6.03E-06	0.000136281
LOC_Os03g08900	61.38752479	-6.016671633	1.330102131	-4.523465898	6.08E-06	0.000137316
LOC_Os01g51634	460.6693397	-1.431961252	0.316574579	-4.523298285	6.09E-06	0.000137318
LOC_Os07g48680	296.4153615	-1.37186754	0.303417496	-4.521385745	6.14E-06	0.000138457
LOC_Os09g31031	255.0198391	-2.917468666	0.645457923	-4.519998226	6.18E-06	0.00013926
LOC_Os02g47150	4866.999473	-3.343650402	0.739791412	-4.51972049	6.19E-06	0.000139335
LOC_Os08g05270	32.99251866	-5.669534567	1.254499692	-4.519359074	6.20E-06	0.000139465
LOC_Os05g04000	299.3979748	-1.876367088	0.415205714	-4.519126359	6.21E-06	0.000139511
LOC_Os07g28610	5008.827762	2.037277285	0.450948386	4.517761561	6.25E-06	0.000140304
LOC_Os10g21212	218.395737	1.907870736	0.422323169	4.517561142	6.26E-06	0.000140329
LOC_Os01g57350	2987.569974	1.395504534	0.308923229	4.517318227	6.26E-06	0.000140382
LOC_Os04g31040	5695.601595	2.198620997	0.48687647	4.515767622	6.31E-06	0.000141195
LOC_Os01g07090	2690.197651	1.721545525	0.381384188	4.513940484	6.36E-06	0.000142309
LOC_Os05g15360	1862.671019	1.233884223	0.273400782	4.513096899	6.39E-06	0.000142766
LOC_Os02g49326	824.6929449	2.023197839	0.448326124	4.512781501	6.40E-06	0.000142869
LOC_Os11g37940	1371.903324	-6.346066149	1.406992378	-4.510377063	6.47E-06	0.000144369
LOC_Os08g36060	385.190173	1.976023865	0.438119259	4.510241958	6.48E-06	0.000144369
LOC_Os02g47510	2336.678721	2.503799677	0.555263582	4.509209241	6.51E-06	0.000144962
LOC_Os05g07870	98.69201597	-1.714000681	0.380248515	-4.507580215	6.56E-06	0.000145967
LOC_Os11g12300	296.217489	-2.101649524	0.466370277	-4.506396799	6.59E-06	0.000146671
LOC_Os01g73680	883.9368218	1.188603042	0.263807188	4.505574893	6.62E-06	0.000147109
LOC_Os07g04970	283.5745497	-6.546058106	1.453242752	-4.504449169	6.65E-06	0.000147684
LOC_Os04g39270	1672.024161	1.648148029	0.366103948	4.501858118	6.74E-06	0.000149382
LOC_Os12g40570	5647.394635	-1.317422132	0.292666549	-4.501444167	6.75E-06	0.00014956
LOC_Os01g71840	178.610458	-2.244708551	0.498844264	-4.499818302	6.80E-06	0.000150593
LOC_Os06g29370	196.4962829	1.836127888	0.4081415	4.498753216	6.84E-06	0.000151235
LOC_Os11g14070	222.0888399	-3.335536252	0.741632439	-4.497559814	6.87E-06	0.00015197
LOC_Os01g34900	280.8123248	-1.327529322	0.295195344	-4.497121484	6.89E-06	0.00015206
LOC_Os10g27280	44.11387206	-3.105124977	0.69047104	-4.497111099	6.89E-06	0.00015206
LOC_Os07g09040	6969.971993	2.148495087	0.477983056	4.494918928	6.96E-06	0.000153518
LOC_Os01g38359	570.9237825	-3.175598199	0.706526254	-4.49466411	6.97E-06	0.000153586
LOC_Os03g60480	1110.755449	-1.021684495	0.227325754	-4.494363159	6.98E-06	0.000153687
LOC_Os05g37640	225.0521578	1.509724107	0.335938222	4.494052803	6.99E-06	0.000153795
LOC_Os10g04860	279.1308536	2.213761469	0.492619212	4.493859385	6.99E-06	0.000153818
LOC_Os04g31010	400.3297957	1.648013901	0.366815842	4.49275553	7.03E-06	0.000154501
LOC_Os12g12514	41.00644206	-2.411144857	0.536752771	-4.492095783	7.05E-06	0.000154864
LOC_Os04g56700	49.8081778	-5.957545655	1.326808925	-4.490130827	7.12E-06	0.000156181
LOC_Os11g07980	615.6348293	2.978144154	0.663527654	4.488349712	7.18E-06	0.000157374
LOC_Os02g49770	390.06583	-3.497343865	0.779601694	-4.48606499	7.26E-06	0.000158919
LOC_Os01g70400	7803.077664	2.323657031	0.517985889	4.485946586	7.26E-06	0.000158919
LOC_Os03g57220	47975.43807	2.262752405	0.504469162	4.485412743	7.28E-06	0.000159198
LOC_Os01g43890	963.651587	-5.286166241	1.178774362	-4.4844598	7.31E-06	0.000159791
LOC_Os09g14100	72.27997266	-2.044564561	0.456034981	-4.483350284	7.35E-06	0.000160485
LOC_Os02g45570	31.30763978	-5.679706425	1.26688239	-4.483215231	7.35E-06	0.000160485
LOC_Os05g03440	1325.463551	-3.47715287	0.775817847	-4.481919158	7.40E-06	0.000161283
LOC_Os10g21020	132.261479	1.938520625	0.432528139	4.481837014	7.40E-06	0.000161283
LOC_Os01g20780	43.27568925	-3.877560022	0.865231057	-4.48153125	7.41E-06	0.000161393
LOC_Os07g44920	41.61147091	-3.182986199	0.710622469	-4.479152207	7.49E-06	0.00016308
LOC_Os05g41940	533.3788775	-1.162789754	0.259624127	-4.478743044	7.51E-06	0.000163271
LOC_Os10g35140	375.5528755	1.609815563	0.359482607	4.478145899	7.53E-06	0.000163606
LOC_Os04g53810	243.0540581	2.971899209	0.663714091	4.477679847	7.55E-06	0.000163841
LOC_Os08g07100	25.93925569	-6.40252409	1.430113163	-4.476935292	7.57E-06	0.000164291
LOC_Os02g20360	246.2236296	-2.106172644	0.470488261	-4.476567897	7.59E-06	0.000164377
LOC_Os02g18450	2636.458861	2.181708786	0.487368819	4.476504655	7.59E-06	0.000164377
LOC_Os06g41090	131.1355407	-1.157032803	0.258517351	-4.475648527	7.62E-06	0.000164872
LOC_Os06g07941	40.65396858	3.691933517	0.82491275	4.475544251	7.62E-06	0.000164872
LOC_Os02g16280	37.49198242	-2.327639216	0.52017535	-4.474720338	7.65E-06	0.00016536
LOC_Os01g11590	1319.582739	1.358489526	0.303600534	4.474595307	7.66E-06	0.00016536
LOC_Os05g19380	775.1948031	1.861856103	0.416220007	4.473249894	7.70E-06	0.000166281
LOC_Os05g07130	12952.2701	1.831662737	0.409627469	4.47153298	7.77E-06	0.00016739
LOC_Os04g54300	7222.233161	-2.177110951	0.486884768	-4.471511728	7.77E-06	0.00016739
LOC_Os07g37280	135.0213553	-3.404441293	0.761411927	-4.471221391	7.78E-06	0.000167494
LOC_Os07g13980	2458.093536	2.307659515	0.516179526	4.470652938	7.80E-06	0.000167782
LOC_Os10g07114	32.28452254	-8.555531949	1.913759016	-4.470537761	7.80E-06	0.000167782
LOC_Os11g12310	10.48695497	-6.944444324	1.553435471	-4.470378366	7.81E-06	0.000167783
LOC_Os10g32940	322.6298575	2.035892003	0.455633315	4.468268528	7.89E-06	0.000169229
LOC_Os04g34230	65.20898398	2.195861697	0.491439229	4.468226314	7.89E-06	0.000169229
LOC_Os02g03250	712.1882544	1.365412349	0.30572832	4.466097053	7.97E-06	0.000170771
LOC_Os03g41110	825.8688909	1.688894941	0.37816983	4.465969537	7.97E-06	0.000170771
LOC_Os06g38080	10.01388949	6.647389261	1.488656109	4.465362565	7.99E-06	0.000171073
LOC_Os02g30974	397.3429105	-2.821727272	0.631926593	-4.465276988	8.00E-06	0.000171073
LOC_Os11g44330	115.6170611	1.264147996	0.283134985	4.464824416	8.01E-06	0.000171309
LOC_Os01g72950	2492.756842	2.405339272	0.53883973	4.463923384	8.05E-06	0.000171905
LOC_Os08g27150	2158.189178	1.829165824	0.40982531	4.463281747	8.07E-06	0.000172294
LOC_Os08g10620	53.45511048	1.652561915	0.370283725	4.462961241	8.08E-06	0.000172426
LOC_Os09g36810	502.4373185	-1.238036178	0.277541219	-4.460729053	8.17E-06	0.000174013
LOC_Os06g06490	2465.932395	-2.591225479	0.581192559	-4.458462927	8.25E-06	0.000175697
LOC_Os02g33450	4293.967422	1.878815921	0.421471138	4.457757016	8.28E-06	0.000176147
LOC_Os09g29690	583.122843	-5.815640095	1.304963132	-4.456555097	8.33E-06	0.000177008
LOC_Os04g42580	4876.845301	1.73313889	0.389059199	4.454691973	8.40E-06	0.000178326
LOC_Os09g28060	690.6044322	-1.546922034	0.347260041	-4.454650272	8.40E-06	0.000178326
LOC_Os05g48330	341.0103254	-3.248159427	0.729385198	-4.453283993	8.46E-06	0.000179335
LOC_Os04g53210	556.7803551	-2.008378478	0.451084062	-4.452337484	8.49E-06	0.000179873
LOC_Os11g12040	48.88294455	-2.847642337	0.63958513	-4.452327304	8.49E-06	0.000179873
LOC_Os01g50860	505.0652151	1.301576768	0.292355682	4.452031713	8.51E-06	0.00017999
LOC_Os07g48870	73.42492766	-4.417027534	0.992390326	-4.450897413	8.55E-06	0.000180812
LOC_Os01g25920	8243.616934	1.087443107	0.244371361	4.449961328	8.59E-06	0.00018147
LOC_Os11g05840	27.33483493	-4.202247261	0.944900255	-4.447291912	8.70E-06	0.000183606
LOC_Os09g35890	1523.472989	-2.96435645	0.666740634	-4.446041381	8.75E-06	0.000184451
LOC_Os02g56860	289.818647	-3.33739389	0.750652057	-4.445993133	8.75E-06	0.000184451
LOC_Os04g42590	4169.221264	2.127505211	0.478567023	4.445574197	8.77E-06	0.000184677
LOC_Os09g04370	19.38961061	-7.816607993	1.758359986	-4.445396878	8.77E-06	0.000184696
LOC_Os03g56370	333.8907827	3.675613257	0.826924248	4.444921365	8.79E-06	0.000184971
LOC_Os11g35300	11.49054022	-7.070570338	1.591211707	-4.443513272	8.85E-06	0.000186052
LOC_Os08g14810	474.6522695	-1.233149378	0.277537537	-4.443180514	8.86E-06	0.000186205
LOC_Os11g06800	658.5365813	2.849090795	0.641297025	4.442700784	8.88E-06	0.000186486
LOC_Os07g08410	1089.353174	-1.046242546	0.235547994	-4.441738299	8.92E-06	0.000187053
LOC_Os04g16940	1453.397383	1.010569838	0.227530232	4.441474995	8.93E-06	0.000187147
LOC_Os04g41229	1318.23858	-1.802144351	0.405817343	-4.440777064	8.96E-06	0.00018762
LOC_Os04g58730	3219.556541	1.591888308	0.358529229	4.440051689	8.99E-06	0.000188118
LOC_Os03g33650	44.41441647	-4.045950787	0.911369119	-4.439420542	9.02E-06	0.000188535
LOC_Os09g39060	40.15418875	4.973030843	1.120452459	4.438413076	9.06E-06	0.000189284
LOC_Os01g38990	401.9262531	-1.217201397	0.27434203	-4.436802465	9.13E-06	0.000190568
LOC_Os03g61090	948.5092594	2.161820584	0.487301348	4.43631152	9.15E-06	0.000190866
LOC_Os05g33290	3437.361706	1.381233168	0.311387712	4.435734337	9.18E-06	0.000191241
LOC_Os07g03740	140.0103694	-3.637185723	0.820208567	-4.434464441	9.23E-06	0.000192234
LOC_Os08g31460	690.5127505	1.578158504	0.356041049	4.432518407	9.31E-06	0.000193839
LOC_Os08g04250	200.6888828	-5.144077588	1.160659853	-4.432028534	9.34E-06	0.000194141
LOC_Os04g33700	193.551497	1.459550672	0.329939702	4.423689121	9.70E-06	0.000201648
LOC_Os02g07360	9030.269216	2.350039	0.531577722	4.420875638	9.83E-06	0.000204146
LOC_Os09g31170	831.9701291	1.264060938	0.285948295	4.420592679	9.84E-06	0.000204268
LOC_Os03g53710	3610.445058	2.465066482	0.557683123	4.420192009	9.86E-06	0.000204501
LOC_Os11g48020	669.8250262	-1.123290099	0.254141478	-4.419940054	9.87E-06	0.000204594
LOC_Os01g57250	1068.771983	-1.802125671	0.407768396	-4.419483438	9.89E-06	0.000204881
LOC_Os03g62270	97.9857563	1.316873005	0.298193256	4.416172997	1.00E-05	0.000207894
LOC_Os01g05800	17576.00196	1.537478992	0.348183169	4.415718871	1.01E-05	0.000208183
LOC_Os10g02814	48.16141324	-3.90376637	0.884149284	-4.415279685	1.01E-05	0.000208458
LOC_Os03g39930	21.67181082	-3.862535835	0.875000002	-4.414326658	1.01E-05	0.00020923
LOC_Os07g11280	888.6750612	1.539748515	0.348828449	4.414056595	1.01E-05	0.000209332
LOC_Os08g29170	2948.948617	2.698636286	0.61166328	4.41196386	1.02E-05	0.000210953
LOC_Os12g12130	275.6006354	1.546817095	0.35059806	4.411938552	1.02E-05	0.000210953
LOC_Os02g51570	2543.58881	2.395354781	0.543078633	4.410696053	1.03E-05	0.000212017
LOC_Os04g52520	550.6595977	1.910913812	0.433632153	4.406762272	1.05E-05	0.00021563
LOC_Os02g09340	2574.762412	1.217906054	0.276374166	4.40672901	1.05E-05	0.00021563
LOC_Os01g50020	17.38268889	-5.75730295	1.306865803	-4.405427808	1.06E-05	0.000216776
LOC_Os01g02080	2032.050253	2.071004866	0.47014326	4.405050635	1.06E-05	0.000217
LOC_Os05g32350	586.7615959	-2.485721425	0.564512142	-4.403309055	1.07E-05	0.000218596
LOC_Os01g46440	566.0057579	-5.53326342	1.257194955	-4.401277143	1.08E-05	0.000220262
LOC_Os03g63999	305.0865004	1.344279783	0.305482208	4.400517441	1.08E-05	0.000220805
LOC_Os02g51750	3789.006808	-2.819534757	0.640928502	-4.399140849	1.09E-05	0.000222054
LOC_Os07g15670	376.8849379	1.77625739	0.403848573	4.398325287	1.09E-05	0.000222734
LOC_Os01g39600	247.9047457	-2.811315568	0.639384498	-4.396909177	1.10E-05	0.000224034
LOC_Os01g53460	98.79714676	-2.061833219	0.468948489	-4.396715777	1.10E-05	0.000224077
LOC_Os09g37380	23.0717485	-6.23242022	1.417695616	-4.396162442	1.10E-05	0.000224491
LOC_Os01g66130	109.10867	-2.217511274	0.504466285	-4.39575714	1.10E-05	0.000224753
LOC_Os03g05520	268.9513659	-3.011457305	0.685153401	-4.395303738	1.11E-05	0.000225065
LOC_Os01g14890	230.2908778	2.922317095	0.66495786	4.394740288	1.11E-05	0.000225492
LOC_Os01g40710	685.5597126	1.541430735	0.350890856	4.392906531	1.12E-05	0.0002272
LOC_Os11g47170	10.37588236	-6.910420763	1.573125378	-4.392797206	1.12E-05	0.0002272
LOC_Os09g23110	3103.648445	1.519857796	0.346027399	4.39230477	1.12E-05	0.000227539
LOC_Os12g26480	1995.523778	1.374366323	0.312912803	4.392170302	1.12E-05	0.000227539
LOC_Os03g29730	1430.809057	2.087196876	0.475233379	4.391940822	1.12E-05	0.00022762
LOC_Os10g28030	285.9840306	1.416739028	0.322599001	4.391641089	1.12E-05	0.000227738
LOC_Os03g22370	1512.633747	1.928751528	0.439198501	4.391525757	1.13E-05	0.000227738
LOC_Os01g11340	220.9655343	-1.276396262	0.290698241	-4.39079459	1.13E-05	0.000228227
LOC_Os05g11320	357.4683617	3.25834006	0.742091668	4.390751441	1.13E-05	0.000228227
LOC_Os04g55710	5219.529508	2.033482011	0.463143801	4.390606126	1.13E-05	0.000228227
LOC_Os09g36830	759.4516795	-1.078528457	0.24574547	-4.388803015	1.14E-05	0.000229968
LOC_Os10g38700	679.3389701	2.389353363	0.544540037	4.387837813	1.14E-05	0.000230831
LOC_Os01g58740	465.5260006	-1.275582615	0.290757838	-4.387096226	1.15E-05	0.000231458
LOC_Os09g25550	2021.107928	2.022591252	0.461075565	4.386680636	1.15E-05	0.000231697
LOC_Os09g07180	12.73828125	-7.207912215	1.643264918	-4.386336091	1.15E-05	0.000231697
LOC_Os04g20200	292.7707607	1.171458136	0.267071237	4.386313359	1.15E-05	0.000231697
LOC_Os10g30390	1190.847859	-8.566208797	1.952997735	-4.386184707	1.15E-05	0.000231697
LOC_Os07g13969	2437.439776	2.374127268	0.541300439	4.385969596	1.15E-05	0.000231697
LOC_Os12g16240	74.87052174	2.054202964	0.468378528	4.385775266	1.16E-05	0.000231744
LOC_Os07g06940	1410.040924	1.32888478	0.303042133	4.385148575	1.16E-05	0.000232252
LOC_Os11g45350	8.392440113	-6.616692502	1.509020013	-4.384761266	1.16E-05	0.000232506
LOC_Os10g35810	726.3845392	1.963576253	0.448022013	4.382767355	1.17E-05	0.000234483
LOC_Os01g56980	927.0971541	1.137140101	0.259478806	4.382400702	1.17E-05	0.000234599
LOC_Os04g30090	79.42010669	-3.31485039	0.756407421	-4.382361011	1.17E-05	0.000234599
LOC_Os12g05320	194.4688185	1.114658209	0.254375069	4.381947543	1.18E-05	0.000234883
LOC_Os06g02650	67.116267	-7.714881361	1.761148231	-4.3805974	1.18E-05	0.000236181
LOC_Os09g31025	62.80058176	-7.699760069	1.758746326	-4.377982176	1.20E-05	0.000238868
LOC_Os07g41710	1118.302202	1.630546987	0.372457826	4.377803001	1.20E-05	0.000238882
LOC_Os04g58050	91.34658093	-2.65091811	0.605554403	-4.377671265	1.20E-05	0.000238882
LOC_Os07g49110	5028.385559	2.713558741	0.620023786	4.376539746	1.21E-05	0.000239961
LOC_Os03g57950	91.81798481	-3.348313746	0.765484822	-4.374108602	1.22E-05	0.000242319
LOC_Os04g38920	1693.955158	1.230877641	0.28147623	4.372936369	1.23E-05	0.000243458
LOC_Os03g17164	293.1213564	-2.618413238	0.598829871	-4.372549476	1.23E-05	0.000243723
LOC_Os03g52300	19.44669738	-6.858214921	1.570642718	-4.366502224	1.26E-05	0.000250225
LOC_Os06g05950	411.4179971	1.94795712	0.446137478	4.366270972	1.26E-05	0.000250231
LOC_Os01g60050	21.32746993	-3.128810976	0.716598212	-4.36619981	1.26E-05	0.000250231
LOC_Os04g44340	2004.926006	1.79731195	0.411726247	4.365308167	1.27E-05	0.000250966
LOC_Os03g08090	166.3865038	1.521399104	0.348524176	4.365261319	1.27E-05	0.000250966
LOC_Os09g32930	343.816647	-1.304437536	0.29902516	-4.362300267	1.29E-05	0.000254043
LOC_Os02g24636	27.93993049	2.570161619	0.589284911	4.361492331	1.29E-05	0.00025481
LOC_Os01g66500	2491.43217	1.42953565	0.327832952	4.360561193	1.30E-05	0.000255709
LOC_Os04g17479	1817.537185	1.790606469	0.410660769	4.360305647	1.30E-05	0.000255709
LOC_Os01g62830	137.796376	-2.546334936	0.58398469	-4.36027687	1.30E-05	0.000255709
LOC_Os04g38870	3910.539081	-1.330954242	0.30527949	-4.359789266	1.30E-05	0.000255987
LOC_Os03g04240	463.1022731	-2.730163478	0.626233166	-4.359659669	1.30E-05	0.000255987
LOC_Os12g39980	1294.623564	-3.945393359	0.904990751	-4.359595226	1.30E-05	0.000255987
LOC_Os02g43940	67.43876621	-1.940559819	0.445215826	-4.358694607	1.31E-05	0.000256696
LOC_Os04g26380	271.8326321	1.311259894	0.300853554	4.358465698	1.31E-05	0.000256792
LOC_Os02g42590	2026.555809	-1.426375352	0.32745926	-4.35588645	1.33E-05	0.00025966
LOC_Os12g26850	974.6333156	1.322171053	0.303552353	4.355660699	1.33E-05	0.000259752
LOC_Os02g07930	136.0680793	-2.945204682	0.676536866	-4.35335431	1.34E-05	0.000262325
LOC_Os01g72150	445.7513816	-5.803316373	1.333339645	-4.352466677	1.35E-05	0.000263213
LOC_Os04g12920	472.4181791	1.666109283	0.382865213	4.351686252	1.35E-05	0.000263974
LOC_Os05g34490	8.377089715	-6.608038523	1.518671099	-4.351197917	1.35E-05	0.000264385
LOC_Os03g19520	1743.651733	-2.012789641	0.462633746	-4.35071946	1.36E-05	0.000264785
LOC_Os02g45120	2641.903903	1.331770608	0.306180453	4.349626487	1.36E-05	0.00026593
LOC_Os01g38180	112.437439	-2.285039972	0.525374464	-4.349354848	1.37E-05	0.000266081
LOC_Os03g30420	125.3230014	1.486314966	0.341750857	4.349118478	1.37E-05	0.00026619
LOC_Os01g04120	422.2661356	1.213718919	0.279177381	4.347483012	1.38E-05	0.000267843
LOC_Os02g56030	345.69458	1.59528571	0.366946056	4.347466569	1.38E-05	0.000267843
LOC_Os12g03640	326.3104824	-2.448991358	0.563527889	-4.345821041	1.39E-05	0.000269679
LOC_Os01g61620	429.2713468	-1.201532389	0.276497957	-4.345538031	1.39E-05	0.000269796
LOC_Os06g10880	1788.537737	-1.173798346	0.270122297	-4.345433019	1.39E-05	0.000269796
LOC_Os03g36750	1741.4218	2.034533756	0.468241887	4.345048601	1.39E-05	0.000270089
LOC_Os08g44680	8990.847231	1.747030105	0.402145149	4.344277457	1.40E-05	0.000270858
LOC_Os07g30110	209.6571504	-2.478122757	0.570658038	-4.342570491	1.41E-05	0.00027279
LOC_Os12g05110	1998.023145	-2.736285897	0.63015386	-4.342250472	1.41E-05	0.000272918
LOC_Os01g40700	979.0002632	-1.533732992	0.353217639	-4.342175538	1.41E-05	0.000272918
LOC_Os11g34090	23.96135673	-4.931124893	1.135765072	-4.341676825	1.41E-05	0.000273115
LOC_Os07g01710	302.5514717	-1.416945085	0.32636468	-4.34160058	1.41E-05	0.000273115
LOC_Os10g38740	5367.31784	-3.772132634	0.868838794	-4.341579427	1.41E-05	0.000273115
LOC_Os05g39090	1686.962503	-1.577601429	0.363419017	-4.340998555	1.42E-05	0.000273475
LOC_Os03g50340	1783.999494	-1.004680266	0.231459475	-4.340631408	1.42E-05	0.000273751
LOC_Os06g50180	72.16677375	-1.605055927	0.369849082	-4.339759127	1.43E-05	0.000274658
LOC_Os07g46780	266.1719521	1.777662837	0.409759499	4.338307819	1.44E-05	0.000276295
LOC_Os04g16745	504.1520468	1.698721163	0.391601602	4.337881042	1.44E-05	0.000276649
LOC_Os07g25700	106.8263627	-2.489851727	0.574206506	-4.336160773	1.45E-05	0.000278336
LOC_Os05g40810	345.2466701	1.434035476	0.330716998	4.336140828	1.45E-05	0.000278336
LOC_Os05g04070	1755.83294	1.677171712	0.38679193	4.336108339	1.45E-05	0.000278336
LOC_Os08g17390	2783.250499	1.402274984	0.323480826	4.334955493	1.46E-05	0.000279614
LOC_Os01g12920	715.4466258	2.187943327	0.504804569	4.334238364	1.46E-05	0.000280273
LOC_Os01g09320	3207.023858	-1.430845732	0.330139688	-4.334061567	1.46E-05	0.000280273
LOC_Os02g56570	152.6377471	-2.109525286	0.486738323	-4.334002867	1.46E-05	0.000280273
LOC_Os03g48040	1730.155828	2.008329299	0.46346942	4.333250938	1.47E-05	0.000281048
LOC_Os06g34020	316.0986622	-1.898829858	0.438271277	-4.332544604	1.47E-05	0.000281766
LOC_Os02g02500	1487.857475	-2.402927951	0.554771242	-4.331385205	1.48E-05	0.000282898
LOC_Os02g32490	4754.377167	-2.042470676	0.471552717	-4.331372932	1.48E-05	0.000282898
LOC_Os03g38534	782.6074837	1.519494507	0.350833119	4.331103373	1.48E-05	0.000283059
LOC_Os08g05980	89.11574108	-5.51603772	1.27374968	-4.330550821	1.49E-05	0.000283584
LOC_Os07g36465	522.7143784	-1.297219991	0.299623123	-4.32950561	1.49E-05	0.000284684
LOC_Os07g42510	4997.855859	-1.777293533	0.410516342	-4.329409944	1.50E-05	0.000284684
LOC_Os05g43582	167.7196383	1.256161316	0.290215924	4.328367986	1.50E-05	0.000285847
LOC_Os06g02180	480.9388057	-1.128652387	0.260770274	-4.328148182	1.50E-05	0.000285856
LOC_Os12g43490	218.9671604	-3.672519409	0.848534461	-4.328073376	1.50E-05	0.000285856
LOC_Os06g09920	172.2496745	2.1985725	0.508064006	4.327353393	1.51E-05	0.000286531
LOC_Os01g72710	101.9038475	-2.290211241	0.529253216	-4.327250492	1.51E-05	0.000286531
LOC_Os03g17480	607.5441899	-3.65857014	0.845497222	-4.327122603	1.51E-05	0.000286531
LOC_Os08g45180	1893.273113	1.543235056	0.356669436	4.326793668	1.51E-05	0.000286772
LOC_Os01g59110	89.53176472	1.743879882	0.403177355	4.325341839	1.52E-05	0.000288479
LOC_Os01g15270	13412.99967	-2.808583285	0.649364644	-4.325125043	1.52E-05	0.000288575
LOC_Os12g12640	12.9486959	-7.246616114	1.675808977	-4.324249489	1.53E-05	0.000289535
LOC_Os01g48910	945.0362945	-1.371930501	0.317357291	-4.322984031	1.54E-05	0.000291012
LOC_Os05g34630	498.0443684	2.358666261	0.545748018	4.321896155	1.55E-05	0.000292261
LOC_Os11g44340	238.5787699	-4.668015943	1.080388089	-4.320684383	1.56E-05	0.00029368
LOC_Os04g16775	12.40695473	5.978914283	1.384191819	4.319426108	1.56E-05	0.000295168
LOC_Os12g06980	677.289899	-2.829000245	0.654976241	-4.319241018	1.57E-05	0.000295224
LOC_Os11g45050	67.41079264	-1.782675095	0.41285596	-4.317910527	1.58E-05	0.000296817
LOC_Os11g32880	3571.867528	1.640246021	0.379912239	4.317434008	1.58E-05	0.000297265
LOC_Os12g34890	605.5752403	1.993410892	0.461823213	4.316393882	1.59E-05	0.00029846
LOC_Os03g64020	3593.873203	1.91280217	0.443161649	4.316262862	1.59E-05	0.00029846
LOC_Os01g09460	91.6916586	-1.654842097	0.383516351	-4.314919279	1.60E-05	0.000300087
LOC_Os03g04260	1004.880049	1.523656952	0.353155569	4.314407262	1.60E-05	0.000300589
LOC_Os06g12320	58.18037994	2.783940651	0.645510232	4.312775401	1.61E-05	0.000302622
LOC_Os07g08400	642.491174	-1.031313456	0.239177212	-4.311921888	1.62E-05	0.000303597
LOC_Os08g33820	39465.33808	1.963563364	0.455537738	4.310429628	1.63E-05	0.000305456
LOC_Os06g49360	1474.444344	1.420178929	0.329504633	4.310042366	1.63E-05	0.000305752
LOC_Os01g01302	1603.367987	2.144775574	0.497635742	4.309930725	1.63E-05	0.000305752
LOC_Os02g36510	33.2050871	3.59682531	0.834617229	4.309550756	1.64E-05	0.00030608
LOC_Os07g02280	401.7848724	2.292990628	0.532136242	4.30902924	1.64E-05	0.000306273
LOC_Os04g56230	1250.857006	2.856596178	0.662950759	4.308911542	1.64E-05	0.000306273
LOC_Os04g33210	2323.434033	1.400787949	0.32509335	4.308879119	1.64E-05	0.000306273
LOC_Os04g20164	5494.943596	1.703800714	0.395421301	4.308823808	1.64E-05	0.000306273
LOC_Os08g02630	6251.759539	1.871915862	0.434450087	4.308701781	1.64E-05	0.000306273
LOC_Os12g08850	31.56292932	-3.173893944	0.736661477	-4.30848367	1.64E-05	0.000306296
LOC_Os05g22894	1562.995113	1.311222045	0.304340731	4.308401442	1.64E-05	0.000306296
LOC_Os06g43090	223.7570809	-1.526974084	0.354429492	-4.308259098	1.65E-05	0.000306297
LOC_Os09g29710	176.1140118	-5.962794952	1.384102856	-4.308057689	1.65E-05	0.00030638
LOC_Os11g09680	3877.610077	1.86203533	0.432259941	4.307674977	1.65E-05	0.000306714
LOC_Os09g18410	9.401978397	6.556355725	1.522364419	4.306692696	1.66E-05	0.000307882
LOC_Os09g26810	1405.045858	2.324271595	0.539711386	4.306508356	1.66E-05	0.000307942
LOC_Os01g12220	469.0546448	2.024973616	0.470324128	4.305485295	1.67E-05	0.000309172
LOC_Os02g51820	742.6841226	1.644490643	0.382011475	4.304820009	1.67E-05	0.000309905
LOC_Os03g41060	20.22840384	-3.584296714	0.832651524	-4.304678023	1.67E-05	0.000309906
LOC_Os04g16736	61.17222	1.889064108	0.438996413	4.303142471	1.68E-05	0.000311864
LOC_Os04g18770	107.4424258	-2.135035507	0.496205773	-4.302722023	1.69E-05	0.000312258
LOC_Os06g39240	5580.700985	-4.337301078	1.008505931	-4.300719456	1.70E-05	0.000314693
LOC_Os02g06300	7916.069353	1.693539496	0.393856357	4.299891231	1.71E-05	0.000315598
LOC_Os07g33360	223.4135239	-2.156621107	0.501562964	-4.299801348	1.71E-05	0.000315598
LOC_Os01g43100	1880.660754	1.410349641	0.328044296	4.299265851	1.71E-05	0.000316161
LOC_Os03g48230	123.4473058	2.504347791	0.582711431	4.297749555	1.73E-05	0.000318129
LOC_Os02g33560	188.8547135	-1.546876719	0.359997811	-4.2969059	1.73E-05	0.00031914
LOC_Os01g55890	754.2290129	1.189392613	0.276818046	4.296658504	1.73E-05	0.000319165
LOC_Os01g43120	3455.2885	1.93134282	0.449504115	4.29660765	1.73E-05	0.000319165
LOC_Os05g26040	662.8146941	-1.476589166	0.343785865	-4.29508399	1.75E-05	0.000321162
LOC_Os08g23810	335.982221	-1.842760489	0.429087752	-4.294600535	1.75E-05	0.000321659
LOC_Os11g39250	16.42056504	-4.672551505	1.088204883	-4.29381597	1.76E-05	0.000322595
LOC_Os08g40930	3290.259678	1.38295584	0.322238734	4.291711994	1.77E-05	0.000325256
LOC_Os02g06810	72.83764232	-1.848176921	0.430730618	-4.29079532	1.78E-05	0.000326396
LOC_Os10g39920	134.1182168	-3.06374558	0.714060875	-4.290594387	1.78E-05	0.000326486
LOC_Os11g28430	148.1660019	1.48935744	0.34737271	4.287491204	1.81E-05	0.000330663
LOC_Os03g20450	340.6846135	-3.672890251	0.856813245	-4.28668706	1.81E-05	0.000331555
LOC_Os11g47920	484.508386	1.373157881	0.32033631	4.286613281	1.81E-05	0.000331555
LOC_Os08g02950	248.0601263	1.036943433	0.241963465	4.285537211	1.82E-05	0.000332954
LOC_Os09g12650	139.4121104	-4.768747966	1.112871585	-4.285083768	1.83E-05	0.000333311
LOC_Os03g15790	90.13516334	-3.447340045	0.804509588	-4.285020458	1.83E-05	0.000333311
LOC_Os03g11230	1989.655816	1.855073996	0.432952541	4.284705182	1.83E-05	0.000333366
LOC_Os09g39390	13368.85973	1.6805366	0.392280795	4.284014462	1.84E-05	0.000334194
LOC_Os02g22060	1513.885447	1.002550383	0.23403481	4.283766093	1.84E-05	0.000334358
LOC_Os02g51470	4193.625145	1.872622037	0.437172555	4.283484897	1.84E-05	0.000334469
LOC_Os06g49500	2248.136282	1.183094885	0.276325093	4.281532562	1.86E-05	0.0003371
LOC_Os06g09090	477.9229325	1.397315898	0.326390786	4.281113181	1.86E-05	0.000337399
LOC_Os12g16524	1418.90367	1.03450252	0.241646477	4.281057737	1.86E-05	0.000337399
LOC_Os04g51950	1137.987443	-1.174234372	0.274444211	-4.278590426	1.88E-05	0.000340925
LOC_Os03g52650	117.489113	-3.566727467	0.833668444	-4.278352492	1.88E-05	0.000340925
LOC_Os07g47100	1748.949573	-1.698904748	0.39710447	-4.278231239	1.88E-05	0.000340925
LOC_Os01g55799	3538.247997	1.498319931	0.350222938	4.278189034	1.88E-05	0.000340925
LOC_Os02g49440	521.3748657	1.889788836	0.441774151	4.277726145	1.89E-05	0.000341423
LOC_Os03g01830	8890.592792	1.576255451	0.368528777	4.277157035	1.89E-05	0.000342084
LOC_Os11g04267	21.76695442	-5.069440674	1.185412861	-4.276519045	1.90E-05	0.00034253
LOC_Os10g32700	3197.215062	-5.169913153	1.208916166	-4.276486078	1.90E-05	0.00034253
LOC_Os04g47020	760.037193	2.119452881	0.495619197	4.276373667	1.90E-05	0.00034253
LOC_Os05g40190	320.4902559	2.126583491	0.497293577	4.276314009	1.90E-05	0.00034253
LOC_Os01g27880	416.1333482	1.250595325	0.29248735	4.275724488	1.91E-05	0.000343225
LOC_Os11g30210	1254.839774	1.271462119	0.297475222	4.274178228	1.92E-05	0.000345401
LOC_Os08g41560	79.361091	-1.708616877	0.399791843	-4.273766224	1.92E-05	0.000345827
LOC_Os06g21530	748.9391762	1.484737981	0.347423256	4.273571087	1.92E-05	0.000345916
LOC_Os05g49240	194.875771	3.397827963	0.795132857	4.273283302	1.93E-05	0.000346149
LOC_Os03g32230	227.0852542	-5.456059864	1.277132726	-4.272116557	1.94E-05	0.000347536
LOC_Os09g09560	72.29667959	-2.886821467	0.675766244	-4.271923159	1.94E-05	0.000347623
LOC_Os03g45400	1094.406276	1.944579741	0.455338636	4.270623198	1.95E-05	0.000348866
LOC_Os03g18740	177.5584001	-3.723705848	0.871952441	-4.270537786	1.95E-05	0.000348866
LOC_Os02g03670	1091.979311	2.401975306	0.5624538	4.270529074	1.95E-05	0.000348866
LOC_Os11g12620	207.9925033	-1.883433823	0.441031194	-4.270522923	1.95E-05	0.000348866
LOC_Os01g31420	14.28432776	-7.373609512	1.726662326	-4.270440955	1.95E-05	0.000348866
LOC_Os01g61320	892.3701851	1.792691302	0.419915981	4.269166647	1.96E-05	0.000350358
LOC_Os07g23520	4081.793361	1.713794887	0.401437476	4.269145229	1.96E-05	0.000350358
LOC_Os01g21070	56.97366732	-3.062832125	0.717445806	-4.269078024	1.96E-05	0.000350358
LOC_Os03g16709	157.7754567	-3.294521561	0.771907542	-4.268026134	1.97E-05	0.000351798
LOC_Os10g36710	328.5985286	-1.105015554	0.259024975	-4.266057959	1.99E-05	0.000354449
LOC_Os12g18450	43.38271142	-7.164066443	1.679363885	-4.265940518	1.99E-05	0.000354449
LOC_Os03g56869	2155.347021	1.715724033	0.402245508	4.265365302	2.00E-05	0.000355147
LOC_Os07g37830	1228.307727	1.850032678	0.433834231	4.264376909	2.00E-05	0.000356095
LOC_Os02g56520	339.9325305	-3.241834393	0.760214053	-4.264370515	2.00E-05	0.000356095
LOC_Os01g55540	5045.846759	-2.132567179	0.500093083	-4.264340485	2.00E-05	0.000356095
LOC_Os11g47520	157.6728855	-6.617698416	1.552550423	-4.262469238	2.02E-05	0.000358685
LOC_Os01g02770	656.9700101	1.420362119	0.333455534	4.259524807	2.05E-05	0.000363221
LOC_Os04g27190	15420.42689	-3.274029434	0.768884858	-4.258153091	2.06E-05	0.000365012
LOC_Os02g43500	1498.616908	1.576427875	0.370250462	4.257733713	2.07E-05	0.000365407
LOC_Os02g36850	415.1957836	3.532943751	0.82978945	4.25763879	2.07E-05	0.000365407
LOC_Os02g21300	124.5608195	-4.583554103	1.076612954	-4.257383385	2.07E-05	0.000365603
LOC_Os02g49470	384.1326071	2.085842335	0.490059839	4.256301314	2.08E-05	0.00036693
LOC_Os05g40020	822.8742124	2.023272536	0.475391931	4.256009416	2.08E-05	0.000367186
LOC_Os04g51280	6240.497248	1.676000439	0.393852329	4.255403141	2.09E-05	0.00036796
LOC_Os09g30410	263.995591	1.810289873	0.42546691	4.254831172	2.09E-05	0.000368678
LOC_Os06g29110	144.9293054	-5.276734802	1.240501828	-4.253709815	2.10E-05	0.000370159
LOC_Os01g61170	33.9221659	2.595160454	0.610100143	4.253663082	2.10E-05	0.000370159
LOC_Os12g43730	100.4749246	-1.608885287	0.378355866	-4.252306975	2.12E-05	0.000372061
LOC_Os07g29410	3538.192933	2.158565718	0.507636914	4.252184306	2.12E-05	0.000372061
LOC_Os09g07150	99.0758523	-1.593485988	0.37475828	-4.252036776	2.12E-05	0.000372061
LOC_Os08g45200	248.8717522	2.420460743	0.569258693	4.251952186	2.12E-05	0.000372061
LOC_Os04g46930	94.39228756	1.767211772	0.415849311	4.249644581	2.14E-05	0.000375499
LOC_Os10g42500	353.6400491	1.397557209	0.329220367	4.245050878	2.19E-05	0.000383044
LOC_Os11g29500	570.1573362	1.136886878	0.267892397	4.243819131	2.20E-05	0.000384922
LOC_Os11g46950	11.65975606	-7.083190252	1.669244066	-4.243352065	2.20E-05	0.000385492
LOC_Os08g38710	3415.096984	1.646226067	0.388047766	4.242328421	2.21E-05	0.000386844
LOC_Os07g28790	540.0201151	1.718370468	0.405063038	4.242229747	2.21E-05	0.000386844
LOC_Os11g05490	140.0544211	1.295710169	0.305436269	4.242162108	2.21E-05	0.000386844
LOC_Os01g19740	112699.6318	2.079814586	0.490416354	4.240916044	2.23E-05	0.000388425
LOC_Os06g02410	237.283415	1.530804643	0.360967074	4.240842871	2.23E-05	0.000388425
LOC_Os05g40180	1368.004601	1.858902679	0.438389842	4.240295969	2.23E-05	0.00038914
LOC_Os03g10920	298.0156701	-1.442721049	0.340301535	-4.23953729	2.24E-05	0.000390223
LOC_Os06g42824	238.8385899	1.073117596	0.253217361	4.237930581	2.26E-05	0.00039279
LOC_Os03g48920	2442.89378	1.616940449	0.381627013	4.236965395	2.27E-05	0.000393931
LOC_Os12g06080	99.47528897	-3.185873756	0.75193922	-4.236876692	2.27E-05	0.000393931
LOC_Os05g08790	371.1771267	-1.679626422	0.39649738	-4.236160204	2.27E-05	0.000394953
LOC_Os03g51984	180.1930069	1.832179918	0.432566097	4.235606836	2.28E-05	0.000395691
LOC_Os03g25120	61.37353092	-1.887977478	0.445817824	-4.234863156	2.29E-05	0.000396766
LOC_Os12g37710	1408.594255	1.324411633	0.312750414	4.234723838	2.29E-05	0.000396775
LOC_Os01g22980	1117.967214	3.705219472	0.875035221	4.234366098	2.29E-05	0.000397171
LOC_Os01g65169	451.0597291	1.386709267	0.32755296	4.233542164	2.30E-05	0.000398392
LOC_Os01g64270	1060.609153	1.651934589	0.390304958	4.232420204	2.31E-05	0.000400147
LOC_Os10g17780	157.160505	1.599782637	0.378033836	4.231850388	2.32E-05	0.000400924
LOC_Os11g13980	68.98666127	-5.292505341	1.250737262	-4.231508487	2.32E-05	0.000401295
LOC_Os03g56660	10333.34655	1.911415323	0.451764934	4.230995325	2.33E-05	0.000401973
LOC_Os10g41490	1374.294466	-1.116809946	0.263970418	-4.230814779	2.33E-05	0.000402057
LOC_Os02g22600	455.3283412	1.188287919	0.280985508	4.229000734	2.35E-05	0.000405072
LOC_Os06g14170	12.23715695	5.960510632	1.409682121	4.228265751	2.35E-05	0.000406156
LOC_Os01g27750	639.6694422	-1.019983631	0.241270542	-4.227551453	2.36E-05	0.000407206
LOC_Os03g19200	754.2217777	-2.370622987	0.560808071	-4.227155614	2.37E-05	0.000407681
LOC_Os07g11110	5430.222297	2.741590598	0.64860402	4.226909663	2.37E-05	0.000407886
LOC_Os01g70850	581.4086791	-3.493392084	0.826577922	-4.22633123	2.38E-05	0.000408693
LOC_Os03g56670	23513.30327	1.868107554	0.442093302	4.225595693	2.38E-05	0.000409788
LOC_Os05g34130	143.8952257	-1.514041223	0.358628214	-4.221757136	2.42E-05	0.000416585
LOC_Os05g30790	83.45781222	-1.748269505	0.414134262	-4.221504153	2.43E-05	0.000416806
LOC_Os07g29220	886.3588004	1.890805219	0.448047924	4.220095924	2.44E-05	0.000419104
LOC_Os04g41340	8548.335594	2.647367692	0.627338429	4.219999236	2.44E-05	0.000419104
LOC_Os02g01280	4536.338949	-1.209920241	0.28673411	-4.219659262	2.45E-05	0.000419489
LOC_Os01g61380	165.7207277	-1.50420971	0.356524848	-4.219088007	2.45E-05	0.000420305
LOC_Os06g03380	62.02023871	-5.239337188	1.242882921	-4.215471222	2.49E-05	0.000426847
LOC_Os01g03320	69.30178285	3.944875384	0.936073389	4.214280022	2.51E-05	0.000428854
LOC_Os05g34470	13077.36132	1.178034877	0.279604908	4.213212436	2.52E-05	0.000430633
LOC_Os03g55720	3745.540123	2.292418794	0.544140835	4.212914459	2.52E-05	0.000430949
LOC_Os02g17920	5159.454783	2.464617092	0.585065431	4.212549508	2.53E-05	0.000431392
LOC_Os03g14050	2293.058711	-2.625446372	0.623431196	-4.211284881	2.54E-05	0.00043356
LOC_Os10g35770	3557.303295	-2.318179158	0.550662349	-4.209801452	2.56E-05	0.000435905
LOC_Os02g51020	6589.532817	2.553856317	0.606882388	4.208156917	2.57E-05	0.000438832
LOC_Os01g74190	1365.950639	1.961372144	0.466144929	4.207644491	2.58E-05	0.000439567
LOC_Os06g38056	1034.963514	2.039215373	0.484714622	4.207043236	2.59E-05	0.000440225
LOC_Os03g51890	35.82386355	-2.654203248	0.631216036	-4.204904654	2.61E-05	0.000444013
LOC_Os03g15930	1130.645854	1.449310405	0.344676562	4.204841767	2.61E-05	0.000444013
LOC_Os12g17430	310.2044565	-1.54804005	0.368261412	-4.20364447	2.63E-05	0.000446109
LOC_Os06g04510	3011.845916	2.042529356	0.485986012	4.202856262	2.64E-05	0.000447404
LOC_Os01g32610	78.92316773	1.784630769	0.424959393	4.199532471	2.67E-05	0.000453758
LOC_Os03g45779	883.6438319	1.80724373	0.430400775	4.198978801	2.68E-05	0.000454603
LOC_Os12g17530	160.9086552	-3.781661902	0.900723906	-4.198469562	2.69E-05	0.000455361
LOC_Os02g01510	428.7633119	-2.035479132	0.484867171	-4.198013917	2.69E-05	0.000456013
LOC_Os12g31460	3543.222808	2.516251011	0.599526252	4.197065602	2.70E-05	0.00045729
LOC_Os03g58100	1790.414156	1.54545263	0.36822926	4.19698486	2.70E-05	0.00045729
LOC_Os06g43350	11.72330272	5.895166003	1.404892818	4.1961678	2.71E-05	0.000458676
LOC_Os02g01500	1508.600528	-1.067170305	0.254479679	-4.193538391	2.75E-05	0.000463758
LOC_Os04g42650	39.56688357	-2.417805371	0.57667562	-4.192660982	2.76E-05	0.000465108
LOC_Os01g72980	1811.94336	1.523713394	0.363428049	4.192613638	2.76E-05	0.000465108
LOC_Os04g32110	742.2603341	1.478158352	0.352573345	4.192484692	2.76E-05	0.000465108
LOC_Os05g08900	230.940868	-3.56566599	0.850669589	-4.191599225	2.77E-05	0.000466515
LOC_Os05g28170	215.7902531	1.048950244	0.250260386	4.191435406	2.77E-05	0.000466515
LOC_Os07g04160	595.7093351	1.944165182	0.463881543	4.191081134	2.78E-05	0.000466913
LOC_Os02g22130	9770.472378	-1.900383382	0.453465772	-4.190797851	2.78E-05	0.000467226
LOC_Os06g41060	1242.110129	-2.602247871	0.62110789	-4.189687352	2.79E-05	0.000469248
LOC_Os01g53220	834.2226104	1.842200813	0.43988052	4.187957248	2.81E-05	0.000472478
LOC_Os01g74660	117.6551515	1.826770624	0.436214742	4.18777828	2.82E-05	0.000472478
LOC_Os03g48490	327.5936708	-3.380921727	0.807338496	-4.187737538	2.82E-05	0.000472478
LOC_Os02g24720	131.3717346	1.224702097	0.292467739	4.187477561	2.82E-05	0.000472729
LOC_Os02g45520	83.76219126	2.929626991	0.699715512	4.186883015	2.83E-05	0.000473441
LOC_Os01g50849	781.4623091	1.04642274	0.249955425	4.186437404	2.83E-05	0.000474098
LOC_Os02g52510	65.8489885	-3.36611786	0.804508474	-4.184067625	2.86E-05	0.000478576
LOC_Os05g35540	2518.336903	1.391617375	0.332601272	4.184041048	2.86E-05	0.000478576
LOC_Os03g21820	104.0818142	-3.607326773	0.862199605	-4.183865026	2.87E-05	0.000478662
LOC_Os06g06900	88.26104741	1.512649593	0.361567868	4.183584127	2.87E-05	0.000478662
LOC_Os08g06630	1714.867068	1.698472034	0.405992364	4.183507338	2.87E-05	0.000478662
LOC_Os03g16210	770.4738111	1.242013054	0.296893884	4.183356824	2.87E-05	0.000478662
LOC_Os01g73580	1112.605075	1.662825449	0.397486732	4.183348314	2.87E-05	0.000478662
LOC_Os01g70560	234.9065832	-3.932112423	0.939988084	-4.18315135	2.87E-05	0.000478803
LOC_Os11g13430	109.87623	-2.052924633	0.490799383	-4.182818283	2.88E-05	0.000479231
LOC_Os04g28780	131.5454903	-3.361346938	0.803712948	-4.182272969	2.89E-05	0.000480108
LOC_Os03g15410	7106.085067	-1.426757433	0.341183226	-4.181792432	2.89E-05	0.000480849
LOC_Os02g39040	1297.031812	1.407779099	0.336713617	4.180939017	2.90E-05	0.000482382
LOC_Os04g09900	1312.325251	-5.457610336	1.305396503	-4.180806618	2.90E-05	0.000482387
LOC_Os01g16340	246.999133	1.709988731	0.409076868	4.18011593	2.91E-05	0.000483364
LOC_Os09g27820	1210.499808	-2.606498032	0.623551143	-4.18008701	2.91E-05	0.000483364
LOC_Os02g13350	89.962894	1.463704154	0.350172976	4.179946066	2.92E-05	0.000483389
LOC_Os02g51450	474.3590588	1.697297132	0.406156419	4.178924796	2.93E-05	0.000485288
LOC_Os11g47930	281.8557322	1.561108151	0.373598288	4.17857416	2.93E-05	0.00048576
LOC_Os05g33620	3919.972107	1.726996711	0.413456932	4.176968813	2.95E-05	0.000488921
LOC_Os05g48010	247.7250629	-1.601199223	0.383356308	-4.176791122	2.96E-05	0.000489025
LOC_Os04g53214	1794.206825	1.096759828	0.26259885	4.176559911	2.96E-05	0.00048914
LOC_Os01g49330	309.2452568	1.281336503	0.306798262	4.176479014	2.96E-05	0.00048914
LOC_Os03g37411	68.69244393	-2.360764509	0.565384096	-4.175505691	2.97E-05	0.000490957
LOC_Os03g50080	1739.522562	2.27218966	0.544248259	4.174913968	2.98E-05	0.000491956
LOC_Os11g04954	139.820335	1.300899379	0.311799629	4.172228759	3.02E-05	0.000497509
LOC_Os03g07440	70.85845283	2.477263421	0.593827791	4.171686571	3.02E-05	0.000498131
LOC_Os01g63910	495.6658419	1.159606103	0.277970615	4.171685932	3.02E-05	0.000498131
LOC_Os01g42280	1695.854385	1.879302869	0.450724138	4.169519029	3.05E-05	0.000502606
LOC_Os08g15258	52.00427588	2.137697851	0.512928185	4.167635771	3.08E-05	0.000506489
LOC_Os03g16950	1518.170992	-1.887176095	0.452932198	-4.166575272	3.09E-05	0.000508562
LOC_Os09g09660	108.6617793	-5.710545381	1.371461769	-4.163838549	3.13E-05	0.000514118
LOC_Os07g43240	204.3326971	-4.347042635	1.044121907	-4.16334779	3.14E-05	0.000514644
LOC_Os07g43390	1222.612024	-1.424440474	0.34216469	-4.163025918	3.14E-05	0.000515079
LOC_Os06g01210	8264.219353	1.895266216	0.455329432	4.162406563	3.15E-05	0.000516188
LOC_Os01g57650	178.5845703	-3.881385434	0.933094907	-4.159689874	3.19E-05	0.000522072
LOC_Os06g03099	17.49246065	-5.828658169	1.401647975	-4.158432269	3.20E-05	0.000524658
LOC_Os10g35540	209.9955067	-1.244277798	0.299263753	-4.15779654	3.21E-05	0.000525824
LOC_Os02g52730	67.35463055	1.755899625	0.422376985	4.157185853	3.22E-05	0.000526935
LOC_Os12g06930	1074.882776	-1.065210498	0.256299366	-4.156118349	3.24E-05	0.000529104
LOC_Os01g57073	1272.87454	-1.490953381	0.358811516	-4.155255099	3.25E-05	0.000530808
LOC_Os10g13700	4519.332676	-3.677364013	0.885066579	-4.154900997	3.25E-05	0.000531332
LOC_Os10g36860	2098.287722	1.821208895	0.438381964	4.154388287	3.26E-05	0.000532226
LOC_Os06g34510	94.11157182	-7.657981637	1.843521003	-4.1539975	3.27E-05	0.000532838
LOC_Os04g33660	1235.964308	2.719253573	0.654637328	4.153832143	3.27E-05	0.000532924
LOC_Os05g05140	1055.53105	1.165475697	0.280649167	4.152785168	3.28E-05	0.00053507
LOC_Os09g36240	857.9127793	2.067788056	0.49803257	4.151913314	3.30E-05	0.000536812
LOC_Os11g01439	10923.82443	1.953200363	0.470668465	4.149843273	3.33E-05	0.000541387
LOC_Os11g04030	47.59156364	-2.365216334	0.570198465	-4.14805805	3.35E-05	0.000544737
LOC_Os11g25040	197.6670266	-5.880317154	1.417613845	-4.148038746	3.35E-05	0.000544737
LOC_Os01g68570	419.820354	-2.649780392	0.638821608	-4.147919169	3.36E-05	0.000544737
LOC_Os04g56240	721.8996569	2.142507566	0.516563285	4.147618752	3.36E-05	0.000545148
LOC_Os09g27650	83.70806581	-2.055882062	0.495701	-4.147423672	3.36E-05	0.000545308
LOC_Os03g12790	96.60736125	1.549349372	0.373887787	4.143888687	3.41E-05	0.000553479
LOC_Os01g68500	160.9039296	-1.642125584	0.396325278	-4.143378369	3.42E-05	0.000554403
LOC_Os07g39114	123.7904978	1.908361878	0.460605202	4.143161801	3.43E-05	0.000554619
LOC_Os01g66350	854.8464831	-1.297061518	0.31309756	-4.142675262	3.43E-05	0.000555488
LOC_Os01g24010	723.6836169	-4.773497578	1.152654569	-4.141307991	3.45E-05	0.000558499
LOC_Os05g39860	11.45936282	-7.064503241	1.706280202	-4.140294914	3.47E-05	0.00056066
LOC_Os11g32240	1160.648236	-1.46725346	0.35450918	-4.138830647	3.49E-05	0.000563937
LOC_Os04g53230	4940.30324	2.510918869	0.606864032	4.137531207	3.51E-05	0.000566824
LOC_Os04g55120	35.55641162	-2.968474153	0.717548482	-4.136966669	3.52E-05	0.000567905
LOC_Os01g69060	1621.492925	1.805273442	0.436418098	4.136568698	3.53E-05	0.000568575
LOC_Os01g12860	149.8605753	-2.271482608	0.549249992	-4.135607902	3.54E-05	0.000570642
LOC_Os01g45070	785.3186694	1.581524623	0.382428196	4.135481221	3.54E-05	0.000570642
LOC_Os03g57349	1025.411954	1.31880686	0.318942754	4.13493282	3.55E-05	0.000571689
LOC_Os04g16680	6054.174754	1.837182636	0.444324262	4.134779019	3.55E-05	0.000571756
LOC_Os10g28490	25.58221832	-3.51651678	0.850646242	-4.133935597	3.57E-05	0.000573429
LOC_Os03g10880	786.108968	2.340448784	0.566166277	4.1338541	3.57E-05	0.000573429
LOC_Os01g49024	47.46416874	-3.663863481	0.886367545	-4.133571341	3.57E-05	0.000573501
LOC_Os01g43150	4094.685495	1.240968007	0.300257528	4.133012133	3.58E-05	0.000574582
LOC_Os06g32890	21.16333471	2.664092849	0.644788224	4.131733105	3.60E-05	0.000577471
LOC_Os05g36280	1110.721154	-3.54979856	0.859224015	-4.131400541	3.61E-05	0.000577988
LOC_Os02g58650	887.4478912	1.237637966	0.299596495	4.131016172	3.61E-05	0.000578637
LOC_Os04g51340	181.4215368	-2.580647389	0.624810543	-4.130287845	3.62E-05	0.000579834
LOC_Os07g35985	358.368196	1.042211374	0.25234722	4.130068769	3.63E-05	0.000580068
LOC_Os04g57180	154.5173836	1.582119997	0.38309323	4.129856322	3.63E-05	0.000580285
LOC_Os02g11790	137.5389503	-1.557688985	0.377231387	-4.129266646	3.64E-05	0.000581456
LOC_Os01g67010	23.1341296	-3.845373579	0.931529769	-4.128020067	3.66E-05	0.000584296
LOC_Os07g49000	661.1969501	-3.25165576	0.787764032	-4.127702748	3.66E-05	0.000584461
LOC_Os04g48850	204.229842	-5.994971555	1.45265538	-4.126905553	3.68E-05	0.000586168
LOC_Os03g11160	25.99308465	3.728154758	0.903641753	4.125699974	3.70E-05	0.000588925
LOC_Os03g57780	1891.961018	-1.920695889	0.465695576	-4.124359316	3.72E-05	0.000592041
LOC_Os05g14980	200.9218124	1.300400487	0.315377796	4.123310217	3.73E-05	0.00059442
LOC_Os07g36080	9882.843855	1.505153105	0.365141457	4.122109595	3.75E-05	0.000597201
LOC_Os04g48390	1001.268692	-2.367196567	0.574372755	-4.121359427	3.77E-05	0.00059881
LOC_Os07g43570	2371.673829	3.716970918	0.901928887	4.121135238	3.77E-05	0.00059881
LOC_Os02g15760	13.37270518	-4.781102847	1.160148676	-4.121112188	3.77E-05	0.00059881
LOC_Os07g05360	3647.8549	-1.679625274	0.407584065	-4.120929692	3.77E-05	0.000598958
LOC_Os05g35070	108.8232984	-3.4572439	0.839068168	-4.120337334	3.78E-05	0.000600173
LOC_Os12g26875	132.8258154	1.41511531	0.3434765	4.119977088	3.79E-05	0.000600784
LOC_Os02g12350	223.3495699	-3.793889097	0.921160263	-4.118598305	3.81E-05	0.00060406
LOC_Os02g02550	409.2377323	2.355053689	0.571965252	4.117476858	3.83E-05	0.000606619
LOC_Os02g37600	187.840349	2.439900805	0.592586762	4.117373122	3.83E-05	0.000606619
LOC_Os10g35030	8845.689016	2.889052921	0.702107294	4.11483109	3.87E-05	0.000612676
LOC_Os03g15910	10337.62725	1.47339192	0.358151569	4.11387817	3.89E-05	0.000614878
LOC_Os09g29825	162.2505992	1.349784413	0.328124024	4.113640921	3.89E-05	0.000615176
LOC_Os12g36870	88.38359514	2.058080298	0.500377329	4.113056642	3.90E-05	0.000616401
LOC_Os08g42960	955.1664416	-1.248971195	0.303706247	-4.11243169	3.92E-05	0.000617738
LOC_Os03g15920	10340.1848	1.472846257	0.358196815	4.111835154	3.93E-05	0.000619001
LOC_Os05g01290	1316.664397	1.205055361	0.293083978	4.111638486	3.93E-05	0.000619193
LOC_Os11g10520	399.7437077	-2.411759612	0.586828021	-4.109823538	3.96E-05	0.000623741
LOC_Os04g53950	766.6626676	-4.755493199	1.157470548	-4.108521989	3.98E-05	0.000626927
LOC_Os02g40530	52.83190885	1.63228427	0.39757475	4.105603463	4.03E-05	0.000634266
LOC_Os08g16010	402.4666299	1.477310728	0.359829723	4.105582817	4.03E-05	0.000634266
LOC_Os02g36020	175.6091101	-4.876319129	1.187847705	-4.105171993	4.04E-05	0.00063495
LOC_Os08g36140	325.0644302	1.814280143	0.44195934	4.105083839	4.04E-05	0.00063495
LOC_Os01g47190	261.4493825	1.690081648	0.411798149	4.104150662	4.06E-05	0.000637174
LOC_Os07g37230	203.6238392	3.194088021	0.778293808	4.103961753	4.06E-05	0.000637351
LOC_Os01g03290	9.277875244	6.539808774	1.593638887	4.103695529	4.07E-05	0.000637741
LOC_Os09g32988	563.2503503	1.30579773	0.31822202	4.103417257	4.07E-05	0.000638165
LOC_Os02g07260	2465.62709	-1.789296748	0.436106405	-4.102890325	4.08E-05	0.000639216
LOC_Os01g42160	198.3837119	1.629402017	0.3971451	4.102787658	4.08E-05	0.000639216
LOC_Os02g52260	609.3642935	1.63964298	0.399671473	4.10247689	4.09E-05	0.000639731
LOC_Os08g40010	14.78932943	-7.436685438	1.812973564	-4.101927125	4.10E-05	0.000640828
LOC_Os07g03890	22.02268103	3.697604099	0.901666849	4.100853993	4.12E-05	0.000643197
LOC_Os05g35480	288.5160692	-2.980651148	0.726914075	-4.100417434	4.12E-05	0.000644065
LOC_Os01g37050	306.2010051	2.49824318	0.609475918	4.099002287	4.15E-05	0.000647668
LOC_Os01g24764	447.6757593	1.865017171	0.455054546	4.098447513	4.16E-05	0.000648589
LOC_Os10g35800	252.6767801	2.292057591	0.559253281	4.098424933	4.16E-05	0.000648589
LOC_Os07g31110	24.22520867	2.244254149	0.547623251	4.098171769	4.16E-05	0.000648611
LOC_Os06g27460	7.596140459	6.249721857	1.525003377	4.098169193	4.16E-05	0.000648611
LOC_Os03g07300	21431.05687	1.585595508	0.386997499	4.097172489	4.18E-05	0.000651061
LOC_Os03g56320	253.0453111	1.36428223	0.332995097	4.097003952	4.19E-05	0.000651186
LOC_Os10g17489	662.1731394	-2.522107116	0.615672111	-4.096510256	4.19E-05	0.000652227
LOC_Os02g24100	154.2387295	1.815635298	0.443357664	4.095193217	4.22E-05	0.000655596
LOC_Os03g22160	4608.125433	1.110390348	0.271222165	4.094025083	4.24E-05	0.000658557
LOC_Os02g13170	1674.025684	1.556953844	0.380342103	4.093561643	4.25E-05	0.000659524
LOC_Os07g08030	2965.267234	1.759633405	0.430030203	4.091883299	4.28E-05	0.000663748
LOC_Os09g39750	66.92757651	-4.554937342	1.11317736	-4.091834333	4.28E-05	0.000663748
LOC_Os01g03510	1381.706452	-1.451849306	0.354859534	-4.09133521	4.29E-05	0.000664824
LOC_Os06g10520	5501.901032	-2.190241229	0.535498126	-4.090100641	4.31E-05	0.000668017
LOC_Os12g38120	23.85480176	-6.223835052	1.521812551	-4.089751426	4.32E-05	0.000668667
LOC_Os09g38420	986.6769429	1.498492762	0.366466752	4.089027868	4.33E-05	0.0006704
LOC_Os09g01450	13.25338159	3.514131525	0.859519687	4.088482878	4.34E-05	0.000671619
LOC_Os12g01490	198.256481	-1.725548686	0.422340534	-4.085680977	4.39E-05	0.000678694
LOC_Os06g41990	10650.43064	1.24140907	0.303899245	4.084936346	4.41E-05	0.000680186
LOC_Os12g04500	272.3728421	1.282855659	0.314046331	4.084924844	4.41E-05	0.000680186
LOC_Os05g30700	316.9358116	1.792051612	0.438721808	4.084710583	4.41E-05	0.000680453
LOC_Os07g48040	579.9944055	4.931932266	1.207673161	4.083830314	4.43E-05	0.000682675
LOC_Os10g39800	746.9463489	1.864927699	0.456733658	4.08318429	4.44E-05	0.000684214
LOC_Os03g16230	591.9607641	1.254828629	0.307387293	4.082239762	4.46E-05	0.000686638
LOC_Os11g19460	97.21226505	1.483477338	0.363655544	4.079347512	4.52E-05	0.000694466
LOC_Os01g51370	233.1676681	1.253359683	0.307245384	4.079344225	4.52E-05	0.000694466
LOC_Os05g12410	259.8465051	2.536669176	0.621851923	4.079217384	4.52E-05	0.000694466
LOC_Os03g38640	450.1485184	-2.494909392	0.611649861	-4.078983011	4.52E-05	0.000694466
LOC_Os01g46760	2054.545149	1.904981091	0.467032551	4.078904322	4.52E-05	0.000694466
LOC_Os03g62620	3418.707536	-1.495940149	0.3667878	-4.078489381	4.53E-05	0.000695211
LOC_Os03g04550	833.4534207	-3.273635633	0.802681582	-4.078373925	4.54E-05	0.000695211
LOC_Os02g03010	698.2983419	1.650489109	0.404778308	4.07751373	4.55E-05	0.00069742
LOC_Os11g24450	451.82383	2.072945324	0.508401926	4.07737504	4.55E-05	0.000697468
LOC_Os02g53770	3224.044531	1.228647858	0.301355092	4.077076812	4.56E-05	0.000697996
LOC_Os02g21350	58.94716318	3.131074625	0.768199449	4.075861585	4.58E-05	0.000701283
LOC_Os12g30170	27.66851195	-3.761418555	0.923094861	-4.074790917	4.61E-05	0.000704146
LOC_Os05g01530	2292.486977	1.331089635	0.326720552	4.074092148	4.62E-05	0.000705339
LOC_Os02g57290	14592.155	1.257877958	0.308751866	4.074074022	4.62E-05	0.000705339
LOC_Os10g05950	488.9990806	-5.27881733	1.295723538	-4.074030592	4.62E-05	0.000705339
LOC_Os01g09430	6492.08538	1.515562001	0.372045001	4.073598614	4.63E-05	0.000706278
LOC_Os11g42010	12.52056032	5.165809847	1.26823027	4.073242824	4.64E-05	0.000706988
LOC_Os03g03334	10.51678467	-6.93405432	1.702543042	-4.072763006	4.65E-05	0.000708075
LOC_Os02g56460	138.5278206	-10.65915507	2.617798427	-4.071801313	4.67E-05	0.000710633
LOC_Os03g38940	501.9549554	1.438186184	0.353269042	4.071079019	4.68E-05	0.000712095
LOC_Os02g26600	38.80815168	-5.903697844	1.450476458	-4.070178328	4.70E-05	0.000713938
LOC_Os03g51470	24.33698668	-3.856395879	0.947491413	-4.070111693	4.70E-05	0.000713938
LOC_Os10g19970	1440.045925	1.208835587	0.29702189	4.069853531	4.70E-05	0.000714357
LOC_Os02g57030	419.2788939	2.151987652	0.528799451	4.069572402	4.71E-05	0.000714837
LOC_Os08g34984	28603.64378	1.765589498	0.433863992	4.069453864	4.71E-05	0.000714837
LOC_Os06g43860	23924.20811	1.582008028	0.388770635	4.069258032	4.72E-05	0.000715065
LOC_Os06g21730	475.8729576	1.380664822	0.339349076	4.068568094	4.73E-05	0.000716812
LOC_Os06g14324	4939.152985	1.479448645	0.363781223	4.066863688	4.77E-05	0.000721697
LOC_Os08g02996	877.7190054	-1.694702219	0.416763657	-4.066338779	4.78E-05	0.000722947
LOC_Os07g25430	27603.24617	1.683554521	0.41406908	4.065878379	4.79E-05	0.000723999
LOC_Os07g33270	323.4910853	-3.851798156	0.947380362	-4.065735697	4.79E-05	0.000724066
LOC_Os02g25870	503.6660786	-1.144569507	0.281679414	-4.063376489	4.84E-05	0.000730667
LOC_Os11g17014	239.691588	1.022424811	0.251653185	4.06283278	4.85E-05	0.000731992
LOC_Os09g30466	354.4872241	1.781071316	0.438515458	4.061593	4.87E-05	0.000735509
LOC_Os08g39430	817.7845224	1.894748428	0.466568137	4.061032625	4.89E-05	0.000736894
LOC_Os12g07110	2486.758802	1.607633099	0.395916867	4.060531977	4.90E-05	0.000738094
LOC_Os03g16960	149.3833676	-4.942104631	1.217269782	-4.059991224	4.91E-05	0.000739422
LOC_Os08g39600	822.657631	1.330992533	0.327863413	4.059594572	4.92E-05	0.000740296
LOC_Os03g01018	145.5671095	1.593499534	0.392621038	4.058619843	4.94E-05	0.000743008
LOC_Os08g44000	478.7680742	1.762870155	0.434451428	4.057692165	4.96E-05	0.000745579
LOC_Os02g45225	130.7743665	3.974030401	0.979461793	4.057361326	4.96E-05	0.000746102
LOC_Os03g63360	373.4658286	1.67398342	0.412586899	4.057286895	4.96E-05	0.000746102
LOC_Os02g03640	47.52980092	3.242243043	0.799191692	4.056902838	4.97E-05	0.000746943
LOC_Os03g52840	27628.16208	1.609048176	0.396643955	4.056656241	4.98E-05	0.000747346
LOC_Os03g49380	1610.684691	-3.220567502	0.794543249	-4.053357079	5.05E-05	0.000757578
LOC_Os01g05480	99.83829595	-1.285843622	0.317265522	-4.052894284	5.06E-05	0.000758688
LOC_Os03g56060	524.1569212	-1.781419215	0.43966238	-4.051789041	5.08E-05	0.000761889
LOC_Os04g47770	142.8899918	1.155099847	0.285120889	4.051263484	5.09E-05	0.000763156
LOC_Os11g24670	8.280176183	6.375156378	1.573662253	4.051159241	5.10E-05	0.000763156
LOC_Os01g66980	4539.459027	1.871658785	0.462144905	4.049939243	5.12E-05	0.000766751
LOC_Os03g19650	2047.873965	1.587496162	0.392014109	4.049589355	5.13E-05	0.00076694
LOC_Os05g38480	127.0736828	-3.364109647	0.830741974	-4.049524102	5.13E-05	0.00076694
LOC_Os03g38540	1983.675358	1.557427369	0.384606006	4.049409899	5.13E-05	0.00076694
LOC_Os09g28100	682.7069858	1.219118318	0.301066668	4.049330093	5.14E-05	0.00076694
LOC_Os11g12590	257.6301405	-1.508842959	0.372620014	-4.049280511	5.14E-05	0.00076694
LOC_Os06g35520	647.5903901	-2.477453195	0.611895913	-4.048814743	5.15E-05	0.000767451
LOC_Os06g01950	260.3179662	2.40373175	0.593693572	4.048775099	5.15E-05	0.000767451
LOC_Os06g35700	161.5436997	-4.627460515	1.142931543	-4.048764373	5.15E-05	0.000767451
LOC_Os01g62950	139.451281	-2.16949847	0.535900926	-4.048320065	5.16E-05	0.000768516
LOC_Os05g45920	1311.593409	2.083785424	0.514824044	4.047568189	5.18E-05	0.000770593
LOC_Os11g43600	2494.100087	1.463500244	0.361649702	4.04673427	5.19E-05	0.000772947
LOC_Os08g38990	1054.801295	1.587517105	0.392322098	4.046463637	5.20E-05	0.000773445
LOC_Os03g34310	249.2762076	1.323164623	0.327016188	4.046174693	5.21E-05	0.000774004
LOC_Os10g21308	71.39509162	1.788572532	0.442158387	4.045094667	5.23E-05	0.000777184
LOC_Os05g30500	1054.446304	-1.478148475	0.365432324	-4.044930837	5.23E-05	0.000777331
LOC_Os01g51040	190.2125721	-2.955817815	0.730781873	-4.044733354	5.24E-05	0.000777589
LOC_Os10g27450	254.6861455	1.230272359	0.304179615	4.044558867	5.24E-05	0.000777772
LOC_Os11g37130	5925.080203	1.317036067	0.325684114	4.043906385	5.26E-05	0.000779543
LOC_Os01g63310	64.60599736	-4.864389847	1.203394349	-4.042224272	5.29E-05	0.000784758
LOC_Os08g38600	86.28319769	-3.688784155	0.912621842	-4.04196348	5.30E-05	0.000785232
LOC_Os07g12160	380.9983253	1.824897725	0.451517487	4.041698886	5.31E-05	0.000785718
LOC_Os03g13640	310.7223163	1.53695528	0.380315183	4.041267209	5.32E-05	0.000786583
LOC_Os08g34030	23.85485724	-2.600745281	0.6435573	-4.041202364	5.32E-05	0.000786583
LOC_Os12g15680	513.1370264	-4.692793915	1.161522665	-4.040208647	5.34E-05	0.000789522
LOC_Os02g11040	138.7361951	-4.379719002	1.084597227	-4.038106399	5.39E-05	0.000796225
LOC_Os06g14460	44.38011484	-3.215886644	0.796447289	-4.037789679	5.40E-05	0.000796896
LOC_Os03g09060	1449.607912	1.580447175	0.391587604	4.035998991	5.44E-05	0.000802185
LOC_Os09g24260	1077.56124	-1.168974358	0.289677327	-4.035436154	5.45E-05	0.000803574
LOC_Os02g39360	290.5650722	1.256633976	0.311406081	4.035354652	5.45E-05	0.000803574
LOC_Os11g35860	24.11619621	3.524326239	0.873427577	4.035052625	5.46E-05	0.000804201
LOC_Os07g23380	102.2434066	-2.834325186	0.702522917	-4.034494983	5.47E-05	0.000805706
LOC_Os03g39432	98.75755623	-2.509078296	0.622091978	-4.033291512	5.50E-05	0.000809435
LOC_Os12g38770	358.5593437	-5.085224307	1.261385105	-4.031460565	5.54E-05	0.000815356
LOC_Os10g38360	1754.919537	-4.334305477	1.075209964	-4.031124732	5.55E-05	0.000816109
LOC_Os03g15750	185.4266435	-1.104037675	0.273991292	-4.029462646	5.59E-05	0.000821486
LOC_Os06g43800	196.8438157	1.955474614	0.485342442	4.029061636	5.60E-05	0.000822473
LOC_Os04g30750	14.58527948	3.945740084	0.979557225	4.028085324	5.62E-05	0.000825478
LOC_Os07g47490	308.1206295	-1.825967963	0.453357653	-4.027654437	5.63E-05	0.000826575
LOC_Os02g35530	350.6948372	3.608478182	0.896059136	4.027053612	5.65E-05	0.000828271
LOC_Os03g50270	2821.374979	1.537804992	0.381880185	4.026930569	5.65E-05	0.000828287
LOC_Os02g46910	940.5024842	-2.052483734	0.509799378	-4.026061665	5.67E-05	0.000830609
LOC_Os03g17580	405.5711251	1.783699545	0.443060051	4.025864082	5.68E-05	0.000830795
LOC_Os07g36830	7.803406547	6.289937764	1.56255979	4.025406134	5.69E-05	0.000831995
LOC_Os05g41800	167.9217362	2.126986851	0.52853443	4.02431087	5.71E-05	0.000835456
LOC_Os10g36520	54.17571728	3.642641856	0.905193005	4.02416041	5.72E-05	0.000835571
LOC_Os12g43620	349.6546475	-2.041385881	0.507302932	-4.023997794	5.72E-05	0.000835728
LOC_Os02g47020	31364.00894	1.767628146	0.439362943	4.023161661	5.74E-05	0.000838281
LOC_Os08g24390	1432.011894	1.681158081	0.41796446	4.022251277	5.76E-05	0.000840843
LOC_Os01g47450	787.5394531	1.429861873	0.355491867	4.022206986	5.77E-05	0.000840843
LOC_Os04g29580	86.50937087	-1.537375049	0.382364013	-4.020710618	5.80E-05	0.000845355
LOC_Os01g74200	66.36914592	-1.551096488	0.385864638	-4.019794345	5.82E-05	0.000848225
LOC_Os04g01250	1315.518625	-1.134225589	0.282205754	-4.019144087	5.84E-05	0.000850144
LOC_Os10g20310	511.3689264	1.169244158	0.290989061	4.018172206	5.87E-05	0.00085323
LOC_Os01g06560	73.91333065	-5.534546962	1.377492415	-4.01784206	5.87E-05	0.000853777
LOC_Os03g10450	227.5129848	1.686138695	0.419668664	4.017785551	5.87E-05	0.000853777
LOC_Os02g02390	5061.113376	1.466128063	0.364959385	4.01723623	5.89E-05	0.000855041
LOC_Os09g07570	1927.579979	1.485629346	0.36983587	4.016996367	5.89E-05	0.000855041
LOC_Os01g62440	2308.413171	1.166608181	0.290420191	4.016966511	5.90E-05	0.000855041
LOC_Os07g36090	11758.44863	1.289428574	0.321030886	4.016524986	5.91E-05	0.000856216
LOC_Os01g44069	541.4305069	-2.492851963	0.620706585	-4.016151951	5.92E-05	0.000856718
LOC_Os06g38900	103.8237586	1.560847039	0.388707888	4.015475594	5.93E-05	0.000858752
LOC_Os01g02020	2903.227297	-1.556081171	0.387545335	4.015223588	5.94E-05	0.000859242
LOC_Os10g38196	32.01105113	1.96501051	0.489406585	4.015088006	5.94E-05	0.000859309
LOC_Os12g10184	661.70305	1.201311569	0.299213384	4.014899178	5.95E-05	0.00085957
LOC_Os03g06630	876.5048872	1.929238378	0.480652426	4.013790994	5.98E-05	0.000862761
LOC_Os03g61220	11975.91725	1.850503303	0.461270501	4.011752973	6.03E-05	0.000868951
LOC_Os02g35620	10685.80068	1.387582226	0.345897662	4.01153977	6.03E-05	0.000869305
LOC_Os12g38640	6995.687281	1.592429426	0.397029761	4.010856575	6.05E-05	0.000870962
LOC_Os12g12115	1035.842123	1.935645711	0.482741976	4.009690075	6.08E-05	0.000874031
LOC_Os07g03600	976.6010838	-5.762835589	1.437232315	-4.009675769	6.08E-05	0.000874031
LOC_Os07g01904	570.6228501	-1.078543364	0.269014438	-4.009239703	6.09E-05	0.000875214
LOC_Os09g25440	16.05581359	-3.994341364	0.99644011	-4.008611581	6.11E-05	0.000876757
LOC_Os01g52750	204.7865281	1.43406488	0.357747894	4.008590696	6.11E-05	0.000876757
LOC_Os04g59040	390.3744228	-1.405065985	0.350545519	-4.008226921	6.12E-05	0.000877675
LOC_Os12g32280	689.5995378	1.594396873	0.397871653	4.007314573	6.14E-05	0.000879933
LOC_Os12g43340	54.10316309	3.077231969	0.76791721	4.00724444	6.14E-05	0.000879933
LOC_Os07g49310	1279.568408	2.732452243	0.681893418	4.007154449	6.15E-05	0.000879933
LOC_Os09g36040	4069.189228	1.874498662	0.467819163	4.006887297	6.15E-05	0.000880495
LOC_Os02g57280	13827.31783	1.250583565	0.312130094	4.006610027	6.16E-05	0.000881096
LOC_Os08g40160	1031.290684	1.751290325	0.437198936	4.005705826	6.18E-05	0.000884039
LOC_Os05g42270	98.4338293	-2.425428222	0.605819288	-4.003550679	6.24E-05	0.000891259
LOC_Os06g46410	1937.292063	-1.133798154	0.283316854	-4.001873302	6.28E-05	0.000897162
LOC_Os04g55050	1662.647988	1.443583667	0.360822682	4.000811862	6.31E-05	0.000900319
LOC_Os03g63560	605.4242213	1.564940313	0.39115586	4.000810097	6.31E-05	0.000900319
LOC_Os05g37350	906.2111051	1.22961633	0.307437262	3.999568314	6.35E-05	0.000904613
LOC_Os03g53920	543.2424016	-2.56755266	0.642037076	-3.999072261	6.36E-05	0.000905937
LOC_Os07g35660	20.51020846	-3.610889243	0.902950245	-3.998990267	6.36E-05	0.000905937
LOC_Os01g07480	77.27803256	-3.647484198	0.912173814	-3.99867234	6.37E-05	0.000906711
LOC_Os03g02020	939.2447808	1.940732085	0.485433416	3.997936734	6.39E-05	0.000909087
LOC_Os02g01440	4956.793038	1.249858552	0.312637814	3.997784329	6.39E-05	0.000909228
LOC_Os11g35090	250.313816	-1.831446884	0.458212741	-3.996935742	6.42E-05	0.000912047
LOC_Os09g24460	680.3868449	1.453381188	0.363790655	3.995103135	6.47E-05	0.000918233
LOC_Os04g13220	1586.874574	-1.941726905	0.486189691	-3.993764044	6.50E-05	0.000922987
LOC_Os04g34460	1764.398643	2.145187375	0.537223854	3.993097772	6.52E-05	0.000925134
LOC_Os04g47720	25.77883866	-3.455252515	0.865477843	-3.992306151	6.54E-05	0.000927632
LOC_Os10g09990	350.1855604	1.617678	0.405206871	3.992227465	6.55E-05	0.000927632
LOC_Os05g12040	25.49095544	-8.213422743	2.058024336	-3.990925958	6.58E-05	0.000932139
LOC_Os04g57440	1448.741973	-2.164307974	0.542317909	-3.990847322	6.58E-05	0.000932139
LOC_Os02g15120	381.716617	1.612146396	0.404004139	3.990420494	6.60E-05	0.000933243
LOC_Os07g12340	1047.932646	-2.336706387	0.585591397	-3.990335921	6.60E-05	0.000933243
LOC_Os08g41090	1551.162492	1.671194343	0.418844637	3.990010131	6.61E-05	0.000934072
LOC_Os07g49070	85.55801093	-2.552604696	0.639866037	-3.989279865	6.63E-05	0.000936497
LOC_Os02g50050	234.7306908	1.899020129	0.476048304	3.989133275	6.63E-05	0.000936621
LOC_Os09g37940	17.46121808	-4.73295913	1.186533392	-3.988896697	6.64E-05	0.000937101
LOC_Os08g42480	64.74077623	1.696217199	0.425387676	3.987462014	6.68E-05	0.00094187
LOC_Os02g47120	4844.6165	1.277726321	0.32045765	3.987192445	6.69E-05	0.000942483
LOC_Os08g25900	1939.337305	1.713504592	0.42978439	3.986893504	6.69E-05	0.000943214
LOC_Os01g70520	1759.686403	2.412747778	0.605241852	3.986419266	6.71E-05	0.000944186
LOC_Os08g25624	363.7502501	1.546024006	0.387842265	3.986218482	6.71E-05	0.000944528
LOC_Os03g04220	1809.891339	-2.943197395	0.738368511	-3.986081953	6.72E-05	0.000944615
LOC_Os01g17150	2695.377895	1.915634216	0.480635046	3.985631573	6.73E-05	0.000945951
LOC_Os01g60730	407.3401808	1.637496247	0.410903139	3.985114958	6.74E-05	0.000947554
LOC_Os04g39940	8.860060049	-6.700509478	1.68184381	-3.984026006	6.78E-05	0.000951449
LOC_Os05g50380	1440.680252	-2.255455689	0.566184927	-3.983602497	6.79E-05	0.000952688
LOC_Os08g26720	70.94242737	-3.119402014	0.783351855	-3.982121181	6.83E-05	0.000958184
LOC_Os08g44320	745.3939688	1.816390899	0.456211805	3.981464047	6.85E-05	0.000960126
LOC_Os09g13570	5204.792532	1.027041371	0.257959143	3.981411008	6.85E-05	0.000960126
LOC_Os04g09670	10.72171	-4.030441102	1.012381165	-3.98114983	6.86E-05	0.000960719
LOC_Os11g23790	2770.371002	1.735669416	0.436013312	3.980771612	6.87E-05	0.000961786
LOC_Os05g46510	738.6145733	-2.378518746	0.597551548	-3.980441108	6.88E-05	0.000962661
LOC_Os11g01140	6537.00406	1.035476602	0.260167647	3.980036006	6.89E-05	0.000963839
LOC_Os02g01140	2666.632554	1.940585616	0.487894156	3.977472554	6.97E-05	0.000973692
LOC_Os01g34870	157.4998039	-1.784786297	0.448733155	-3.977388962	6.97E-05	0.000973692
[truncated: 3,355 more rows]
