# Supplementary material for: Unveiling the mechanism of broad‐spectrum blast resistance in rice: The collaborative role of transcription factor OsGRAS30 and histone deacetylase OsHDAC1
Source: Plant Biotechnol J. 2024 Jan 31;22(6):1740–56. doi: 10.1111/pbi.14299 (PMC11123394; doi:10.1111/pbi.14299)
Supplement: Supplementary file 5 — Dataset S4 GO pathways of downregulated DEGS in OsHDAC1 Ri2 plants vs WT plants. [file PBI-22-1740-s006.xls]

id	Term	Category	ListHits	p-value	Enrichment_score	geneID
GO:0009058	biosynthetic process	biological_process	38	0.041599256	1.319397909	LOC_Os01g21590;LOC_Os01g32770;LOC_Os01g46380;LOC_Os01g46970;LOC_Os01g60020;LOC_Os01g66940;LOC_Os01g70890;LOC_Os10g31950;LOC_Os01g69080;LOC_Os11g06650;LOC_Os11g18366;LOC_Os11g47870;LOC_Os11g47890;LOC_Os12g05680;LOC_Os12g06480;LOC_Os03g03034;LOC_Os03g28330;LOC_Os03g31430;LOC_Os03g41390;LOC_Os04g20280;LOC_Os04g38740;LOC_Os04g39570;LOC_Os04g44640;LOC_Os04g56850;LOC_Os05g09480;LOC_Os05g10670;LOC_Os05g…
GO:0030154	cell differentiation	biological_process	7	0.042717304	2.182969817	LOC_Os01g55520;LOC_Os01g73310;LOC_Os11g13990;LOC_Os04g20280;LOC_Os04g38740;LOC_Os06g01890;LOC_Os08g31580
GO:0006091	generation of precursor metabolites and energy	biological_process	5	0.048790642	2.530842124	LOC_Os01g66940;LOC_Os11g10480;LOC_Os02g07260;LOC_Os02g42000;LOC_Os06g13810
GO:0008152	metabolic process	biological_process	54	0.052722031	1.217847811	LOC_Os01g02020;LOC_Os01g11340;LOC_Os01g11570;LOC_Os01g41160;LOC_Os01g43774;LOC_Os01g46380;LOC_Os01g55520;LOC_Os01g66940;LOC_Os10g08540;LOC_Os10g31950;LOC_Os10g38360;LOC_Os11g10480;LOC_Os11g13990;LOC_Os12g11930;LOC_Os12g43970;LOC_Os02g07260;LOC_Os02g13510;LOC_Os02g32060;LOC_Os02g46650;LOC_Os02g46910;LOC_Os03g03034;LOC_Os03g06290;LOC_Os03g14950;LOC_Os03g28330;LOC_Os03g29410;LOC_Os03g30470;LOC_Os04g…
GO:0006629	lipid metabolic process	biological_process	9	0.139302595	1.521588534	LOC_Os01g11570;LOC_Os01g67420;LOC_Os10g31950;LOC_Os11g18366;LOC_Os03g14950;LOC_Os03g31430;LOC_Os04g20280;LOC_Os04g32080;LOC_Os07g18120
GO:0015979	photosynthesis	biological_process	3	0.165180886	2.144155516	LOC_Os02g42000;LOC_Os06g13810;LOC_Os08g08840
GO:0009719	response to endogenous stimulus	biological_process	12	0.182386189	1.345692216	LOC_Os01g46970;LOC_Os01g73310;LOC_Os10g31950;LOC_Os02g46680;LOC_Os03g30470;LOC_Os04g32080;LOC_Os04g56850;LOC_Os05g09480;LOC_Os06g01890;LOC_Os06g04960;LOC_Os06g39240;LOC_Os08g31580
GO:0006950	response to stress	biological_process	26	0.18650919	1.198384917	LOC_Os01g73310;LOC_Os10g30150;LOC_Os10g31950;LOC_Os11g10480;LOC_Os11g10550;LOC_Os11g45620;LOC_Os12g11930;LOC_Os02g06130;LOC_Os03g16040;LOC_Os03g29410;LOC_Os03g30470;LOC_Os03g45960;LOC_Os04g39100;LOC_Os05g10670;LOC_Os05g37970;LOC_Os06g01890;LOC_Os06g04960;LOC_Os06g06450;LOC_Os06g13560;LOC_Os06g39240;LOC_Os06g43320;LOC_Os06g48030;LOC_Os07g09060;LOC_Os08g29854;LOC_Os08g31580;LOC_Os09g21510
GO:0009607	response to biotic stimulus	biological_process	9	0.199324668	1.392904002	LOC_Os01g40570;LOC_Os03g03034;LOC_Os03g29410;LOC_Os03g30470;LOC_Os03g31430;LOC_Os03g45960;LOC_Os06g13560;LOC_Os06g43320;LOC_Os08g08840
GO:0007165	signal transduction	biological_process	11	0.263470191	1.25295727	LOC_Os10g31950;LOC_Os11g26130;LOC_Os12g11930;LOC_Os02g06130;LOC_Os02g42590;LOC_Os02g46680;LOC_Os03g30470;LOC_Os06g39240;LOC_Os08g31580;LOC_Os09g19136;LOC_Os09g21510
GO:0005777	peroxisome	cellular_component	4	0.028352176	3.487526948	LOC_Os10g31950;LOC_Os03g06290;LOC_Os04g57850;LOC_Os06g03660
GO:0005886	plasma membrane	cellular_component	24	0.118046432	1.285114432	LOC_Os01g12690;LOC_Os01g40570;LOC_Os01g66940;LOC_Os01g73310;LOC_Os11g10480;LOC_Os11g13990;LOC_Os11g26130;LOC_Os02g07260;LOC_Os02g13510;LOC_Os02g42590;LOC_Os02g46680;LOC_Os03g05460;LOC_Os03g28330;LOC_Os04g30240;LOC_Os04g51950;LOC_Os05g10670;LOC_Os05g27820;LOC_Os05g37970;LOC_Os06g01490;LOC_Os06g09450;LOC_Os06g36270;LOC_Os07g35740;LOC_Os08g29854;LOC_Os09g18159
GO:0005576	extracellular region	cellular_component	6	0.118950653	1.797079983	LOC_Os01g46380;LOC_Os11g26130;LOC_Os02g07260;LOC_Os02g32980;LOC_Os06g01490;LOC_Os07g03740
GO:0005575	cellular_component	cellular_component	38	0.140596009	1.184597089	LOC_Os01g02020;LOC_Os01g11570;LOC_Os01g13530;LOC_Os01g32770;LOC_Os01g41160;LOC_Os01g52100;LOC_Os01g73310;LOC_Os10g30150;LOC_Os11g09130;LOC_Os11g47870;LOC_Os11g47890;LOC_Os12g06480;LOC_Os12g36910;LOC_Os02g06130;LOC_Os02g07260;LOC_Os03g02300;LOC_Os03g03034;LOC_Os03g09200;LOC_Os03g19200;LOC_Os03g27760;LOC_Os03g29410;LOC_Os03g31430;LOC_Os04g08450;LOC_Os05g16640;LOC_Os05g30750;LOC_Os05g33940;LOC_Os05g…
GO:0005730	nucleolus	cellular_component	4	0.175039783	1.83503484	LOC_Os01g73310;LOC_Os10g31950;LOC_Os05g48860;LOC_Os06g39240
GO:0005829	cytosol	cellular_component	17	0.211784939	1.2378662	LOC_Os01g46970;LOC_Os01g66940;LOC_Os01g73310;LOC_Os11g04070;LOC_Os11g06650;LOC_Os11g10480;LOC_Os12g43970;LOC_Os02g07260;LOC_Os03g28330;LOC_Os03g30470;LOC_Os04g20280;LOC_Os05g45090;LOC_Os06g09450;LOC_Os06g13810;LOC_Os07g18120;LOC_Os08g23150;LOC_Os08g25140
GO:0005773	vacuole	cellular_component	10	0.219384534	1.332235294	LOC_Os01g38359;LOC_Os01g40570;LOC_Os10g31950;LOC_Os11g18366;LOC_Os02g07260;LOC_Os03g28330;LOC_Os03g30470;LOC_Os06g01490;LOC_Os06g09450;LOC_Os08g08840
GO:0005618	cell wall	cellular_component	6	0.501166635	1.059572079	LOC_Os01g46380;LOC_Os01g73310;LOC_Os03g06290;LOC_Os05g30750;LOC_Os06g01490;LOC_Os06g13810
GO:0005783	endoplasmic reticulum	cellular_component	3	0.659159773	0.888947038	LOC_Os03g05520;LOC_Os04g20280;LOC_Os05g30750
GO:0005737	cytoplasm	cellular_component	6	0.664702503	0.896122395	LOC_Os01g55520;LOC_Os10g38360;LOC_Os03g06290;LOC_Os04g17660;LOC_Os06g01890;LOC_Os06g04960
GO:0003700	sequence-specific DNA binding transcription factor activity	molecular_function	18	0.020012254	1.690653927	LOC_Os01g21590;LOC_Os01g46970;LOC_Os01g60020;LOC_Os01g70890;LOC_Os11g47870;LOC_Os11g47890;LOC_Os12g05680;LOC_Os03g41390;LOC_Os04g38740;LOC_Os04g39570;LOC_Os04g56850;LOC_Os05g09480;LOC_Os05g10670;LOC_Os05g38460;LOC_Os06g01890;LOC_Os06g04960;LOC_Os06g39240;LOC_Os08g31580
GO:0019825	oxygen binding	molecular_function	5	0.05752407	2.413469736	LOC_Os01g11340;LOC_Os01g43774;LOC_Os10g08540;LOC_Os05g33600;LOC_Os06g43320
GO:0016301	kinase activity	molecular_function	17	0.098121	1.402874133	LOC_Os01g66940;LOC_Os11g09130;LOC_Os11g26130;LOC_Os12g11930;LOC_Os12g39830;LOC_Os02g06130;LOC_Os02g07260;LOC_Os02g13510;LOC_Os03g29410;LOC_Os04g30240;LOC_Os04g51950;LOC_Os06g13810;LOC_Os06g36270;LOC_Os07g35740;LOC_Os09g18159;LOC_Os09g19136;LOC_Os09g21510
GO:0004871	signal transducer activity	molecular_function	4	0.102447385	2.258025922	LOC_Os11g26130;LOC_Os02g06130;LOC_Os02g42590;LOC_Os09g21510
GO:0003824	catalytic activity	molecular_function	26	0.215275082	1.174970069	LOC_Os01g02020;LOC_Os01g11340;LOC_Os01g38359;LOC_Os01g41160;LOC_Os01g43774;LOC_Os01g46380;LOC_Os10g08540;LOC_Os11g10480;LOC_Os11g14170;LOC_Os11g18366;LOC_Os12g43970;LOC_Os02g34410;LOC_Os03g03034;LOC_Os03g31430;LOC_Os04g20280;LOC_Os04g32080;LOC_Os04g39100;LOC_Os04g57850;LOC_Os05g33600;LOC_Os05g39320;LOC_Os06g01490;LOC_Os06g43320;LOC_Os06g48030;LOC_Os07g09060;LOC_Os07g18120;LOC_Os08g23150
GO:0003677	DNA binding	molecular_function	12	0.238329336	1.267990445	LOC_Os01g46970;LOC_Os11g06650;LOC_Os11g13990;LOC_Os12g05680;LOC_Os12g06480;LOC_Os04g38740;LOC_Os04g56850;LOC_Os05g38460;LOC_Os06g04960;LOC_Os06g39240;LOC_Os08g30900;LOC_Os08g31580
GO:0016740	transferase activity	molecular_function	14	0.272237028	1.205486952	LOC_Os01g02020;LOC_Os10g31950;LOC_Os10g38360;LOC_Os11g13990;LOC_Os02g46910;LOC_Os03g28330;LOC_Os04g17660;LOC_Os05g39320;LOC_Os05g45090;LOC_Os06g09450;LOC_Os06g13560;LOC_Os06g39080;LOC_Os07g42160;LOC_Os08g30900
GO:0004872	receptor activity	molecular_function	2	0.283056604	1.903193277	LOC_Os11g26130;LOC_Os02g06130
GO:0005488	binding	molecular_function	25	0.340215788	1.097031698	LOC_Os01g11520;LOC_Os01g16950;LOC_Os01g38359;LOC_Os01g43774;LOC_Os01g46380;LOC_Os10g08540;LOC_Os10g42610;LOC_Os12g06480;LOC_Os02g06130;LOC_Os02g32980;LOC_Os02g34410;LOC_Os02g52540;LOC_Os03g19200;LOC_Os03g41390;LOC_Os04g30240;LOC_Os05g32350;LOC_Os05g33600;LOC_Os05g39320;LOC_Os05g48580;LOC_Os06g01490;LOC_Os06g06450;LOC_Os06g48030;LOC_Os07g09060;LOC_Os07g31650;LOC_Os08g23150
GO:0016787	hydrolase activity	molecular_function	18	0.443828714	1.053983619	LOC_Os01g11570;LOC_Os01g67420;LOC_Os11g14170;LOC_Os12g43970;LOC_Os02g32060;LOC_Os02g46650;LOC_Os02g46680;LOC_Os02g46910;LOC_Os03g06290;LOC_Os03g30470;LOC_Os04g20280;LOC_Os04g39100;LOC_Os05g33940;LOC_Os05g48860;LOC_Os06g14540;LOC_Os07g23944;LOC_Os07g42994;LOC_Os08g25140
