# Supplementary material for: Unveiling the mechanism of broad‐spectrum blast resistance in rice: The collaborative role of transcription factor OsGRAS30 and histone deacetylase OsHDAC1
Source: Plant Biotechnol J. 2024 Jan 31;22(6):1740–56. doi: 10.1111/pbi.14299 (PMC11123394; doi:10.1111/pbi.14299)
Supplement: Supplementary file 6 — Dataset S5 KEGG pathways of downregulated DEGS in OsHDAC1 Ri2 plants vs WT plants. [file PBI-22-1740-s004.xls]

id	Term	Classification_level1	Classification_level2	ListHits	p-value	Enrichment_score	geneID	hyperlink_only_excel
osa00280	Valine, leucine and isoleucine degradation	Metabolism	Amino acid metabolism	3	0.002513906	10.85958254	LOC_Os01g02020;LOC_Os10g31950;LOC_Os07g09060	osa00280
osa00071	Fatty acid degradation	Metabolism	Lipid metabolism	3	0.00345549	9.716468591	LOC_Os01g02020;LOC_Os10g31950;LOC_Os01g69080	osa00071
osa00592	alpha-Linolenic acid metabolism	Metabolism	Lipid metabolism	3	0.004796101	8.653729839	LOC_Os10g31950;LOC_Os11g10480;LOC_Os11g46300	osa00592
osa00010	Glycolysis / Gluconeogenesis	Metabolism	Carbohydrate metabolism	4	0.010726845	4.55834329	LOC_Os11g10480;LOC_Os02g07260;LOC_Os05g39320;LOC_Os06g13810	osa00010
osa01040	Biosynthesis of unsaturated fatty acids	Metabolism	Lipid metabolism	2	0.018579251	9.467328371	LOC_Os10g31950;LOC_Os04g20280	osa01040
osa00500	Starch and sucrose metabolism	Metabolism	Carbohydrate metabolism	4	0.01967917	3.806451613	LOC_Os01g66940;LOC_Os03g28330;LOC_Os06g09450;LOC_Os06g14540	osa00500
osa00051	Fructose and mannose metabolism	Metabolism	Carbohydrate metabolism	2	0.064650944	4.795140344	LOC_Os01g66940;LOC_Os06g13810	osa00051
osa04075	Plant hormone signal transduction	Environmental Information Processing	Signal transduction	4	0.069983608	2.537634409	LOC_Os12g05680;LOC_Os04g56850;LOC_Os05g09480;LOC_Os03g03034	osa04075
osa00909	Sesquiterpenoid and triterpenoid biosynthesis	Metabolism	Metabolism of terpenoids and polyketides	1	0.088318468	10.85958254	LOC_Os11g18366	osa00909
osa00290	Valine, leucine and isoleucine biosynthesis	Metabolism	Amino acid metabolism	1	0.112824602	8.391495601	LOC_Os01g46380	osa00290
osa00620	Pyruvate metabolism	Metabolism	Carbohydrate metabolism	2	0.117064596	3.38739272	LOC_Os01g02020;LOC_Os11g10480	osa00620
osa00640	Propanoate metabolism	Metabolism	Carbohydrate metabolism	1	0.15993884	5.769153226	LOC_Os07g09060	osa00640
osa00650	Butanoate metabolism	Metabolism	Carbohydrate metabolism	1	0.164514819	5.594330401	LOC_Os01g02020	osa00650
osa00906	Carotenoid biosynthesis	Metabolism	Metabolism of terpenoids and polyketides	1	0.182578697	4.989537925	LOC_Os07g18120	osa00906
osa02010	ABC transporters	Environmental Information Processing	Membrane transport	1	0.187035268	4.858234295	LOC_Os02g46680	osa02010
osa00310	Lysine degradation	Metabolism	Amino acid metabolism	1	0.200264354	4.502753737	LOC_Os01g02020	osa00310
osa00100	Steroid biosynthesis	Metabolism	Lipid metabolism	1	0.208967749	4.293323331	LOC_Os01g11340	osa00100
osa00770	Pantothenate and CoA biosynthesis	Metabolism	Metabolism of cofactors and vitamins	1	0.213285002	4.195747801	LOC_Os01g46380	osa00770
osa00350	Tyrosine metabolism	Metabolism	Amino acid metabolism	1	0.24287368	3.619860848	LOC_Os11g10480	osa00350
osa00410	beta-Alanine metabolism	Metabolism	Metabolism of other amino acids	1	0.24287368	3.619860848	LOC_Os07g09060	osa00410
