# Supplementary material for: Unveiling the mechanism of broad‐spectrum blast resistance in rice: The collaborative role of transcription factor OsGRAS30 and histone deacetylase OsHDAC1
Source: Plant Biotechnol J. 2024 Jan 31;22(6):1740–56. doi: 10.1111/pbi.14299 (PMC11123394; doi:10.1111/pbi.14299)
Supplement: Supplementary file 7 — Dataset S6 GO pathways of upregulated DEGS in OsHDAC1 Ri2 plants vs WT plants. [file PBI-22-1740-s007.xls]

id	Term	Category	ListHits	p-value	Enrichment_score	geneID
GO:0015979	photosynthesis	biological_process	12	5.69E-09	9.508863594	LOC_Os10g32300;LOC_Os12g37710;LOC_Os12g42210;LOC_Os02g51470;LOC_Os03g29810;LOC_Os03g57840;LOC_Os04g52520;LOC_Os07g08030;LOC_Os07g33910;LOC_Os07g33954;LOC_Os08g29370;LOC_Os08g41460
GO:0006091	generation of precursor metabolites and energy	biological_process	8	0.000440532	4.489493855	LOC_Os10g32300;LOC_Os12g42210;LOC_Os02g51470;LOC_Os03g48040;LOC_Os03g57840;LOC_Os08g19140;LOC_Os08g29370;LOC_Os08g41460
GO:0009606	tropism	biological_process	4	0.001136683	8.791925466	LOC_Os11g01140;LOC_Os12g01140;LOC_Os03g57840;LOC_Os04g23890
GO:0009607	response to biotic stimulus	biological_process	15	0.032272238	1.887485857	LOC_Os10g07978;LOC_Os01g47330;LOC_Os11g44960;LOC_Os11g05690;LOC_Os02g33450;LOC_Os06g49360;LOC_Os02g51470;LOC_Os04g47770;LOC_Os05g37640;LOC_Os07g04730;LOC_Os11g11810;LOC_Os07g08030;LOC_Os07g33910;LOC_Os07g33954;LOC_Os08g29370
GO:0016043	cellular component organization	biological_process	13	0.051164762	1.655307346	LOC_Os01g56350;LOC_Os01g62440;LOC_Os10g32300;LOC_Os11g01140;LOC_Os12g01140;LOC_Os03g29810;LOC_Os03g57840;LOC_Os04g23890;LOC_Os04g52520;LOC_Os06g44840;LOC_Os08g15460;LOC_Os08g29370;LOC_Os09g17870
GO:0006412	translation	biological_process	7	0.069823659	1.946405186	LOC_Os01g03020;LOC_Os01g31610;LOC_Os01g47330;LOC_Os02g15900;LOC_Os03g34040;LOC_Os03g63950;LOC_Os04g38750
GO:0006810	transport	biological_process	18	0.088789812	1.404033725	LOC_Os01g31870;LOC_Os01g48800;LOC_Os01g50860;LOC_Os11g01140;LOC_Os11g05690;LOC_Os12g01140;LOC_Os02g13150;LOC_Os02g13170;LOC_Os02g51470;LOC_Os03g43114;LOC_Os04g23890;LOC_Os05g27100;LOC_Os06g44840;LOC_Os07g33910;LOC_Os07g33954;LOC_Os08g15460;LOC_Os09g02214;LOC_Os09g23110
GO:0009790	embryo development	biological_process	6	0.091822513	1.933302982	LOC_Os01g03020;LOC_Os01g31610;LOC_Os01g62440;LOC_Os12g29990;LOC_Os06g26234;LOC_Os09g29130
GO:0019725	cellular homeostasis	biological_process	3	0.142902547	2.298304167	LOC_Os01g31870;LOC_Os10g20310;LOC_Os05g11320
GO:0006139	nucleobase, nucleoside, nucleotide and nucleic acid metabolic process	biological_process	24	0.160829393	1.232924439	LOC_Os01g03020;LOC_Os01g31610;LOC_Os01g37050;LOC_Os01g45370;LOC_Os01g53220;LOC_Os01g56350;LOC_Os01g62440;LOC_Os01g65260;LOC_Os10g41640;LOC_Os02g45120;LOC_Os02g49440;LOC_Os03g16430;LOC_Os03g40710;LOC_Os03g55164;LOC_Os03g58100;LOC_Os04g20990;LOC_Os04g39410;LOC_Os04g52520;LOC_Os05g37640;LOC_Os08g19140;LOC_Os09g01620;LOC_Os09g17870;LOC_Os09g24820;LOC_Os09g29130
GO:0009536	plastid	cellular_component	65	1.73E-22	3.613664035	LOC_Os01g03020;LOC_Os01g13570;LOC_Os01g31610;LOC_Os01g43390;LOC_Os01g47330;LOC_Os01g48500;LOC_Os01g50860;LOC_Os01g56350;LOC_Os01g62440;LOC_Os01g65260;LOC_Os01g66360;LOC_Os01g70460;LOC_Os01g73680;LOC_Os10g32300;LOC_Os10g36860;LOC_Os11g04490;LOC_Os12g08730;LOC_Os12g13460;LOC_Os12g37710;LOC_Os12g42210;LOC_Os02g07250;LOC_Os02g15900;LOC_Os02g17330;LOC_Os02g33450;LOC_Os02g38820;LOC_Os02g42290;LOC_Os02g…
GO:0009579	thylakoid	cellular_component	20	2.62E-11	6.605740064	LOC_Os01g47330;LOC_Os01g50860;LOC_Os01g70460;LOC_Os10g32300;LOC_Os12g08730;LOC_Os12g37710;LOC_Os12g42210;LOC_Os02g42290;LOC_Os02g51470;LOC_Os03g20100;LOC_Os03g29810;LOC_Os03g34040;LOC_Os04g38750;LOC_Os05g27100;LOC_Os07g08030;LOC_Os07g09800;LOC_Os08g19140;LOC_Os08g29370;LOC_Os08g36140;LOC_Os08g41460
GO:0016020	membrane	cellular_component	32	0.004764034	1.586512866	LOC_Os01g47330;LOC_Os01g48800;LOC_Os01g50860;LOC_Os10g14920;LOC_Os10g32300;LOC_Os11g05690;LOC_Os12g08730;LOC_Os12g29990;LOC_Os12g37710;LOC_Os02g13170;LOC_Os02g42290;LOC_Os02g47600;LOC_Os02g51470;LOC_Os03g20100;LOC_Os03g34040;LOC_Os03g57840;LOC_Os04g23890;LOC_Os04g38750;LOC_Os05g27100;LOC_Os05g51420;LOC_Os07g08030;LOC_Os07g09800;LOC_Os07g33910;LOC_Os07g33954;LOC_Os08g15460;LOC_Os08g19140;LOC_Os08g…
GO:0005739	mitochondrion	cellular_component	10	0.087891978	1.631010908	LOC_Os01g03020;LOC_Os01g31610;LOC_Os01g62440;LOC_Os12g29990;LOC_Os02g13170;LOC_Os02g42290;LOC_Os06g36840;LOC_Os06g41990;LOC_Os07g25410;LOC_Os09g23110
GO:0005840	ribosome	cellular_component	4	0.258110517	1.551516259	LOC_Os01g47330;LOC_Os02g15900;LOC_Os03g34040;LOC_Os03g63950
GO:0005773	vacuole	cellular_component	8	0.366084613	1.181634783	LOC_Os01g73680;LOC_Os11g01140;LOC_Os12g01140;LOC_Os02g13170;LOC_Os05g26954;LOC_Os05g51420;LOC_Os07g33910;LOC_Os07g33954
GO:0005737	cytoplasm	cellular_component	7	0.400088845	1.159114837	LOC_Os01g37050;LOC_Os01g45370;LOC_Os11g01140;LOC_Os12g01140;LOC_Os12g31000;LOC_Os02g45120;LOC_Os02g47600
GO:0005794	Golgi apparatus	cellular_component	2	0.546908865	1.095729583	LOC_Os04g23890;LOC_Os08g04300
GO:0005777	peroxisome	cellular_component	1	0.64697217	0.966651491	LOC_Os02g13170
GO:0005622	intracellular	cellular_component	4	0.776458356	0.759796028	LOC_Os01g56350;LOC_Os03g31044;LOC_Os03g34040;LOC_Os04g58800
GO:0003723	RNA binding	molecular_function	9	0.004085557	2.899954473	LOC_Os01g31610;LOC_Os01g37050;LOC_Os01g62440;LOC_Os10g36860;LOC_Os12g31000;LOC_Os02g15900;LOC_Os03g20100;LOC_Os03g34040;LOC_Os04g52520
GO:0004872	receptor activity	molecular_function	3	0.069829147	3.165093168	LOC_Os11g01140;LOC_Os12g01140;LOC_Os04g23890
GO:0005198	structural molecule activity	molecular_function	5	0.144873999	1.806560027	LOC_Os01g47330;LOC_Os02g15900;LOC_Os03g34040;LOC_Os03g63950;LOC_Os04g38750
GO:0003824	catalytic activity	molecular_function	24	0.192874582	1.20247773	LOC_Os01g03020;LOC_Os01g13570;LOC_Os01g31610;LOC_Os01g43390;LOC_Os01g45370;LOC_Os01g74660;LOC_Os10g20310;LOC_Os11g04490;LOC_Os12g29760;LOC_Os12g42210;LOC_Os02g17330;LOC_Os02g33450;LOC_Os03g16230;LOC_Os03g31044;LOC_Os04g20990;LOC_Os04g58800;LOC_Os05g29760;LOC_Os06g26234;LOC_Os06g36840;LOC_Os06g41990;LOC_Os07g08030;LOC_Os08g29370;LOC_Os09g01620;LOC_Os09g28390
GO:0004871	signal transducer activity	molecular_function	3	0.215166847	1.877597642	LOC_Os11g01140;LOC_Os12g01140;LOC_Os04g23890
GO:0005488	binding	molecular_function	24	0.235727242	1.167623303	LOC_Os01g45370;LOC_Os01g72205;LOC_Os01g73680;LOC_Os01g74660;LOC_Os10g32300;LOC_Os11g01240;LOC_Os11g04490;LOC_Os12g37710;LOC_Os02g13170;LOC_Os02g42290;LOC_Os02g45120;LOC_Os03g07910;LOC_Os03g16230;LOC_Os03g40710;LOC_Os03g63950;LOC_Os04g20990;LOC_Os04g52520;LOC_Os05g11320;LOC_Os05g27100;LOC_Os05g32140;LOC_Os06g26234;LOC_Os06g36840;LOC_Os06g41990;LOC_Os08g42100
GO:0016740	transferase activity	molecular_function	13	0.248644158	1.241052561	LOC_Os01g45370;LOC_Os01g65260;LOC_Os01g66360;LOC_Os02g45120;LOC_Os03g16430;LOC_Os04g47770;LOC_Os05g32140;LOC_Os06g39270;LOC_Os06g44840;LOC_Os07g29220;LOC_Os08g04300;LOC_Os08g19140;LOC_Os09g17870
GO:0005215	transporter activity	molecular_function	10	0.261465172	1.272435801	LOC_Os01g31870;LOC_Os01g48800;LOC_Os01g50860;LOC_Os11g05690;LOC_Os02g51470;LOC_Os07g33910;LOC_Os07g33954;LOC_Os08g15460;LOC_Os09g02214;LOC_Os09g23110
GO:0004518	nuclease activity	molecular_function	2	0.274997854	1.943478261	LOC_Os01g37050;LOC_Os01g62440
GO:0003674	molecular_function	molecular_function	33	0.47487915	1.022454161	LOC_Os01g48500;LOC_Os01g48874;LOC_Os01g56350;LOC_Os10g20310;LOC_Os10g35644;LOC_Os12g13460;LOC_Os12g34500;LOC_Os02g13150;LOC_Os02g33450;LOC_Os02g35530;LOC_Os02g38820;LOC_Os03g16430;LOC_Os03g18020;LOC_Os03g20640;LOC_Os03g30092;LOC_Os03g39830;LOC_Os03g48040;LOC_Os03g48920;LOC_Os03g52730;LOC_Os03g55164;LOC_Os04g21340;LOC_Os05g04070;LOC_Os05g04830;LOC_Os05g26954;LOC_Os05g46250;LOC_Os07g04730;LOC_Os07g…
