# Supplementary material for: Unveiling the mechanism of broad‐spectrum blast resistance in rice: The collaborative role of transcription factor OsGRAS30 and histone deacetylase OsHDAC1
Source: Plant Biotechnol J. 2024 Jan 31;22(6):1740–56. doi: 10.1111/pbi.14299 (PMC11123394; doi:10.1111/pbi.14299)
Supplement: Supplementary file 8 — Dataset S7 KEGG pathways of upregulated DEGS in OsHDAC1 Ri2 plants vs WT plants. [file PBI-22-1740-s001.xls]

id	Term	Classification_level1	Classification_level2	ListHits	p-value	Enrichment_score	geneID	hyperlink_only_excel
osa00600	Sphingolipid metabolism	Metabolism	Lipid metabolism	2	0.0234689545832183	8.36695906432749	LOC_Os01g57350;LOC_Os05g26954	=HYPERLINK("../../3.KEGG_map/all-Total/osa00600.html","osa00600")
osa00860	Porphyrin metabolism	Metabolism	Metabolism of cofactors and vitamins	2	0.0362136375337386	6.62384259259259	LOC_Os01g43390;LOC_Os05g29760	=HYPERLINK("../../3.KEGG_map/all-Total/osa00860.html","osa00860")
osa00195	Photosynthesis	Metabolism	Energy metabolism	3	0.0439038965003858	3.78505291005291	LOC_Os10g32300;LOC_Os02g51470;LOC_Os03g48040	=HYPERLINK("../../3.KEGG_map/all-Total/osa00195.html","osa00195")
osa00250	Alanine, aspartate and glutamate metabolism	Metabolism	Amino acid metabolism	2	0.055853281444868	5.21220400728597	LOC_Os01g65260;LOC_Os03g07910	=HYPERLINK("../../3.KEGG_map/all-Total/osa00250.html","osa00250")
osa00970	Aminoacyl-tRNA biosynthesis	Genetic Information Processing	Translation	2	0.0659307730170155	4.74543946932007	LOC_Os01g03020;LOC_Os01g31610	=HYPERLINK("../../3.KEGG_map/all-Total/osa00970.html","osa00970")
osa00230	Purine metabolism	Metabolism	Nucleotide metabolism	2	0.113370314236977	3.45591787439613	LOC_Os01g65260;LOC_Os08g19140	=HYPERLINK("../../3.KEGG_map/all-Total/osa00230.html","osa00230")
osa00730	Thiamine metabolism	Metabolism	Metabolism of cofactors and vitamins	1	0.118751953610523	7.94861111111111	LOC_Os08g19140	=HYPERLINK("../../3.KEGG_map/all-Total/osa00730.html","osa00730")
osa00760	Nicotinate and nicotinamide metabolism	Metabolism	Metabolism of cofactors and vitamins	1	0.135338267613788	6.91183574879227	LOC_Os09g17870	=HYPERLINK("../../3.KEGG_map/all-Total/osa00760.html","osa00760")
osa00790	Folate biosynthesis	Metabolism	Metabolism of cofactors and vitamins	1	0.17809848831883	5.12813620071685	LOC_Os02g17330	=HYPERLINK("../../3.KEGG_map/all-Total/osa00790.html","osa00790")
osa00908	Zeatin biosynthesis	Metabolism	Metabolism of terpenoids and polyketides	1	0.183296741027987	4.96788194444444	LOC_Os04g47770	=HYPERLINK("../../3.KEGG_map/all-Total/osa00908.html","osa00908")
osa03010	Ribosome	Genetic Information Processing	Translation	4	0.200995295225265	1.71861861861862	LOC_Os01g47330;LOC_Os02g15900;LOC_Os03g20100;LOC_Os03g34040	=HYPERLINK("../../3.KEGG_map/all-Total/osa03010.html","osa03010")
osa00906	Carotenoid biosynthesis	Metabolism	Metabolism of terpenoids and polyketides	1	0.208812264998601	4.29654654654655	LOC_Os09g28390	=HYPERLINK("../../3.KEGG_map/all-Total/osa00906.html","osa00906")
osa00960	Tropane, piperidine and pyridine alkaloid biosynthesis	Metabolism	Biosynthesis of other secondary metabolites	1	0.218799982432143	4.07621082621083	LOC_Os03g16230	=HYPERLINK("../../3.KEGG_map/all-Total/osa00960.html","osa00960")
osa00270	Cysteine and methionine metabolism	Metabolism	Amino acid metabolism	2	0.224374127620935	2.23904538341158	LOC_Os06g36840;LOC_Os08g19480	=HYPERLINK("../../3.KEGG_map/all-Total/osa00270.html","osa00270")
osa00920	Sulfur metabolism	Metabolism	Energy metabolism	1	0.252800898722529	3.45591787439613	LOC_Os06g36840	=HYPERLINK("../../3.KEGG_map/all-Total/osa00920.html","osa00920")
osa00130	Ubiquinone and other terpenoid-quinone biosynthesis	Metabolism	Metabolism of cofactors and vitamins	1	0.276201825206745	3.11710239651416	LOC_Os06g44840	=HYPERLINK("../../3.KEGG_map/all-Total/osa00130.html","osa00130")
osa00190	Oxidative phosphorylation	Metabolism	Energy metabolism	2	0.301903796932948	1.8168253968254	LOC_Os02g47600;LOC_Os02g51470	=HYPERLINK("../../3.KEGG_map/all-Total/osa00190.html","osa00190")
osa00900	Terpenoid backbone biosynthesis	Metabolism	Metabolism of terpenoids and polyketides	1	0.312168793918354	2.69444444444444	LOC_Os01g66360	=HYPERLINK("../../3.KEGG_map/all-Total/osa00900.html","osa00900")
osa00030	Pentose phosphate pathway	Metabolism	Carbohydrate metabolism	1	0.337997578442592	2.4457264957265	LOC_Os07g08030	=HYPERLINK("../../3.KEGG_map/all-Total/osa00030.html","osa00030")
osa03020	RNA polymerase	Genetic Information Processing	Transcription	1	0.337997578442592	2.4457264957265	LOC_Os02g45120	=HYPERLINK("../../3.KEGG_map/all-Total/osa03020.html","osa03020")
